# Supplementary material for: The reprogramming and function of H4K20me1 during early embryo development
Source: EMBO Rep. 2026 Apr 22;27(11):3050–77. doi: 10.1038/s44319-026-00780-x (PMC13261155; doi:10.1038/s44319-026-00780-x)
Supplement: Supplementary file 1 — Table EV1 [file 44319_2026_780_MOESM1_ESM.xlsx]

## Sheet: Table EV1
Table EV1. Sample information in this study
Sample	Species	Developmental stage	Oocyte/Embryo number	Experiment type	Treatment
GV_rep1	Mus musculus	GV oocyte	360	CUT&RUN
GV_rep2	Mus musculus	GV oocyte	330	CUT&RUN
MII_rep1	Mus musculus	MII oocyte	400	CUT&RUN
MII_rep2	Mus musculus	MII oocyte	230	CUT&RUN
PN5_rep1	Mus musculus	1-cell PN5	300	CUT&RUN
PN5_rep2	Mus musculus	1-cell PN5	270	CUT&RUN
2cell_rep1	Mus musculus	Late-2cell	100	CUT&RUN
2cell_rep2	Mus musculus	Late-2cell	90	CUT&RUN
4cell_rep1	Mus musculus	4-cell	100	CUT&RUN
4cell_rep2	Mus musculus	4-cell	80	CUT&RUN
8cell_rep1	Mus musculus	8-cell	35	CUT&RUN
8cell_rep2	Mus musculus	8-cell	40	CUT&RUN
Blast_rep1	Mus musculus	Blastocyst	10	CUT&RUN
Blast_rep2	Mus musculus	Blastocyst	10	CUT&RUN
64cell_rep1	Danio rerio	64-cell	6	CUT&RUN
64cell_rep2	Danio rerio	64-cell	6	CUT&RUN
256cell_rep1	Danio rerio	256-cell	8	CUT&RUN
256cell_rep2	Danio rerio	256-cell	8	CUT&RUN
1Kcell_rep1	Danio rerio	1K-cell	7	CUT&RUN
1Kcell_rep2	Danio rerio	1K-cell	7	CUT&RUN
High_rep1	Danio rerio	High	5	CUT&RUN
High_rep2	Danio rerio	High	5	CUT&RUN
Oblong_rep1	Danio rerio	Oblong	5	CUT&RUN
Oblong_rep2	Danio rerio	Oblong	5	CUT&RUN
Sphere_rep1	Danio rerio	Sphere	5	CUT&RUN
Sphere_rep2	Danio rerio	Sphere	5	CUT&RUN
Dome_rep1	Danio rerio	Dome	5	CUT&RUN
Dome_rep2	Danio rerio	Dome	5	CUT&RUN
4cell_rep1	Homo sapiens	4-cell	45	CUT&RUN
4cell_rep2	Homo sapiens	4-cell	45	CUT&RUN
8cell_rep1	Homo sapiens	8-cell	80	CUT&RUN
8cell_rep2	Homo sapiens	8-cell	80	CUT&RUN
Blast_rep1	Homo sapiens	Blastocyst	1	CUT&RUN
Blast_rep2	Homo sapiens	Blastocyst	1	CUT&RUN
100-K562-rep1	Homo sapiens	K562 cell	100	CUT&RUN
100-K562-rep2	Homo sapiens	K562 cell	100	CUT&RUN
200-K562-rep1	Homo sapiens	K562 cell	200	CUT&RUN
200-K562-rep2	Homo sapiens	K562 cell	200	CUT&RUN
500-K562-rep1	Homo sapiens	K562 cell	500	CUT&RUN
500-K562-rep2	Homo sapiens	K562 cell	500	CUT&RUN
1000-K562-rep1	Homo sapiens	K562 cell	1000	CUT&RUN
1000-K562-rep2	Homo sapiens	K562 cell	1000	CUT&RUN
5000-K562-rep1	Homo sapiens	K562 cell	5000	CUT&RUN
5000-K562-rep2	Homo sapiens	K562 cell	5000	CUT&RUN
10000-K562-rep1	Homo sapiens	K562 cell	10000	CUT&RUN
10000-K562-rep2	Homo sapiens	K562 cell	10000	CUT&RUN
2cell-Ctrl1	Mus musculus	Late-2cell	65	ATAC-seq
2cell-Ctrl2	Mus musculus	Late-2cell	65	ATAC-seq
2cell-treat1	Mus musculus	Late-2cell	65	ATAC-seq	UNC0379
2cell-treat2	Mus musculus	Late-2cell	65	ATAC-seq	UNC0379
2cell-Ctrl3	Mus musculus	Late-2cell	50	RNA-seq
2cell-Ctrl4	Mus musculus	Late-2cell	50	RNA-seq
2cell-treat3	Mus musculus	Late-2cell	45	RNA-seq	UNC0379
2cell-treat4	Mus musculus	Late-2cell	45	RNA-seq	UNC0379

## Sheet: Legend
Table EV1. Sample information in this study
Samples from mouse, human, and zebrafish across developmental stages, assayed by CUT&RUN, ATAC-seq, and RNA-seq. Developmental stages, cell numbers, and experimental conditions are indicated.
Description: This table provides metadata for all biological samples analyzed in this multi-species comparative epigenomics study. The table encompasses samples from three species (Mus musculus, Danio rerio, Homo sapiens) across multiple developmental stages and experimental techniques including CUT&RUN, ATAC-seq, and RNA-seq. It details cell numbers, experimental conditions, and treatment inform…
