# Supplementary material for: The reprogramming and function of H4K20me1 during early embryo development
Source: EMBO Rep. 2026 Apr 22;27(11):3050–77. doi: 10.1038/s44319-026-00780-x (PMC13261155; doi:10.1038/s44319-026-00780-x)
Supplement: Supplementary file 2 — Table EV2 [file 44319_2026_780_MOESM2_ESM.xlsx]

## Sheet: Table EV2
Table EV2. Sequencing information for CUT&RUN libraries
Sample	Species	Clean reads	Mapping rate (%)	Unique rate (%)	MapQ20-deduplicate reads	Peak number	Total length	Genome rate (%)	FRiP (%)
GV_rep1	Mus musculus	70019096	93.44	81.06	37762650	18958	16070904	0.59	3.69
GV_rep2	Mus musculus	64283560	94.33	81.71	32142234	38794	51286078	1.88	11.08
MII_rep1	Mus musculus	64372102	94.6	80.08	32803506	39078	36580772	1.34	8.8
MII_rep2	Mus musculus	72820098	94.33	79.8	36033618	20114	15801472	0.58	4.09
PN5_rep1	Mus musculus	61506388	95.02	76.68	38005096	5211	3444641	0.13	1.18
PN5_rep2	Mus musculus	81270370	94.64	76.55	44903968	6095	4017644	0.15	1.16
2cell_rep1	Mus musculus	73451370	93.14	76.69	33531584	1860	1659433	0.06	0.86
2cell_rep2	Mus musculus	86489874	93.36	75.05	32891396	2021	1833439	0.07	0.79
4cell_rep1	Mus musculus	67761356	95.1	74.58	31720090	6131	7435354	0.27	2
4cell_rep2	Mus musculus	77825638	94.23	77.64	26672558	4833	7499751	0.28	2.47
8cell_rep1	Mus musculus	72673244	92.9	75.69	25194232	1729	1811604	0.07	0.84
8cell_rep2	Mus musculus	79041372	92.11	74.73	20978470	1648	1851283	0.07	1.12
Blast_rep1	Mus musculus	69432692	91.16	75.24	27973938	8064	9622487	0.35	2.36
Blast_rep2	Mus musculus	62148904	92.55	77.89	19570442	7208	9946974	0.36	2.94
64cell_rep1	Danio rerio	18475205	87.33	55.8	14782547	17732	9060521	0.6471	5.1313
64cell_rep2	Danio rerio	22485594	87.81	56.33	17810185	13081	7033391	0.5023	4.1055
256cell_rep1	Danio rerio	18074641	89.13	54.47	15576562	38222	17924524	1.2803	9.0534
256cell_rep2	Danio rerio	18669911	88.68	53.61	15772436	39221	19075787	1.3625	9.2997
1Kcell_rep1	Danio rerio	28994955	88.1	56.34	25156821	126920	84259146	6.0185	26.233
1Kcell_rep2	Danio rerio	20942945	88.59	54.6	19280493	115271	66865898	4.7761	24.3198
High_rep1	Danio rerio	16313635	88.78	59.95	15193011	16643	7748014	0.5534	4.0938
High_rep2	Danio rerio	19364916	88.96	60.13	17538001	7318	3872918	0.2766	2.3722
Oblong_rep1	Danio rerio	29024607	85.6	53.67	24029868	101969	59766903	4.269	20.7213
Oblong_rep2	Danio rerio	25469327	85.58	55.59	21766978	61243	33646265	2.4033	13.0508
Sphere_rep1	Danio rerio	19780572	81.82	49.87	16376052	61846	30122304	2.1515	14.1065
Sphere_rep2	Danio rerio	24525551	82.8	47.77	19253948	118955	68115613	4.8654	26.3101
Dome_rep1	Danio rerio	23217930	88.22	53.27	21099202	147725	95804039	6.8431	31.3098
Dome_rep2	Danio rerio	26900008	88.73	53.41	24472243	199409	146970919	10.4979	41.1657
4cell_rep1	Homo sapiens	28962779	85.89	63.33	6768511	161	151944	0.005	0.5852
4cell_rep2	Homo sapiens	77469321	91.5	71.44	38120039	629	691427	0.023	0.6007
8cell_rep1	Homo sapiens	28732990	90.19	69.77	6387738	144	146937	0.0048	0.5781
8cell_rep2	Homo sapiens	30035731	93.21	74.13	12731862	225	203567	0.0067	0.482
Blast_rep1	Homo sapiens	31926053	92.26	76.56	22086605	58592	68239138	2.2746	15.4191
Blast_rep2	Homo sapiens	28686811	88.13	75.01	6844189	6462	4121228	0.1373	2.5842
100-K562-rep1	Homo sapiens	13385487	95.12	84.62	11917659	49647	54084151	1.8028	17.596
100-K562-rep2	Homo sapiens	13089603	92.78	82.27	11286090	54393	62849803	2.0949	22.1148
200-K562-rep1	Homo sapiens	11290429	93.62	80.73	14710900	66287	61576668	2.0525	16.4139
200-K562-rep2	Homo sapiens	9728441	94.52	81.61	12839887	64320	60685081	2.0228	18.8721
500-K562-rep1	Homo sapiens	10415581	83.33	72.68	12344293	56419	59094048	1.9698	19.2916
500-K562-rep2	Homo sapiens	20786500	95.82	85.02	21431812	70723	106278031	3.5426	26.6252
1000-K562-rep1	Homo sapiens	15566976	90.63	79.26	16488410	76930	92323314	3.0774	22.724
1000-K562-rep2	Homo sapiens	11071241	95.55	82.25	15034701	22567	18564481	0.6188	6.3867
5000-K562-rep1	Homo sapiens	9759536	96.12	81.42	13640787	66086	59434958	1.9811	17.0356
5000-K562-rep2	Homo sapiens	11620084	96.59	82.62	15951823	39175	34007308	1.1335	11.0764
10000-K562-rep1	Homo sapiens	19432764	94.06	83.46	24824360	103418	167011306	5.567	40.9378
10000-K562-rep2	Homo sapiens	12391872	96.99	85.72	16517881	97088	145989129	4.8663	38.9572

## Sheet: Legend
Table EV2. Sequencing information for CUT&RUN libraries
Samples from mouse, zebrafish, and human (including embryonic samples and K562 cells). Metrics include clean reads, mapping rate, peak number, and FRiP scores.
Description: This table provides detailed sequencing statistics and analytical quality metrics for all CUT&RUN libraries generated in this study. The table encompasses samples from mouse (Mus musculus), zebrafish (Danio rerio), and human (Homo sapiens, including embryonic samples and K562 cells). Metrics include clean reads, mapping rate, peak number, and FRiP scores for assessing enrichment qual…
