# Supplementary material for: The reprogramming and function of H4K20me1 during early embryo development
Source: EMBO Rep. 2026 Apr 22;27(11):3050–77. doi: 10.1038/s44319-026-00780-x (PMC13261155; doi:10.1038/s44319-026-00780-x)
Supplement: Supplementary file 4 — Source data Fig. 1 [file 44319_2026_780_MOESM4_ESM.zip]

Archive with 5 entries (4 files):
- Figure 1/
- Figure 1/Fig1B.xlsx
- Figure 1/Fig1C.xlsx
- Figure 1/Fig1F.xlsx
- Figure 1/Fig1G.xlsx
