# Supplementary material for: The reprogramming and function of H4K20me1 during early embryo development
Source: EMBO Rep. 2026 Apr 22;27(11):3050–77. doi: 10.1038/s44319-026-00780-x (PMC13261155; doi:10.1038/s44319-026-00780-x)
Supplement: Supplementary file 4 — Source data Fig. 1 [file 44319_2026_780_MOESM4_ESM.zip › Figure 1/Fig1C.xlsx]

## Sheet: Sheet1
Genomic anotation	GV oocyte	MII oocyte	Zygote	Late 2-cell	4-cell	8-cell	Blastocyst
Promoter (≤3kb)	0.1611	0.1662	0.1944	0.1094	0.0974	0.0787	0.0392
5'UTR	0.0107	0.0069	0.0067	0.0054	0.0126	0.011	0.016
3'UTR	0.0331	0.0297	0.0524	0.0149	0.0318	0.0203	0.0201
Exon	0.0818	0.0741	0.1388	0.053	0.0824	0.0614	0.113
Intron	0.5496	0.3887	0.3377	0.6003	0.6564	0.7626	0.7455
Downstream	0.0016	0.002	0.002	0.002	0.0011	0.0012	0.0007
Distal Intergenic	0.1611	0.3326	0.2678	0.215	0.1183	0.0649	0.0655
