# Supplementary material for: The reprogramming and function of H4K20me1 during early embryo development
Source: EMBO Rep. 2026 Apr 22;27(11):3050–77. doi: 10.1038/s44319-026-00780-x (PMC13261155; doi:10.1038/s44319-026-00780-x)
Supplement: Supplementary file 4 — Source data Fig. 1 [file 44319_2026_780_MOESM4_ESM.zip › Figure 1/Fig1F.xlsx]

## Sheet: Sheet1
Stage	Peak number of H4K20me1
4-cell	634
8-cell	302
Blastocyst	50064
