# Supplementary material for: The reprogramming and function of H4K20me1 during early embryo development
Source: EMBO Rep. 2026 Apr 22;27(11):3050–77. doi: 10.1038/s44319-026-00780-x (PMC13261155; doi:10.1038/s44319-026-00780-x)
Supplement: Supplementary file 4 — Source data Fig. 1 [file 44319_2026_780_MOESM4_ESM.zip › Figure 1/Fig1G.xlsx]

## Sheet: Sheet1
Genomic anotation	4-cell	8-cell	Blastocyst
Promoter (≤3kb)	0.041	0.0663	0.2013
5'UTR	0.0063	0.0099	0.0147
3'UTR	0.0047	0.0033	0.0329
Exon	0.0189	0.0132	0.0772
Intron	0.1498	0.202	0.58
Downstream	0	0	0.0015
Distal Intergenic	0.7792	0.7053	0.0923
