# Supplementary material for: The reprogramming and function of H4K20me1 during early embryo development
Source: EMBO Rep. 2026 Apr 22;27(11):3050–77. doi: 10.1038/s44319-026-00780-x (PMC13261155; doi:10.1038/s44319-026-00780-x)
Supplement: Supplementary file 5 — Source data Fig. 2 [file 44319_2026_780_MOESM5_ESM.zip › Figure 2/Fig2B.xlsx]

## Sheet: Sheet1
Genomic anotation	64-cell	256-cell	1k-cell	high	oblong	sphere	dome
Promoter (≤3kb)	0.0616	0.0685	0.0405	0.0594	0.0465	0.0552	0.0501
5'UTR	0.0015	0.0028	0.0016	0.0029	0.0023	0.0024	0.0022
3'UTR	0.0121	0.0168	0.0086	0.0175	0.0126	0.014	0.0129
Exon	0.077	0.0961	0.0552	0.0992	0.0794	0.0843	0.0737
Intron	0.1757	0.1775	0.193	0.1804	0.1909	0.1863	0.1844
Downstream	0.0011	0.0007	0.0004	0.0007	0.0007	0.0006	0.0004
Distal Intergenic	0.6711	0.6376	0.7006	0.6399	0.6674	0.6572	0.6763
