# Supplementary material for: The reprogramming and function of H4K20me1 during early embryo development
Source: EMBO Rep. 2026 Apr 22;27(11):3050–77. doi: 10.1038/s44319-026-00780-x (PMC13261155; doi:10.1038/s44319-026-00780-x)
Supplement: Supplementary file 5 — Source data Fig. 2 [file 44319_2026_780_MOESM5_ESM.zip › Figure 2/Fig2C.xlsx]

## Sheet: Sheet1
Stage	Peak number of H4K20me1
64-cell	17732
256-cell	39221
1k-cell	126920
high	16643
oblong	101969
sphere	118955
dome	199409
