# Supplementary material for: The reprogramming and function of H4K20me1 during early embryo development
Source: EMBO Rep. 2026 Apr 22;27(11):3050–77. doi: 10.1038/s44319-026-00780-x (PMC13261155; doi:10.1038/s44319-026-00780-x)
Supplement: Supplementary file 6 — Source data Fig. 5 [file 44319_2026_780_MOESM6_ESM.zip]

Archive with 75 entries (59 files):
- Figure 5/
- Figure 5/Fig5A/
- Figure 5/Fig5A/4-cell/
- Figure 5/Fig5A/4-cell/1017-MaxIP_hp_RGB.tif
- Figure 5/Fig5A/4-cell/1017-MaxIP_hp_RGB_DAPI.tif
- Figure 5/Fig5A/4-cell/1017-MaxIP_hp_RGB_H4k20M1.tif
- Figure 5/Fig5A/8-cell/
- Figure 5/Fig5A/8-cell/1029-MaxIP_hp_RGB.tif
- Figure 5/Fig5A/8-cell/1029-MaxIP_hp_RGB_DAPI.tif
- Figure 5/Fig5A/8-cell/1029-MaxIP_hp_RGB_H4k20M1.tif
- Figure 5/Fig5A/Blastocyst/
- Figure 5/Fig5A/Blastocyst/1009-MaxIP_hp_RGB.tif
- Figure 5/Fig5A/Blastocyst/1009-MaxIP_hp_RGB_DAPI.tif
- Figure 5/Fig5A/Blastocyst/1009-MaxIP_hp_RGB_H4k20M1.tif
- Figure 5/Fig5A/GV oocyte/
- Figure 5/Fig5A/GV oocyte/1001-MaxIP_hp_RGB.tif
- Figure 5/Fig5A/GV oocyte/1001-MaxIP_hp_RGB_DAPI.tif
- Figure 5/Fig5A/GV oocyte/1001-MaxIP_hp_RGB_H4k20M1.tif
- Figure 5/Fig5A/Late 2-cell/
- Figure 5/Fig5A/Late 2-cell/1047-MaxIP_hp_RGB.tif
- Figure 5/Fig5A/Late 2-cell/1047-MaxIP_hp_RGB_DAPI.tif
- Figure 5/Fig5A/Late 2-cell/1047-MaxIP_hp_RGB_H4k20M1.tif
- Figure 5/Fig5A/MII oocyte/
- Figure 5/Fig5A/MII oocyte/mii1017-MaxIP_hp_RGB.tif
- Figure 5/Fig5A/MII oocyte/mii1017-MaxIP_hp_RGB_DAPI.tif
- Figure 5/Fig5A/MII oocyte/mii1017-MaxIP_hp_RGB_H4k20M1.tif
- Figure 5/Fig5A/Zygote/
- Figure 5/Fig5A/Zygote/1039-MaxIP_hp_RGB.tif
- Figure 5/Fig5A/Zygote/1039-MaxIP_hp_RGB_DAPI.tif
- Figure 5/Fig5A/Zygote/1039-MaxIP_hp_RGB_H4k20M1.tif
- Figure 5/Fig5B.xlsx
- Figure 5/Fig5C, E/
- Figure 5/Fig5C, E/0/
- Figure 5/Fig5C, E/0/5uM-Rescue.tif
- Figure 5/Fig5C, E/0/5uM.tif
- Figure 5/Fig5C, E/0/7.5uM-Rescue.tif
- Figure 5/Fig5C, E/0/7.5uM.tif
- Figure 5/Fig5C, E/0/Control.tif
- Figure 5/Fig5C, E/0/DMSO.tif
- Figure 5/Fig5C, E/16h/
- Figure 5/Fig5C, E/16h/5uM-Rescue.tif
- Figure 5/Fig5C, E/16h/5uM.tif
- Figure 5/Fig5C, E/16h/7.5uM-Rescue.tif
- Figure 5/Fig5C, E/16h/7.5uM.tif
- Figure 5/Fig5C, E/16h/Control.tif
- Figure 5/Fig5C, E/16h/DMSO.tif
- Figure 5/Fig5C, E/40h/
- Figure 5/Fig5C, E/40h/5uM-Rescue.tif
- Figure 5/Fig5C, E/40h/5uM.tif
- Figure 5/Fig5C, E/40h/7.5uM-Rescue.tif
- Figure 5/Fig5C, E/40h/7.5uM.tif
- Figure 5/Fig5C, E/40h/Control.tif
- Figure 5/Fig5C, E/40h/DMSO.tif
- Figure 5/Fig5C, E/48h/
- Figure 5/Fig5C, E/48h/5uM-Rescue.tif
- Figure 5/Fig5C, E/48h/5uM.tif
- Figure 5/Fig5C, E/48h/7.5uM-Rescue.tif
- Figure 5/Fig5C, E/48h/7.5uM.tif
- Figure 5/Fig5C, E/48h/Control.tif
- Figure 5/Fig5C, E/48h/DMSO.tif
- Figure 5/Fig5C, E/72h/
- Figure 5/Fig5C, E/72h/5uM-Rescue.tif
- Figure 5/Fig5C, E/72h/5uM.tif
- Figure 5/Fig5C, E/72h/7.5uM-Rescue.tif
- Figure 5/Fig5C, E/72h/7.5uM.tif
- Figure 5/Fig5C, E/72h/Control.tif
- Figure 5/Fig5C, E/72h/DMSO.tif
- Figure 5/Fig5C, E/96h/
- Figure 5/Fig5C, E/96h/5uM-Rescue.tif
- Figure 5/Fig5C, E/96h/5uM.tif
- Figure 5/Fig5C, E/96h/7.5uM-Rescue.tif
- Figure 5/Fig5C, E/96h/7.5uM.tif
- Figure 5/Fig5C, E/96h/Control.tif
- Figure 5/Fig5C, E/96h/DMSO.tif
- Figure 5/Fig5D.xlsx
