# Supplementary material for: The reprogramming and function of H4K20me1 during early embryo development
Source: EMBO Rep. 2026 Apr 22;27(11):3050–77. doi: 10.1038/s44319-026-00780-x (PMC13261155; doi:10.1038/s44319-026-00780-x)
Supplement: Supplementary file 6 — Source data Fig. 5 [file 44319_2026_780_MOESM6_ESM.zip › Figure 5/Fig5B.xlsx]

## Sheet: Sheet1
Fluorescence intensity of H4K20me1 per sample
	GV oocyte	MII oocyte	Zygote	Late 2-cell	4-cell	8-cell	Blastocyst
Sample1	36.084	64.816	9.31	34.826	15.566	9.793	4.58
Sample2	16.99	63.24	15.461	53.047	21.309	6.947	6.78
Sample3	4.437	78.249	19.826	34.619	35.634	8.531	4.529
Sample4	4.887	75.683	13.352	33.1	13.958	7.809	3.987
Sample5	6.56	62.992	22.993	38.897	17.514	15.262	4.237
Sample6	4.739	33.097	22.71	37.111	32.617	3.98	3.683
Sample7	4.26	71.567	15.6	46.838	4.316	10.459	4.605
Sample8	5.491	46.833	26.095	48.484	10.187	9.266	4.258
Sample9	16.238	38.648	13.7	42.606	62.871	6.7	3.623
Sample10	11.386	58.062	18.702	36.05	30.379	5.237	3.908
Sample11	4.407	46.634	18.912	34.918	15.332	5.668	7.048
Sample12	14.09	70.959	16.888	35.451	22.992	13.499	4.325
Sample13	4.87	75.495	23.091	54.631	9.692	7.453	3.428
Sample14	19.07	39.724	16.719	34.494	29.755	5.77	4.471
Sample15	4.78	77.274	9.655	33.336	22.757	3.827	3.934
Sample16	5.608	71.819	13.412	37.912	18.956	9.721	4.526
Sample17	34.68	51.119	11.076	43.299	20.245	6.704	8.699
Sample18	5.334	74.319	10.81	14.557	47.761	4.728	6.7
Sample19	9.604	32.909	18.186	32.803	12.898	5.619	5.165
Sample20	9.387	43.238	14.795	27.499	4.882	5.703	4.931
Sample21	9.565	74.047	19.735	30.367	53.333	6.822	9.125
Sample22	5.034	43.344	14.121	26.533	13.692	3.927	3.924
Sample23	5.109	28.003	11.893	32.736	37.497	14.66	4.518
Sample24		35.003	14.72	32.012	28.174	11.782	4.74
Sample25		79.186	17.14	53.546	22.672	6.283	4.581
Sample26		19.218	10.165	41.815	20.885	5.194	5.296
Sample27		71.771	13.521		14.984	4.319	4.724
Sample28		46.462	19.762		27.086	25.096	5.096
Sample29		59.418	34.915		29.965	9.325	5.498
Sample30			17.115		28.645	4.571	4.548
Sample31			16.913		20.471	7.438
Sample32			19.705		11.014	13.741
Sample33					22.631	11.848
Sample34					6.21	5.723
Sample35					24.3	7.983
Sample36					17.048	5.803
Sample37						4.113
Sample38						8.37
Sample39						5.674
Sample40						8.049
Sample41						8.85
Sample42						7.898
Sample43						5.06
Sample44						17.761
Sample45						9.077
Sample46						7.629
Sample47						4.744
