# Supplementary material for: The reprogramming and function of H4K20me1 during early embryo development
Source: EMBO Rep. 2026 Apr 22;27(11):3050–77. doi: 10.1038/s44319-026-00780-x (PMC13261155; doi:10.1038/s44319-026-00780-x)
Supplement: Supplementary file 6 — Source data Fig. 5 [file 44319_2026_780_MOESM6_ESM.zip › Figure 5/Fig5D.xlsx]

## Sheet: Sheet1
Proportion of embryos at each stage (%)
	Control			Control(DMSO)			UNC0379(5μM)			UNC0379(7.5μM)
Zygote	100	100	100	100	100	100	100	100	100	100	100	100
2-cell	88.5	84.85	82.14	88	94.44	78.57	87.1	44.83	82.1429	80	72.73	60.61
4-cell	88.5	81.82	82.14	84	83.33	75	64.5	20.69	32.1429	0.03	18.18	18.18
8-cell	88.5	75.76	75	84	66.67	71.43	0.03	0	0	0	0	0
Blastocyst	84.6	71.86	75	72	66.67	67.86	0	0	0	0	0	0
