# Supplementary material for: The reprogramming and function of H4K20me1 during early embryo development
Source: EMBO Rep. 2026 Apr 22;27(11):3050–77. doi: 10.1038/s44319-026-00780-x (PMC13261155; doi:10.1038/s44319-026-00780-x)
Supplement: Supplementary file 7 — Source data Fig. 6 [file 44319_2026_780_MOESM7_ESM.zip]

Archive with 4 entries (3 files):
- Figure 6/
- Figure 6/Fig6B.xlsx
- Figure 6/Fig6C.xlsx
- Figure 6/Fig6D.xlsx
