# Supplementary material for: The reprogramming and function of H4K20me1 during early embryo development
Source: EMBO Rep. 2026 Apr 22;27(11):3050–77. doi: 10.1038/s44319-026-00780-x (PMC13261155; doi:10.1038/s44319-026-00780-x)
Supplement: Supplementary file 7 — Source data Fig. 6 [file 44319_2026_780_MOESM7_ESM.zip › Figure 6/Fig6B.xlsx]

## Sheet: Fig6B
	seqnames	start	end	width	strand	Conc	Conc_unc0379	Conc_control	Fold	p.value	FDR
22894	chr19	3566286	3566686	401	*	4.55312	1.7421	5.44649	-2.6639	2.21E-07	0.00425414
23104	chr19	6029463	6029863	401	*	4.30643	1.14648	5.22338	-2.74175	3.33E-07	0.00425414
8848	chr11	96657349	96657749	401	*	4.55847	2.01217	5.42937	-2.50771	6.00E-07	0.00511318
16632	chr15	82953497	82953897	401	*	4.85724	2.65011	5.6919	-2.3384	1.00E-06	0.00560093
47716	chr9	114837928	114838328	401	*	5.40073	3.31569	6.21984	-2.27127	1.10E-06	0.00560093
34577	chr5	33299529	33299929	401	*	4.37471	1.71639	5.25566	-2.46509	2.25E-06	0.00652334
8607	chr11	87868327	87868727	401	*	4.22912	1.55669	5.11128	-2.4689	2.39E-06	0.00652334
4968	chr10	80523668	80524068	401	*	4.62117	2.46969	5.44892	-2.26902	2.45E-06	0.00652334
47667	chr9	113856905	113857305	401	*	4.48446	2.26344	5.3208	-2.2879	3.10E-06	0.00652334
39828	chr7	16594820	16595220	401	*	4.1426	1.36612	5.03328	-2.47355	3.44E-06	0.00652334
40796	chr7	52689620	52690020	401	*	4.46538	2.26344	5.29941	-2.27069	3.62E-06	0.00652334
9239	chr11	103265681	103266081	401	*	4.53034	2.36336	5.36005	-2.25188	3.71E-06	0.00652334
4446	chr10	62362713	62363113	401	*	4.88859	2.95475	5.68624	-2.14022	3.75E-06	0.00652334
20559	chr17	43165545	43165945	401	*	4.01008	0.871844	4.92573	-2.54062	3.88E-06	0.00652334
44253	chr8	86745606	86746006	401	*	4.9129	3.02095	5.70414	-2.10879	4.40E-06	0.00652334
28021	chr2	165719250	165719650	401	*	3.93684	0.551856	4.86608	-2.5672	4.41E-06	0.00652334
27708	chr2	155784183	155784583	401	*	4.62834	2.56392	5.44467	-2.1981	4.55E-06	0.00652334
9415	chr11	106973176	106973576	401	*	4.27686	1.88345	5.13259	-2.33142	4.61E-06	0.00652334
24768	chr2	24821127	24821527	401	*	4.43245	2.15288	5.27566	-2.28304	5.41E-06	0.00652334
40814	chr7	52807210	52807610	401	*	4.43686	2.25751	5.26811	-2.23791	5.42E-06	0.00652334
42308	chr7	134969154	134969554	401	*	4.53028	2.46712	5.34644	-2.18158	6.06E-06	0.00652334
19407	chr17	13157360	13157760	401	*	4.63892	2.65011	5.44467	-2.14227	6.71E-06	0.00652334
9773	chr11	116709337	116709737	401	*	4.12757	1.3771	5.01619	-2.41178	7.15E-06	0.00652334
19774	chr17	24804440	24804840	401	*	4.44358	2.25751	5.27566	-2.22604	7.26E-06	0.00652334
42242	chr7	134334497	134334897	401	*	4.77423	2.80843	5.57664	-2.12737	7.30E-06	0.00652334
22927	chr19	3894818	3895218	401	*	4.04922	1.37162	4.93182	-2.38693	7.37E-06	0.00652334
42451	chr7	146105014	146105414	401	*	3.96921	0.871844	4.88236	-2.47541	7.41E-06	0.00652334
19690	chr17	24283879	24284279	401	*	4.04452	1.14005	4.94482	-2.43811	7.67E-06	0.00652334
24933	chr2	26823098	26823498	401	*	4.35025	2.14005	5.18528	-2.22487	8.31E-06	0.00652334
42196	chr7	133922739	133923139	401	*	4.60231	2.55428	5.4164	-2.15538	8.65E-06	0.00652334
46161	chr9	45777934	45778334	401	*	3.95035	1.14648	4.84317	-2.40193	8.94E-06	0.00652334
9613	chr11	115402389	115402789	401	*	4.72308	2.73572	5.52863	-2.12713	9.22E-06	0.00652334
35756	chr5	113742499	113742899	401	*	3.85377	0.152885	4.79721	-2.51455	9.23E-06	0.00652334
33158	chr4	132071323	132071723	401	*	4.55441	2.56632	5.36005	-2.1241	9.31E-06	0.00652334
4008	chr10	42561467	42561867	401	*	4.42572	2.36887	5.24102	-2.15224	9.85E-06	0.00652334
11450	chr12	86612089	86612489	401	*	4.70229	2.72716	5.50605	-2.11576	9.93E-06	0.00652334
5985	chr10	127539867	127540267	401	*	4.61239	2.55669	5.42753	-2.15262	1.00E-05	0.00652334
26651	chr2	119286891	119287291	401	*	4.44468	2.36336	5.26328	-2.16159	1.00E-05	0.00652334
37363	chr6	30345786	30346186	401	*	4.14086	1.73358	4.99803	-2.28433	1.01E-05	0.00652334
41831	chr7	117142303	117142703	401	*	4.7171	2.80233	5.51186	-2.08012	1.05E-05	0.00652334
33212	chr4	132909350	132909750	401	*	4.67071	2.47225	5.50431	-2.2115	1.05E-05	0.00652334
20705	chr17	46968114	46968514	401	*	4.1049	1.57111	4.97462	-2.32148	1.07E-05	0.00652334
7273	chr11	51408188	51408588	401	*	4.63558	2.72716	5.42937	-2.0755	1.11E-05	0.00654258
12926	chr13	64462443	64462843	401	*	4.28394	2.0227	5.12503	-2.22951	1.13E-05	0.00654258
32862	chr4	124612352	124612752	401	*	4.49756	2.3606	5.32346	-2.17104	1.30E-05	0.00729407
16260	chr15	76248865	76249265	401	*	4.48578	2.47481	5.29469	-2.11739	1.32E-05	0.00729407
27975	chr2	164625560	164625960	401	*	4.84236	2.94556	5.63435	-2.05951	1.36E-05	0.00729407
6257	chr11	4607654	4608054	401	*	4.72165	2.88729	5.50371	-2.02958	1.37E-05	0.00729407
8286	chr11	79835105	79835505	401	*	3.85164	0.894954	4.75559	-2.38892	1.45E-05	0.00754467
32365	chr4	107835835	107836235	401	*	4.47298	2.47225	5.28044	-2.10542	1.53E-05	0.00780289
24981	chr2	28917739	28918139	401	*	4.54948	2.65011	5.34187	-2.05419	1.61E-05	0.00790187
36089	chr5	124381445	124381845	401	*	4.10089	1.73785	4.95338	-2.23534	1.67E-05	0.00790187
33882	chr4	155043976	155044376	401	*	3.87556	1.14648	4.76245	-2.32938	1.69E-05	0.00790187
23000	chr19	4821270	4821670	401	*	3.89061	0.894954	4.79721	-2.37907	1.72E-05	0.00790187
40649	chr7	50705823	50706223	401	*	4.79407	2.95658	5.57664	-2.02027	1.77E-05	0.00790187
7698	chr11	68500350	68500750	401	*	3.94934	1.36612	4.82365	-2.29136	1.79E-05	0.00790187
13725	chr14	14778227	14778627	401	*	4.21746	2.02619	5.05018	-2.17142	1.80E-05	0.00790187
34391	chr5	30024721	30025121	401	*	4.42388	2.36887	5.23893	-2.11878	1.82E-05	0.00790187
25039	chr2	29808512	29808912	401	*	4.13997	1.88345	4.98051	-2.19283	1.83E-05	0.00790187
25791	chr2	72859234	72859634	401	*	4.2636	2.14969	5.08652	-2.1392	1.86E-05	0.00790187
33006	chr4	128978888	128979288	401	*	4.2584	2.14648	5.08105	-2.13745	1.88E-05	0.00790187
42216	chr7	134077056	134077456	401	*	5.21331	3.51633	5.97167	-1.93736	2.00E-05	0.00817734
16592	chr15	81880922	81881322	401	*	4.94179	3.26196	5.69701	-1.92596	2.01E-05	0.00817734
34984	chr5	66636860	66637260	401	*	3.79496	0.887292	4.69548	-2.34295	2.11E-05	0.00844896
17517	chr16	10802580	10802980	401	*	5.03699	3.36887	5.79002	-1.91672	2.19E-05	0.00853424
8427	chr11	84868601	84869001	401	*	4.31447	2.14969	5.1439	-2.14887	2.26E-05	0.00853424
28265	chr2	174231197	174231597	401	*	3.99561	1.55669	4.85604	-2.23024	2.29E-05	0.00853424
47341	chr9	106585895	106586295	401	*	3.99894	1.55669	4.85971	-2.23341	2.30E-05	0.00853424
18373	chr16	33041109	33041509	401	*	4.40545	2.46969	5.20338	-2.05048	2.34E-05	0.00853424
35122	chr5	77378059	77378459	401	*	4.14077	1.89113	4.98051	-2.17298	2.39E-05	0.00853424
23083	chr19	5805025	5805425	401	*	3.91295	1.13358	4.80386	-2.30711	2.39E-05	0.00853424
24071	chr19	45431356	45431756	401	*	3.94425	1.3771	4.81708	-2.2641	2.40E-05	0.00853424
46515	chr9	63968755	63969155	401	*	4.97998	3.14005	5.76295	-2.00146	2.52E-05	0.00863109
45894	chr9	30862455	30862855	401	*	4.62299	2.8145	5.40079	-1.9863	2.53E-05	0.00863109
9756	chr11	116495326	116495726	401	*	3.75441	0.551856	4.67384	-2.35997	2.53E-05	0.00863109
37784	chr6	51471755	51472155	401	*	3.86189	1.13358	4.74871	-2.28764	2.62E-05	0.00881199
36106	chr5	124813082	124813482	401	*	4.10455	1.87959	4.94136	-2.15256	2.75E-05	0.00897098
20647	chr17	46466380	46466780	401	*	3.75723	0.887292	4.65501	-2.30957	2.76E-05	0.00897098
42427	chr7	141455174	141455574	401	*	3.93121	1.36612	4.80386	-2.24887	2.81E-05	0.00897098
42356	chr7	135712745	135713145	401	*	4.3784	2.24856	5.20338	-2.11518	2.83E-05	0.00897098
17025	chr15	99574533	99574933	401	*	4.53659	2.73358	5.31347	-1.97348	2.90E-05	0.00897098
3590	chr10	20029169	20029569	401	*	4.45694	2.56152	5.24872	-2.02064	2.92E-05	0.00897098
8974	chr11	98074226	98074626	401	*	4.33501	2.36612	5.13787	-2.04828	2.92E-05	0.00897098
45769	chr9	21723391	21723791	401	*	4.28947	2.26344	5.10051	-2.07619	2.95E-05	0.00897098
12768	chr13	55440695	55441095	401	*	3.66477	0.561517	4.57829	-2.3303	3.00E-05	0.00903122
8147	chr11	77479375	77479775	401	*	4.17288	2.01569	5.00136	-2.12086	3.11E-05	0.00925724
42065	chr7	129208403	129208803	401	*	4.02187	1.73358	4.86608	-2.16308	3.19E-05	0.00931793
10732	chr12	56038529	56038929	401	*	4.95502	3.31569	5.70262	-1.8834	3.23E-05	0.00931793
33489	chr4	140996864	140997264	401	*	4.64183	2.80029	5.42506	-1.98589	3.27E-05	0.00931793
39120	chr6	128264711	128265111	401	*	4.40005	2.46197	5.19834	-2.03061	3.28E-05	0.00931793
45255	chr8	125629715	125630115	401	*	3.80544	0.887292	4.7067	-2.29539	3.41E-05	0.00958135
38225	chr6	85370099	85370499	401	*	4.32685	2.37436	5.12729	-2.03227	3.54E-05	0.00985288
34973	chr5	66469850	66470250	401	*	4.51105	2.65011	5.2974	-1.99331	3.62E-05	0.00996269
46559	chr9	65048967	65049367	401	*	3.80715	1.14648	4.6883	-2.24449	3.67E-05	0.00997489
49156	chrX	131077899	131078299	401	*	4.37191	2.46969	5.16474	-2.00879	3.75E-05	0.0100947
16543	chr15	81529383	81529783	401	*	3.95432	1.55669	4.81049	-2.17677	3.96E-05	0.0105154
20456	chr17	36133631	36134031	401	*	4.2603	2.02619	5.0982	-2.1313	4.01E-05	0.0105154
42847	chr8	11641774	11642174	401	*	4.62621	2.72501	5.41889	-2.00391	4.04E-05	0.0105154
35730	chr5	111757452	111757852	401	*	3.89644	1.3606	4.76636	-2.20712	4.09E-05	0.0105154
24875	chr2	25690648	25691048	401	*	4.30789	2.37162	5.1059	-2.0177	4.12E-05	0.0105154
39660	chr7	6173575	6173975	401	*	4.19751	2.14005	5.0129	-2.06297	4.16E-05	0.0105154
33155	chr4	132057476	132057876	401	*	4.29033	2.36612	5.08652	-2.00748	4.30E-05	0.0105154
14550	chr14	58038226	58038626	401	*	4.72667	3.01744	5.48726	-1.90811	4.30E-05	0.0105154
40538	chr7	31594104	31594504	401	*	3.92412	1.56632	4.77605	-2.15428	4.47E-05	0.0105154
45140	chr8	122022746	122023146	401	*	3.918	1.56632	4.76926	-2.15247	4.50E-05	0.0105154
20459	chr17	36142345	36142745	401	*	3.7977	1.15926	4.67694	-2.2195	4.52E-05	0.0105154
39903	chr7	17344569	17344969	401	*	3.91091	1.55669	4.76245	-2.15127	4.54E-05	0.0105154
27787	chr2	157239287	157239687	401	*	3.8393	1.37162	4.70262	-2.18123	4.60E-05	0.0105154
45260	chr8	125715745	125716145	401	*	3.86913	1.3771	4.73484	-2.18762	4.63E-05	0.0105154
47444	chr9	107891239	107891639	401	*	4.26559	2.26934	5.0724	-2.0322	4.64E-05	0.0105154
26690	chr2	119645890	119646290	401	*	4.34574	2.35783	5.15137	-2.02636	4.70E-05	0.0105154
41615	chr7	107846229	107846629	401	*	4.28545	2.26934	5.09509	-2.04273	4.71E-05	0.0105154
38864	chr6	120790879	120791279	401	*	5.30829	3.69025	6.05178	-1.85396	4.72E-05	0.0105154
27603	chr2	153534375	153534775	401	*	3.61646	0.571114	4.52632	-2.27275	4.72E-05	0.0105154
27701	chr2	155645013	155645413	401	*	4.56723	2.80437	5.33729	-1.92896	4.77E-05	0.0105154
28055	chr2	166735328	166735728	401	*	3.76973	1.14648	4.64763	-2.21123	4.77E-05	0.0105154
8222	chr11	78237094	78237494	401	*	4.32346	2.36336	5.12503	-2.01704	4.81E-05	0.0105154
38205	chr6	84134889	84135289	401	*	3.97458	1.73358	4.8133	-2.11249	4.92E-05	0.0106418
23169	chr19	7084918	7085318	401	*	3.96822	1.7293	4.80669	-2.11109	4.95E-05	0.0106418
35758	chr5	114130460	114130860	401	*	3.78224	1.13358	4.66236	-2.20866	5.02E-05	0.0107049
23084	chr19	5820172	5820572	401	*	4.72434	3.08257	5.4724	-1.86186	5.23E-05	0.0110527
12496	chr13	35854292	35854692	401	*	4.00508	1.73785	4.84687	-2.11522	5.48E-05	0.0114805
45115	chr8	120000484	120000884	401	*	3.95632	1.7293	4.79337	-2.09975	5.52E-05	0.0114805
33324	chr4	134890447	134890847	401	*	4.36858	2.56152	5.14614	-1.94031	5.62E-05	0.0115918
42595	chr7	149634250	149634650	401	*	3.51418	0.152885	4.44223	-2.26622	5.82E-05	0.011903
35584	chr5	108459573	108459973	401	*	3.76239	1.14005	4.64021	-2.18819	5.96E-05	0.011903
23091	chr19	5907976	5908376	401	*	4.21342	2.00864	5.04779	-2.08705	5.98E-05	0.011903
42321	chr7	135047304	135047704	401	*	3.95079	1.73358	4.78667	-2.08968	6.12E-05	0.011903
29505	chr3	88067661	88068061	401	*	3.80272	1.37162	4.66236	-2.14623	6.12E-05	0.011903
48215	chrX	34621180	34621580	401	*	3.91538	1.56632	4.76636	-2.12749	6.14E-05	0.011903
42569	chr7	148637973	148638373	401	*	4.83578	3.26196	5.5705	-1.81675	6.14E-05	0.011903
12758	chr13	55297902	55298302	401	*	3.87027	1.56152	4.7168	-2.11398	6.15E-05	0.011903
45096	chr8	119505277	119505677	401	*	3.57248	0.551856	4.48074	-2.23586	6.22E-05	0.011903
36262	chr5	130638267	130638667	401	*	4.65354	2.94556	5.4139	-1.88393	6.25E-05	0.011903
9630	chr11	115496205	115496605	401	*	5.07577	3.51136	5.80859	-1.80864	6.34E-05	0.011903
47316	chr9	106327380	106327780	401	*	4.54148	2.73572	5.31882	-1.93563	6.38E-05	0.011903
8175	chr11	77856756	77857156	401	*	4.64472	2.96024	5.40079	-1.87504	6.40E-05	0.011903
36647	chr5	143877453	143877853	401	*	4.31412	2.47225	5.0974	-1.94679	6.45E-05	0.011903
14226	chr14	48070342	48070742	401	*	3.86979	1.55669	4.7168	-2.10999	6.47E-05	0.011903
39575	chr7	4636594	4636994	401	*	5.21477	3.60416	5.95681	-1.83441	6.56E-05	0.0119855
13810	chr14	21141382	21141782	401	*	4.31608	2.46712	5.10051	-1.94963	6.68E-05	0.0120027
41433	chr7	97097964	97098364	401	*	4.47347	2.72501	5.24102	-1.90034	6.76E-05	0.0120027
9851	chr11	119247539	119247939	401	*	4.29147	2.25751	5.10361	-2.02182	6.88E-05	0.0120027
316	chr1	17087460	17087860	401	*	4.45882	5.301	2.1882	2.08694	6.96E-05	0.0120027
19921	chr17	26834619	26835019	401	*	4.04791	1.87184	4.87875	-2.06333	6.96E-05	0.0120027
39119	chr6	128261657	128262057	401	*	4.59145	2.95108	5.33924	-1.84359	6.99E-05	0.0120027
45738	chr9	21511294	21511694	401	*	4.55706	2.88152	5.31148	-1.86477	7.04E-05	0.0120027
9546	chr11	114529261	114529661	401	*	4.18932	2.15608	5.00136	-2.01869	7.19E-05	0.0120027
45335	chr8	129000700	129001100	401	*	4.83203	3.25899	5.5666	-1.80766	7.33E-05	0.0120027
33066	chr4	129434349	129434749	401	*	4.68801	3.08089	5.42937	-1.82461	7.40E-05	0.0120027
32269	chr4	106545899	106546299	401	*	4.12987	2.14327	4.93531	-1.99661	7.47E-05	0.0120027
12235	chr13	17942591	17942991	401	*	4.49075	2.63875	5.27566	-1.94237	7.47E-05	0.0120027
19752	chr17	24677428	24677828	401	*	4.02091	1.88345	4.84687	-2.04985	7.48E-05	0.0120027
11858	chr12	112826123	112826523	401	*	4.48162	2.73572	5.24872	-1.89736	7.50E-05	0.0120027
24418	chr2	5846401	5846801	401	*	4.63058	2.87766	5.39892	-1.89957	7.51E-05	0.0120027
42350	chr7	135609917	135610317	401	*	4.53923	2.88345	5.28996	-1.85083	7.52E-05	0.0120027
22209	chr18	46492060	46492460	401	*	3.77148	1.36612	4.62846	-2.1191	7.56E-05	0.0120027
42256	chr7	134385102	134385502	401	*	3.77148	1.36612	4.62846	-2.1191	7.56E-05	0.0120027
18131	chr16	22194927	22195327	401	*	4.04724	1.88729	4.87606	-2.05634	7.62E-05	0.0120027
37290	chr6	29490217	29490617	401	*	3.85704	1.55669	4.70262	-2.09307	7.63E-05	0.0120027
36298	chr5	134744249	134744649	401	*	4.51547	2.80843	5.27566	-1.87675	7.66E-05	0.0120027
31132	chr4	12039009	12039409	401	*	4.13476	2.14005	4.94136	-1.9966	7.66E-05	0.0120027
9636	chr11	115526118	115526518	401	*	4.06582	2.02619	4.87875	-2.0135	7.69E-05	0.0120027
32287	chr4	106914872	106915272	401	*	4.69702	3.01217	5.45317	-1.8621	7.70E-05	0.0120027
36121	chr5	124886946	124887346	401	*	3.93828	1.7293	4.77316	-2.06718	7.81E-05	0.0120969
17061	chr15	100062146	100062546	401	*	4.02135	1.88729	4.84687	-2.0441	7.98E-05	0.0122903
34915	chr5	65709114	65709514	401	*	3.60263	0.879589	4.48902	-2.16955	8.17E-05	0.0123424
27906	chr2	162911562	162911962	401	*	3.76519	1.37162	4.62094	-2.10968	8.21E-05	0.0123424
7043	chr11	35555415	35555815	401	*	3.99454	1.88345	4.81708	-2.03326	8.22E-05	0.0123424
42338	chr7	135125925	135126325	401	*	4.488	2.72286	5.25845	-1.89706	8.26E-05	0.0123424
44962	chr8	113638207	113638607	401	*	3.83448	1.56152	4.67694	-2.07727	8.35E-05	0.0123424
46443	chr9	59253900	59254300	401	*	3.52836	0.551856	4.43367	-2.19544	8.37E-05	0.0123424
42567	chr7	148631787	148632187	401	*	4.16641	2.26344	4.95936	-1.95402	8.49E-05	0.0123424
34511	chr5	31624559	31624959	401	*	3.84252	1.36612	4.7067	-2.12551	8.49E-05	0.0123424
28366	chr2	181064236	181064636	401	*	4.30896	2.37983	5.1059	-1.96742	8.54E-05	0.0123424
26121	chr2	90908140	90908540	401	*	3.71729	1.14648	4.59046	-2.1412	8.65E-05	0.0123424
299	chr1	16676092	16676492	401	*	4.40078	2.6433	5.1699	-1.89094	8.70E-05	0.0123424
25195	chr2	32614013	32614413	401	*	4.88516	3.37162	5.6074	-1.76481	8.70E-05	0.0123424
42616	chr7	151011228	151011628	401	*	3.59497	0.879589	4.48074	-2.16153	8.72E-05	0.0123424
7554	chr11	60372865	60373265	401	*	4.04825	2.0192	4.85971	-2	8.80E-05	0.0123424
4659	chr10	75916548	75916948	401	*	3.91602	1.72501	4.74871	-2.0494	8.86E-05	0.0123424
9748	chr11	116398115	116398515	401	*	3.82797	1.56152	4.66966	-2.07079	8.86E-05	0.0123424
19716	chr17	24400130	24400530	401	*	4.71078	3.08592	5.45559	-1.828	8.86E-05	0.0123424
34096	chr5	15440706	15441106	401	*	3.42016	4.42016	0	2.07935	8.88E-05	0.0123424
16178	chr15	72894747	72895147	401	*	4.67285	3.08926	5.40954	-1.80327	8.94E-05	0.012351
2028	chr1	136531072	136531472	401	*	3.52153	0.571114	4.42506	-2.1835	9.15E-05	0.012577
46069	chr9	43932437	43932837	401	*	4.10045	2.14648	4.90111	-1.9688	9.32E-05	0.0126773
24994	chr2	28976485	28976885	401	*	4.54916	2.88152	5.30211	-1.84614	9.33E-05	0.0126773
45952	chr9	35026844	35027244	401	*	4.60409	2.95475	5.35359	-1.83676	9.50E-05	0.0126773
21736	chr18	21080028	21080428	401	*	3.94339	1.7207	4.77993	-2.05219	9.50E-05	0.0126773
23939	chr19	42060277	42060677	401	*	3.94339	1.7207	4.77993	-2.05219	9.50E-05	0.0126773
20043	chr17	28721287	28721687	401	*	4.56291	2.95658	5.30411	-1.81132	9.54E-05	0.0126773
46576	chr9	65272287	65272687	401	*	4.03897	2.01569	4.84962	-1.98789	9.65E-05	0.0126773
31507	chr4	41366681	41367081	401	*	4.51044	2.88345	5.25566	-1.81962	9.68E-05	0.0126773
4980	chr10	80565479	80565879	401	*	4.23931	2.36612	5.02761	-1.93564	9.68E-05	0.0126773
4033	chr10	43220657	43221057	401	*	4.79131	3.2046	5.52863	-1.80262	9.72E-05	0.0126773
19759	chr17	24719102	24719502	401	*	4.90432	3.37162	5.63061	-1.77183	9.88E-05	0.0128197
39194	chr6	134795119	134795519	401	*	3.90415	1.7293	4.73484	-2.03516	0.000100986	0.0129811
13859	chr14	22293638	22294038	401	*	3.49174	0.561517	4.39386	-2.16827	0.000101018	0.0129811
28145	chr2	167734949	167735349	401	*	3.92168	1.7207	4.75559	-2.0383	0.000102666	0.0130787
5901	chr10	126650755	126651155	401	*	4.15644	2.26639	4.94738	-1.93729	0.000102801	0.0130787
544	chr1	34684636	34685036	401	*	3.50466	0.561517	4.40768	-2.16602	0.000104459	0.0131594
38360	chr6	88679122	88679522	401	*	3.42006	0.140046	4.34382	-2.18306	0.000104464	0.0131594
38342	chr6	87996733	87997133	401	*	4.09776	2.14969	4.89754	-1.9548	0.000105785	0.0132008
9665	chr11	115730305	115730705	401	*	4.19912	2.36887	4.98051	-1.91041	0.000106114	0.0132008
5208	chr10	88127809	88128209	401	*	4.26322	2.46712	5.03894	-1.89662	0.000106342	0.0132008
46577	chr9	65276535	65276935	401	*	3.41137	0.140046	4.33465	-2.17888	0.000107486	0.0132784
24391	chr2	4841954	4842354	401	*	4.09462	2.14327	4.89489	-1.95663	0.000108449	0.013333
46532	chr9	64050364	64050764	401	*	3.56975	0.561517	4.47719	-2.1645	0.000110112	0.0134727
19975	chr17	27765376	27765776	401	*	4.48825	2.8064	5.24383	-1.84181	0.000113119	0.0136593
28326	chr2	180029743	180030143	401	*	4.60688	2.96206	5.35553	-1.82289	0.000113221	0.0136593
11440	chr12	86350506	86350906	401	*	4.1143	2.14648	4.917	-1.96095	0.00011324	0.0136593
40098	chr7	20273237	20273637	401	*	4.55383	2.94924	5.29469	-1.80039	0.000113962	0.0136818
34567	chr5	33255326	33255726	401	*	4.26601	2.47225	5.04134	-1.88776	0.000114937	0.0137038
42414	chr7	140113984	140114384	401	*	3.9403	1.88345	4.75559	-1.98663	0.000115903	0.0137038
38636	chr6	113550654	113551054	401	*	4.28011	2.36612	5.07475	-1.93179	0.000116025	0.0137038
47421	chr9	107776028	107776428	401	*	4.12047	2.15288	4.92313	-1.95867	0.000117305	0.0137038
9803	chr11	117684906	117685306	401	*	4.49496	2.7421	5.26328	-1.87216	0.00011801	0.0137038
33424	chr4	138877549	138877949	401	*	3.38579	0	4.33465	-2.15664	0.000118723	0.0137038
29538	chr3	88273330	88273730	401	*	4.1448	2.25751	4.93531	-1.92522	0.000119121	0.0137038
3052	chr1	183108573	183108973	401	*	4.50901	2.88537	5.25359	-1.81024	0.000119329	0.0137038
14053	chr14	32938317	32938717	401	*	4.4393	2.80843	5.18528	-1.81089	0.000119448	0.0137038
47779	chr9	120034720	120035120	401	*	3.81715	1.55669	4.65815	-2.03823	0.000120514	0.0137038
24752	chr2	24776635	24777035	401	*	3.9833	1.88729	4.80386	-1.99845	0.000120526	0.0137038
23085	chr19	5841286	5841686	401	*	4.15029	2.15608	4.95681	-1.9657	0.000121301	0.0137038
47653	chr9	110881427	110881827	401	*	3.39383	0.140046	4.31615	-2.1613	0.000121433	0.0137038
20746	chr17	47647042	47647442	401	*	3.67799	1.15288	4.54689	-2.09727	0.000121647	0.0137038
17079	chr15	100346804	100347204	401	*	3.80824	1.56152	4.64763	-2.03721	0.000122816	0.0137748
7517	chr11	59814616	59815016	401	*	4.35237	2.65237	5.11128	-1.84314	0.000126033	0.0140738
25050	chr2	29907621	29908021	401	*	4.25639	2.36336	5.04779	-1.9245	0.000126952	0.0141083
38657	chr6	113626111	113626511	401	*	3.77641	1.3771	4.63275	-2.06929	0.000127693	0.0141083
27048	chr2	129924811	129925211	401	*	4.23402	2.36336	5.02191	-1.91486	0.000128039	0.0141083
24927	chr2	26755811	26756211	401	*	3.54361	0.879589	4.42506	-2.11012	0.000128548	0.0141083
6333	chr11	5451962	5452362	401	*	4.01092	2.0192	4.81708	-1.95772	0.000129155	0.0141144
32941	chr4	126272681	126273081	401	*	4.12102	2.26047	4.90731	-1.90836	0.000129967	0.0141427
40404	chr7	29462226	29462626	401	*	3.80875	1.56632	4.64763	-2.03019	0.000131698	0.0142304
29696	chr3	89900074	89900474	401	*	4.54122	2.88152	5.29268	-1.82289	0.000131887	0.0142304
36667	chr5	144567264	144567664	401	*	4.1886	2.36612	4.96871	-1.89225	0.00013324	0.014312
17368	chr16	4793525	4793925	401	*	3.64332	1.14005	4.51013	-2.0815	0.000133762	0.014312
47856	chr9	123034601	123035001	401	*	3.78386	1.55669	4.62094	-2.0213	0.000135479	0.0143851
7766	chr11	69496215	69496615	401	*	3.41636	0.140046	4.33992	-2.14601	0.00013557	0.0143851
19735	chr17	24559979	24560379	401	*	4.06085	2.14327	4.85604	-1.92191	0.000139759	0.0147683
25642	chr2	65962246	65962646	401	*	4.10574	5.03876	0.643378	2.14044	0.000140836	0.0148208
10733	chr12	56040066	56040466	401	*	3.77763	1.56152	4.61338	-2.01496	0.000142464	0.0149041
14551	chr14	58040638	58041038	401	*	3.85869	1.72501	4.68417	-1.98959	0.000143358	0.0149041
35895	chr5	121636151	121636551	401	*	4.50776	2.87766	5.25359	-1.80104	0.000143887	0.0149041
23219	chr19	7392959	7393359	401	*	3.8016	1.56152	4.64021	-2.02093	0.000143958	0.0149041
9165	chr11	102163418	102163818	401	*	4.52454	2.95475	5.25845	-1.77083	0.000145756	0.0150293
40706	chr7	52244292	52244692	401	*	3.95485	1.87572	4.77316	-1.97405	0.000146947	0.0150433
7282	chr11	51434387	51434787	401	*	4.04451	2.14648	4.83669	-1.91319	0.000147176	0.0150433
35900	chr5	121643789	121644189	401	*	4.49037	2.72286	5.26122	-1.86259	0.000148504	0.0150433
32857	chr4	124594615	124595015	401	*	3.7221	1.36612	4.57383	-2.03933	0.000149008	0.0150433
9051	chr11	100183943	100184343	401	*	3.77711	1.55669	4.61338	-2.01085	0.000149419	0.0150433
23218	chr19	7389786	7390186	401	*	3.94932	1.87959	4.76636	-1.97089	0.000149422	0.0150433
35982	chr5	122880534	122880934	401	*	4.5991	2.9474	5.34905	-1.8098	0.000150787	0.0150544
45211	chr8	124864956	124865356	401	*	4.10723	2.26047	4.89131	-1.88965	0.000151889	0.0150544
31565	chr4	44306291	44306691	401	*	4.1559	2.15926	4.96277	-1.94804	0.000152217	0.0150544
33083	chr4	129563051	129563451	401	*	3.54483	0.894954	4.42506	-2.08913	0.000152785	0.0150544
38158	chr6	83076976	83077376	401	*	3.54483	0.894954	4.42506	-2.08913	0.000152785	0.0150544
8603	chr11	87851508	87851908	401	*	4.11527	2.25751	4.90111	-1.89543	0.000153064	0.0150544
11755	chr12	109540391	109540791	401	*	4.83537	3.30854	5.56042	-1.74167	0.00015412	0.0150548
38276	chr6	86457172	86457572	401	*	3.53104	0.879589	4.4114	-2.08524	0.000154787	0.0150548
44823	chr8	109437482	109437882	401	*	3.83988	1.7293	4.66236	-1.97845	0.000154834	0.0150548
17193	chr15	102305848	102306248	401	*	3.70743	1.3606	4.55817	-2.03285	0.000156048	0.0151153
35985	chr5	122936476	122936876	401	*	3.34985	0	4.2974	-2.11232	0.000156773	0.015121
41039	chr7	71980082	71980482	401	*	3.92206	1.88345	4.73484	-1.95674	0.000157845	0.015121
33679	chr4	148509413	148509813	401	*	4.48166	2.88345	5.22127	-1.78138	0.000157979	0.015121
9422	chr11	106997532	106997932	401	*	4.9174	3.47225	5.6247	-1.697	0.000159051	0.015121
7235	chr11	49988079	49988479	401	*	4.78348	3.31712	5.49551	-1.71005	0.000159063	0.015121
28252	chr2	173382114	173382514	401	*	3.38429	0.127093	4.3068	-2.12047	0.000160872	0.0152363
14165	chr14	46032938	46033338	401	*	4.41724	2.63647	5.19037	-1.8578	0.000161687	0.015257
14360	chr14	52848179	52848579	401	*	3.67985	1.37162	4.52632	-2.02279	0.000163833	0.0154027
2361	chr1	155561390	155561790	401	*	3.97607	1.87572	4.79721	-1.97082	0.000165193	0.0154205
20426	chr17	35995603	35996003	401	*	3.6948	1.3771	4.54233	-2.0237	0.000165228	0.0154205
19982	chr17	27809165	27809565	401	*	4.36448	2.7293	5.11128	-1.79388	0.000168188	0.015591
33380	chr4	137230353	137230753	401	*	3.76064	1.56632	4.59374	-1.99219	0.00016907	0.015591
41823	chr7	117114266	117114666	401	*	3.96326	2.0192	4.76245	-1.9165	0.000171979	0.015591
44342	chr8	87583510	87583910	401	*	4.55832	3.0227	5.28521	-1.74404	0.000172344	0.015591
7865	chr11	70486231	70486631	401	*	3.94886	1.87572	4.76636	-1.95875	0.000172387	0.015591
42431	chr7	141577321	141577721	401	*	4.28912	2.56392	5.05256	-1.82968	0.000172912	0.015591
12100	chr13	9061668	9062068	401	*	3.74636	1.56152	4.57829	-1.9871	0.000174606	0.015591
38874	chr6	120871964	120872364	401	*	4.34033	2.55428	5.11436	-1.859	0.000175145	0.015591
39009	chr6	124991224	124991624	401	*	4.32221	2.65237	5.07556	-1.80886	0.00017533	0.015591
8571	chr11	87257156	87257556	401	*	3.62897	1.14648	4.49375	-2.04924	0.000175383	0.015591
9164	chr11	102161683	102162083	401	*	4.7447	3.25602	5.46161	-1.71432	0.00017585	0.015591
4618	chr10	75228321	75228721	401	*	4.1042	2.13358	4.90731	-1.92244	0.000176499	0.015591
33798	chr4	151424792	151425192	401	*	3.99737	2.02968	4.80005	-1.92416	0.00017666	0.015591
36507	chr5	139633876	139634276	401	*	3.51747	0.561517	4.42137	-2.09757	0.000177256	0.015591
9184	chr11	102423345	102423745	401	*	3.71802	1.35505	4.5705	-2.02386	0.000177599	0.015591
19671	chr17	23962349	23962749	401	*	3.91145	1.87572	4.72384	-1.94206	0.000177794	0.015591
21628	chr18	11040807	11041207	401	*	5.06355	3.64671	5.76441	-1.67475	0.000178176	0.015591
35901	chr5	121651316	121651716	401	*	3.99981	2.0227	4.80386	-1.92796	0.000178653	0.015591
35585	chr5	108461463	108461863	401	*	3.82293	1.57589	4.66236	-2.00153	0.000179168	0.015591
15260	chr14	121298213	121298613	401	*	4.84479	3.36198	5.56042	-1.70968	0.00017975	0.015591
11761	chr12	109762231	109762631	401	*	3.29354	0	4.2382	-2.09296	0.000180202	0.015591
39459	chr7	3189349	3189749	401	*	3.95069	1.89113	4.76636	-1.95293	0.000180469	0.015591
14207	chr14	47806210	47806610	401	*	4.42276	2.81248	5.16474	-1.77919	0.000181661	0.0156412
11694	chr12	106026146	106026546	401	*	3.98054	2.01569	4.78281	-1.91646	0.000182334	0.0156465
25120	chr2	30823541	30823941	401	*	3.91593	1.88345	4.72786	-1.94236	0.000183505	0.0156943
35904	chr5	121664949	121665349	401	*	3.77867	1.57111	4.61338	-1.98911	0.00018468	0.0157422
33378	chr4	137148559	137148959	401	*	4.79435	3.26196	5.52057	-1.7391	0.000187293	0.0158726
41002	chr7	67180585	67180985	401	*	4.19537	2.46712	4.95936	-1.82714	0.000187452	0.0158726
26691	chr2	119651554	119651954	401	*	4.44504	2.80233	5.19328	-1.79024	0.000189127	0.0159616
24798	chr2	25076620	25077020	401	*	4.93297	3.51385	5.63435	-1.67265	0.000193112	0.0162442
33418	chr4	138741795	138742195	401	*	3.32539	0.140046	4.24383	-2.09153	0.000194551	0.0162924
28148	chr2	167763488	167763888	401	*	3.60838	1.13358	4.4724	-2.03355	0.00019521	0.0162924
21993	chr18	35763221	35763621	401	*	4.04436	2.03315	4.85331	-1.93135	0.000195596	0.0162924
9131	chr11	101458130	101458530	401	*	3.66786	1.36612	4.51359	-1.99944	0.000197596	0.0164056
47409	chr9	107680563	107680963	401	*	4.72863	3.26344	5.44041	-1.69807	0.000201078	0.0166407
32711	chr4	118328026	118328426	401	*	3.61071	1.15926	4.4724	-2.02787	0.000202797	0.016705
41064	chr7	72960483	72960883	401	*	3.70688	1.35505	4.55817	-2.0057	0.000203162	0.016705
1785	chr1	115290960	115291360	401	*	4.2212	2.46712	4.98973	-1.83563	0.000204786	0.0167226
18334	chr16	32373303	32373703	401	*	3.6458	1.36612	4.48902	-1.99143	0.000206772	0.0167226
36088	chr5	124380486	124380886	401	*	4.41843	2.81248	5.15956	-1.76961	0.000206961	0.0167226
8077	chr11	75575505	75575905	401	*	3.49984	0.894954	4.3761	-2.04671	0.000206971	0.0167226
7956	chr11	72887831	72888231	401	*	3.94284	1.87572	4.75953	-1.94097	0.000207009	0.0167226
35806	chr5	115474022	115474422	401	*	4.35544	2.7293	5.10051	-1.77734	0.000208656	0.0167226
11898	chr12	113342717	113343117	401	*	3.88346	1.87959	4.69137	-1.91812	0.00020889	0.0167226
4561	chr10	69814651	69815051	401	*	4.3041	2.6433	5.05577	-1.79026	0.00020897	0.0167226
44906	chr8	112283209	112283609	401	*	4.39812	2.81046	5.13562	-1.75908	0.000209261	0.0167226
9806	chr11	117715591	117715991	401	*	4.03409	2.15288	4.82365	-1.88085	0.00021225	0.0168348
17167	chr15	102211172	102211572	401	*	4.03409	2.15288	4.82365	-1.88085	0.00021225	0.0168348
28121	chr2	167392029	167392429	401	*	4.37556	2.65237	5.13865	-1.82181	0.00021264	0.0168348
5764	chr10	119959796	119960196	401	*	4.93724	3.56152	5.62846	-1.64059	0.000213772	0.0168405
9425	chr11	107001242	107001642	401	*	4.49607	2.95841	5.22338	-1.73026	0.000214686	0.0168405
35907	chr5	121710617	121711017	401	*	4.00664	2.14327	4.79337	-1.87122	0.000214801	0.0168405
23228	chr19	7443169	7443569	401	*	4.82972	3.32139	5.55085	-1.71858	0.00021598	0.0168405
5948	chr10	127022675	127023075	401	*	4.3858	2.72286	5.13787	-1.78693	0.000216005	0.0168405
46183	chr9	48832508	48832908	401	*	4.09995	2.26344	4.88236	-1.86353	0.000217476	0.0169036
23379	chr19	10664738	10665138	401	*	3.65998	1.3606	4.50545	-1.98788	0.000219224	0.0169044
40829	chr7	52912682	52913082	401	*	3.72145	1.56152	4.55027	-1.95714	0.000220388	0.0169044
46117	chr9	44218897	44219297	401	*	4.19866	2.46969	4.96277	-1.81959	0.000221361	0.0169044
8754	chr11	95156063	95156463	401	*	3.3701	0.561517	4.26328	-2.05696	0.000221741	0.0169044
21800	chr18	24676005	24676405	401	*	3.96235	2.01217	4.76245	-1.89626	0.000222277	0.0169044
45788	chr9	21920324	21920724	401	*	3.65262	1.3606	4.49726	-1.98521	0.000222555	0.0169044
35698	chr5	111065088	111065488	401	*	3.6912	1.37162	4.53893	-1.99451	0.000222714	0.0169044
35671	chr5	110711858	110712258	401	*	4.64822	3.20306	5.35553	-1.67859	0.000222774	0.0169044
20912	chr17	56752064	56752464	401	*	3.92472	1.71639	4.75953	-1.96795	0.00022442	0.0169789
41649	chr7	109013822	109014222	401	*	4.01196	2.14005	4.80005	-1.86889	0.000226527	0.0170877
17050	chr15	99852104	99852504	401	*	4.27842	2.64785	5.02434	-1.7712	0.000228718	0.0171299
10306	chr12	21476860	21477260	401	*	4.62331	3.14808	5.33729	-1.69651	0.000228997	0.0171299
45508	chr9	14475594	14475994	401	*	4.56912	3.08424	5.28521	-1.70089	0.000229095	0.0171299
46176	chr9	48111173	48111573	401	*	3.62782	1.13358	4.49375	-2.01754	0.000231781	0.0172802
14740	chr14	70176772	70177172	401	*	4.28283	2.64558	5.03003	-1.77193	0.000233213	0.0173364
28317	chr2	179972646	179973046	401	*	3.74239	1.56152	4.57383	-1.95393	0.000236259	0.0174988
23591	chr19	24346378	24346778	401	*	4.48039	2.87572	5.22127	-1.75811	0.000237351	0.0174988
42146	chr7	133492266	133492666	401	*	4.12585	2.36887	4.89489	-1.82528	0.00023745	0.0174988
32860	chr4	124608464	124608864	401	*	4.02229	2.14969	4.81049	-1.86881	0.00023909	0.017569
42069	chr7	129260020	129260420	401	*	4.27364	2.64785	5.01863	-1.76628	0.000240864	0.0175696
16624	chr15	82923637	82924037	401	*	4.00619	2.14005	4.79337	-1.86243	0.00024116	0.0175696
25146	chr2	31799410	31799810	401	*	4.00619	2.14005	4.79337	-1.86243	0.00024116	0.0175696
19992	chr17	27965964	27966364	401	*	4.97305	3.46584	5.69395	-1.71018	0.000244756	0.0177148
4861	chr10	79767842	79768242	401	*	4.76205	3.36887	5.45739	-1.6448	0.000245022	0.0177148
17060	chr15	100060737	100061137	401	*	3.93928	2.0192	4.73484	-1.88143	0.000245515	0.0177148
46148	chr9	45641851	45642251	401	*	4.76494	3.36612	5.46161	-1.64669	0.000246702	0.0177148
8354	chr11	83085371	83085771	401	*	3.23563	0	4.17799	-2.03991	0.000249906	0.0177148
1194	chr1	74610202	74610602	401	*	4.78668	3.36336	5.48902	-1.65917	0.0002504	0.0177148
38259	chr6	86286009	86286409	401	*	4.58331	3.08592	5.30211	-1.70372	0.000251295	0.0177148
12930	chr13	64473049	64473449	401	*	4.54585	3.0192	5.27087	-1.71853	0.00025147	0.0177148
47841	chr9	122700070	122700470	401	*	4.10674	2.36887	4.87243	-1.8117	0.000252457	0.0177148
41692	chr7	109265829	109266229	401	*	4.54	2.87378	5.29268	-1.78248	0.000252746	0.0177148
34554	chr5	33198691	33199091	401	*	4.27327	2.64558	5.01863	-1.76341	0.000253339	0.0177148
5076	chr10	81021344	81021744	401	*	4.68762	3.2046	5.40331	-1.69572	0.000253665	0.0177148
30249	chr3	109945422	109945822	401	*	3.11241	4.11241	0	1.91591	0.000254545	0.0177148
42816	chr8	11469067	11469467	401	*	3.63951	1.3771	4.48074	-1.96764	0.000254648	0.0177148
19851	chr17	25907585	25907985	401	*	3.29121	0.127093	4.20841	-2.05032	0.000255114	0.0177148
47130	chr9	96376795	96377195	401	*	4.56386	3.08926	5.2777	-1.68772	0.000255874	0.0177148
42422	chr7	140950348	140950748	401	*	3.72494	1.55669	4.55481	-1.94627	0.000256005	0.0177148
31339	chr4	33047289	33047689	401	*	4.44987	2.88345	5.1831	-1.73746	0.000256282	0.0177148
6278	chr11	4750932	4751332	401	*	4.48956	2.95475	5.21628	-1.72157	0.000257069	0.0177148
40333	chr7	28435319	28435719	401	*	3.5303	1.14648	4.38501	-1.98774	0.00025736	0.0177148
1527	chr1	88978371	88978771	401	*	3.4436	0.879589	4.31615	-2.01295	0.000259341	0.0177148
42838	chr8	11589092	11589492	401	*	3.4436	0.879589	4.31615	-2.01295	0.000259341	0.0177148
9459	chr11	107365988	107366388	401	*	4.32997	2.7293	5.07005	-1.75129	0.000259669	0.0177148
47673	chr9	114300310	114300710	401	*	3.79048	1.73358	4.60578	-1.91755	0.000259778	0.0177148
44979	chr8	113810744	113811144	401	*	4.31876	2.73358	5.05577	-1.74227	0.000261691	0.0177647
16225	chr15	75676034	75676434	401	*	3.91798	2.0227	4.70973	-1.86704	0.000261899	0.0177647
42373	chr7	136950693	136951093	401	*	4.00041	2.14005	4.78667	-1.85408	0.000262612	0.0177659
40163	chr7	25307360	25307760	401	*	3.3618	0.571114	4.25359	-2.03168	0.000265892	0.0178675
47855	chr9	123031430	123031830	401	*	3.3618	0.571114	4.25359	-2.03168	0.000265892	0.0178675
6069	chr10	128054377	128054777	401	*	4.95586	3.55549	5.6529	-1.64295	0.00026621	0.0178675
16451	chr15	79919781	79920181	401	*	4.01613	2.14648	4.80386	-1.85867	0.000267152	0.0178787
31097	chr4	11288564	11288964	401	*	4.61593	3.14005	5.33005	-1.68431	0.000267775	0.0178787
46377	chr9	57357953	57358353	401	*	4.43	2.88152	5.15956	-1.72433	0.000270773	0.0179654
33253	chr4	133396963	133397363	401	*	3.63032	1.3606	4.4724	-1.96104	0.000270886	0.0179654
8919	chr11	97638354	97638754	401	*	4.72226	3.31569	5.42073	-1.64844	0.000271444	0.0179654
29457	chr3	87736024	87736424	401	*	4.21001	2.56152	4.95936	-1.76736	0.000272197	0.0179654
45295	chr8	126537988	126538388	401	*	4.34904	2.6433	5.10899	-1.79473	0.000274758	0.0179654
21182	chr17	72017224	72017624	401	*	4.01569	2.14327	4.80386	-1.8566	0.000275266	0.0179654
7882	chr11	70707515	70707915	401	*	3.52225	1.14648	4.3761	-1.97897	0.000275584	0.0179654
9927	chr11	120609898	120610298	401	*	3.55142	1.15288	4.40768	-1.98375	0.000276383	0.0179654
44470	chr8	96593367	96593767	401	*	4.17794	2.47225	4.93789	-1.78987	0.000276483	0.0179654
8832	chr11	95976551	95976951	401	*	4.29589	2.45681	5.07872	-1.8434	0.000277193	0.0179654
33312	chr4	134484728	134485128	401	*	4.19398	2.47225	4.95681	-1.80095	0.0002784	0.0179654
28188	chr2	169829238	169829638	401	*	3.7658	1.7293	4.57829	-1.90358	0.000278485	0.0179654
33120	chr4	131798816	131799216	401	*	3.7658	1.7293	4.57829	-1.90358	0.000278485	0.0179654
7740	chr11	69242228	69242628	401	*	3.63205	1.3771	4.4724	-1.95677	0.00027891	0.0179654
19188	chr16	93830888	93831288	401	*	3.91703	2.01569	4.70973	-1.86232	0.000279765	0.0179753
226	chr1	13654597	13654997	401	*	4.7723	3.3114	5.48312	-1.67684	0.000280933	0.0180051
8345	chr11	82731863	82732263	401	*	3.95919	1.88345	4.77705	-1.91613	0.000281997	0.0180281
32510	chr4	114735920	114736320	401	*	3.08089	4.08089	0	1.89779	0.000284558	0.0180478
24102	chr19	46024623	46025023	401	*	3.83555	1.88345	4.63594	-1.87631	0.000285388	0.0180478
15280	chr14	121806903	121807303	401	*	4.27952	2.65463	5.02434	-1.75525	0.00028549	0.0180478
32808	chr4	122948883	122949283	401	*	4.44187	2.87572	5.17504	-1.72659	0.000286356	0.0180478
3343	chr10	4795696	4796096	401	*	3.98354	4.882	1.1044	2.02014	0.000287413	0.0180478
39236	chr6	136617084	136617484	401	*	4.43766	2.79825	5.18528	-1.75817	0.000288685	0.0180478
45241	chr8	125130542	125130942	401	*	4.15169	2.46969	4.90731	-1.77948	0.000288982	0.0180478
46806	chr9	75857589	75857989	401	*	3.84154	1.87959	4.64338	-1.87694	0.000289203	0.0180478
23220	chr19	7403799	7404199	401	*	3.47311	0.871844	4.34905	-2.00334	0.000289363	0.0180478
38664	chr6	113662688	113663088	401	*	3.47311	0.871844	4.34905	-2.00334	0.000289363	0.0180478
13868	chr14	22425684	22426084	401	*	4.31111	2.64103	5.06452	-1.77394	0.000290465	0.0180504
46057	chr9	43027127	43027527	401	*	4.39891	2.88152	5.12197	-1.70176	0.000290817	0.0180504
5794	chr10	120932833	120933233	401	*	3.5575	1.13358	4.4164	-1.97899	0.000292253	0.0180956
40958	chr7	63085645	63086045	401	*	3.96865	2.14648	4.74871	-1.83151	0.000297108	0.0182955
46519	chr9	63985087	63985487	401	*	4.01416	2.15608	4.80005	-1.84408	0.000298511	0.0182955
21510	chr18	6295178	6295578	401	*	4.32661	2.72501	5.06688	-1.73858	0.000298536	0.0182955
9780	chr11	117284886	117285286	401	*	3.82904	1.88345	4.62846	-1.87082	0.000298847	0.0182955
33091	chr4	130063743	130064143	401	*	3.54288	1.14648	4.39892	-1.97356	0.000299948	0.0182955
40464	chr7	30063060	30063460	401	*	4.04399	2.26344	4.81708	-1.81692	0.000300029	0.0182955
35802	chr5	115458236	115458636	401	*	4.41606	2.87959	5.14313	-1.70636	0.000301077	0.0182955
28022	chr2	165727705	165728105	401	*	3.97955	2.14005	4.76245	-1.83418	0.000301205	0.0182955
36523	chr5	139947236	139947636	401	*	3.51415	1.14648	4.36714	-1.96712	0.000302835	0.0183509
41565	chr7	106629048	106629448	401	*	4.50529	3.02095	5.22127	-1.68523	0.000304431	0.0183751
17176	chr15	102257225	102257625	401	*	4.34483	2.64558	5.10361	-1.78528	0.000304773	0.0183751
18414	chr16	33907029	33907429	401	*	4.19243	2.46197	4.95681	-1.79573	0.000305389	0.0183751
33052	chr4	129312387	129312787	401	*	3.75949	1.73358	4.5705	-1.89279	0.00030645	0.0183956
38431	chr6	92049294	92049694	401	*	4.64024	3.19997	5.34644	-1.65854	0.000309472	0.0185335
19974	chr17	27763917	27764317	401	*	4.70107	3.25899	5.40768	-1.66172	0.000310208	0.0185342
12847	chr13	59692976	59693376	401	*	4.14606	2.46712	4.90111	-1.77282	0.000312159	0.0185631
20469	chr17	36414433	36414833	401	*	3.43078	0.887292	4.30142	-1.98612	0.000313044	0.0185631
12183	chr13	14063978	14064378	401	*	4.36625	2.65011	5.12808	-1.79063	0.000314785	0.0185631
6270	chr11	4712201	4712601	401	*	4.29698	2.73144	5.03003	-1.71979	0.000314819	0.0185631
33490	chr4	140998425	140998825	401	*	4.03715	2.13358	4.83019	-1.85176	0.000314998	0.0185631
4433	chr10	62254002	62254402	401	*	4.59747	3.14327	5.3068	-1.66679	0.000315047	0.0185631
22723	chr18	77982080	77982480	401	*	4.46572	2.95108	5.1882	-1.69795	0.000316982	0.0186277
40802	chr7	52736371	52736771	401	*	4.08909	2.26344	4.86973	-1.83008	0.000317601	0.0186277
33382	chr4	137250047	137250447	401	*	3.35139	0	4.32543	-1.8892	0.000319357	0.0186839
40179	chr7	25676516	25676916	401	*	4.13986	2.37162	4.91085	-1.80882	0.00032002	0.0186839
20075	chr17	28991388	28991788	401	*	4.06395	2.26344	4.84041	-1.81931	0.000323346	0.0187994
27719	chr2	155980898	155981298	401	*	3.54349	1.15288	4.39892	-1.96422	0.000323502	0.0187994
33782	chr4	151361137	151361537	401	*	4.829	3.4175	5.52863	-1.64274	0.00032463	0.0187994
23327	chr19	9027515	9027915	401	*	3.79819	1.7421	4.61338	-1.89624	0.000324939	0.0187994
41801	chr7	116661470	116661870	401	*	3.30989	0.561517	4.19834	-1.99999	0.000326539	0.0188493
28003	chr2	164747111	164747511	401	*	3.67391	1.55669	4.49726	-1.90678	0.000328024	0.0188802
27648	chr2	154522123	154522523	401	*	4.18891	2.47225	4.95083	-1.78698	0.000328551	0.0188802
22883	chr19	3364786	3365186	401	*	3.60506	1.3771	4.44223	-1.93223	0.000329433	0.0188885
7797	chr11	69738104	69738504	401	*	4.00994	2.14327	4.79721	-1.8395	0.000330877	0.0188964
14680	chr14	65568625	65569025	401	*	4.65186	3.26196	5.34644	-1.62799	0.00033176	0.0188964
19333	chr17	8572608	8573008	401	*	3.43439	0.871844	4.3068	-1.98071	0.000333218	0.0188964
45186	chr8	124121860	124122260	401	*	3.42711	0.887292	4.2974	-1.97954	0.000333223	0.0188964
18012	chr16	20455444	20455844	401	*	4.23684	2.36336	5.02518	-1.84132	0.000334258	0.0188964
19973	chr17	27762840	27763240	401	*	3.25355	0.140046	4.1677	-2.00835	0.000334353	0.0188964
1550	chr1	89310361	89310761	401	*	4.24214	2.65011	4.98051	-1.72989	0.000334743	0.0188964
10142	chr12	8672119	8672519	401	*	4.52289	3.08592	5.22834	-1.64998	0.000338479	0.0190146
10235	chr12	16537328	16537728	401	*	4.14855	2.37983	4.91962	-1.802	0.000338609	0.0190146
48030	chrX	12426927	12427327	401	*	3.823	1.88729	4.62094	-1.8576	0.000339069	0.0190146
44973	chr8	113793449	113793849	401	*	4.0631	2.25751	4.84041	-1.81586	0.000340664	0.0190481
24950	chr2	27394269	27394669	401	*	3.50601	1.14648	4.35812	-1.95204	0.000341615	0.0190481
23074	chr19	5780467	5780867	401	*	3.34224	0.551856	4.23401	-1.99606	0.0003419	0.0190481
46485	chr9	62253423	62253823	401	*	4.27638	2.64785	5.02191	-1.74659	0.000343027	0.0190693
20580	chr17	45441608	45442008	401	*	4.03836	2.26344	4.81049	-1.80438	0.00034447	0.019108
40019	chr7	19941395	19941795	401	*	4.53922	3.08424	5.24872	-1.66224	0.000347283	0.0192223
22992	chr19	4793981	4794381	401	*	4.32142	2.73358	5.05896	-1.72773	0.00034866	0.0192569
20120	chr17	29528044	29528444	401	*	3.61527	1.3606	4.45559	-1.93055	0.000350475	0.0192739
24073	chr19	45434346	45434746	401	*	3.61527	1.3606	4.45559	-1.93055	0.000350475	0.0192739
12728	chr13	54671457	54671857	401	*	3.74867	1.73358	4.55817	-1.87364	0.000353688	0.0194088
20584	chr17	45586872	45587272	401	*	3.48484	1.14648	4.33465	-1.9419	0.000357787	0.0195715
36164	chr5	125726593	125726993	401	*	4.34331	2.80843	5.07005	-1.69973	0.000358273	0.0195715
47630	chr9	110497933	110498333	401	*	3.617	1.3771	4.45559	-1.92613	0.00036102	0.0195715
42532	chr7	148369157	148369557	401	*	4.15249	2.47481	4.90731	-1.762	0.000362463	0.0195715
42205	chr7	133963888	133964288	401	*	3.92667	2.01569	4.72084	-1.84463	0.000363188	0.0195715
16648	chr15	83065991	83066391	401	*	3.92018	1.86796	4.73484	-1.8812	0.00036364	0.0195715
40324	chr7	28371974	28372374	401	*	3.6593	1.55669	4.48074	-1.8937	0.000364015	0.0195715
42505	chr7	148271720	148272120	401	*	3.95316	2.03315	4.74871	-1.84743	0.000364362	0.0195715
9634	chr11	115517375	115517775	401	*	3.92603	1.88729	4.73884	-1.88164	0.000365072	0.0195715
6211	chr11	3863434	3863834	401	*	4.1193	2.3606	4.88864	-1.79176	0.000365721	0.0195715
24015	chr19	44312188	44312588	401	*	4.18652	2.55911	4.93182	-1.73626	0.00036574	0.0195715
17076	chr15	100255841	100256241	401	*	3.58796	1.3606	4.42506	-1.91963	0.000365837	0.0195715
259	chr1	16012040	16012440	401	*	3.89945	2.0227	4.6883	-1.83337	0.000367866	0.019639
29675	chr3	89786999	89787399	401	*	4.49759	3.01393	5.21342	-1.66952	0.00036923	0.0196707
4393	chr10	62032681	62033081	401	*	3.97117	2.14648	4.75165	-1.80993	0.000371833	0.0197682
5980	chr10	127532007	127532407	401	*	4.97574	3.64898	5.65501	-1.58577	0.000373218	0.0197876
35816	chr5	115590852	115591252	401	*	3.60884	1.37162	4.44711	-1.92134	0.000374511	0.0197876
46959	chr9	86774908	86775308	401	*	4.22304	5.0353	2.1882	1.86905	0.000374692	0.0197876
10331	chr12	25744833	25745233	401	*	3.71277	1.547	4.54233	-1.90259	0.000375946	0.0197876
34512	chr5	31627875	31628275	401	*	4.01848	2.26639	4.78667	-1.788	0.00037657	0.0197876
8289	chr11	79839754	79840154	401	*	3.94083	2.14327	4.7168	-1.80189	0.00037684	0.0197876
14776	chr14	71000600	71001000	401	*	3.47653	1.14648	4.32543	-1.93427	0.000378668	0.0198428
17172	chr15	102247186	102247586	401	*	4.18264	2.46455	4.94482	-1.77484	0.000383231	0.0199851
7863	chr11	70482343	70482743	401	*	4.37006	2.88345	5.08652	-1.67006	0.000384202	0.0199851
4928	chr10	80214688	80215088	401	*	3.80553	1.88345	4.6014	-1.83899	0.000386282	0.0199851
15872	chr15	38482425	38482825	401	*	4.05797	2.26047	4.83392	-1.80343	0.000386552	0.0199851
27915	chr2	163248280	163248680	401	*	3.18309	0.152885	4.09197	-1.98506	0.000386976	0.0199851
13269	chr13	96007065	96007465	401	*	3.74519	1.7293	4.55481	-1.86776	0.000387554	0.0199851
18008	chr16	20439111	20439511	401	*	4.89112	3.56392	5.5705	-1.58383	0.000389129	0.0199851
38038	chr6	71847290	71847690	401	*	3.79888	1.88345	4.59374	-1.83654	0.000390765	0.0199851
24993	chr2	28974525	28974925	401	*	4.18905	2.55669	4.93531	-1.73661	0.000390835	0.0199851
7129	chr11	44313864	44314264	401	*	3.42777	0.894954	4.2974	-1.95824	0.000391532	0.0199851
22012	chr18	35870198	35870598	401	*	3.42777	0.894954	4.2974	-1.95824	0.000391532	0.0199851
23134	chr19	6379643	6380043	401	*	3.74572	1.73358	4.55481	-1.86634	0.000391536	0.0199851
45812	chr9	22158849	22159249	401	*	3.67807	1.55669	4.50196	-1.89177	0.00039203	0.0199851
14974	chr14	80170129	80170529	401	*	4.04676	4.89732	1.70157	1.93902	0.000392619	0.0199851
35582	chr5	108422691	108423091	401	*	3.76736	1.7421	4.57829	-1.86883	0.000393107	0.0199851
22994	chr19	4797186	4797586	401	*	3.68475	1.55186	4.51013	-1.89248	0.000394943	0.0200185
16616	chr15	82617385	82617785	401	*	3.49782	1.14648	4.34905	-1.9335	0.000395736	0.0200185
31029	chr4	8637298	8637698	401	*	4.63115	3.26196	5.3208	-1.60654	0.000396111	0.0200185
27709	chr2	155825147	155825547	401	*	4.84849	3.51136	5.53034	-1.58658	0.000397811	0.0200316
21297	chr17	80867899	80868299	401	*	4.06495	2.36612	4.82365	-1.76254	0.000397938	0.0200316
46531	chr9	64047714	64048114	401	*	3.56073	1.36612	4.39386	-1.90274	0.000400196	0.0201057
45978	chr9	36594044	36594444	401	*	3.87609	2.01569	4.66236	-1.8181	0.000401274	0.0201204
38927	chr6	122640074	122640474	401	*	4.2323	2.65011	4.96871	-1.71406	0.000402754	0.0201401
3552	chr10	18168619	18169019	401	*	3.90423	2.01217	4.69548	-1.82746	0.000404342	0.0201401
47526	chr9	108495225	108495625	401	*	4.32226	2.80843	5.04457	-1.68085	0.000405306	0.0201401
3589	chr10	20027500	20027900	401	*	3.58023	1.3606	4.4164	-1.9068	0.000406371	0.0201401
11074	chr12	73827868	73828268	401	*	4.45629	3.0192	5.16177	-1.63957	0.000406477	0.0201401
39574	chr7	4629632	4630032	401	*	3.92102	2.0192	4.71379	-1.83209	0.000408362	0.0201401
8627	chr11	88798760	88799160	401	*	4.51577	3.02095	5.23401	-1.67393	0.000408475	0.0201401
15721	chr15	31054597	31054997	401	*	5.15016	3.84643	5.82365	-1.56651	0.000410481	0.0201401
15850	chr15	37974770	37975170	401	*	3.80882	1.87959	4.60578	-1.83798	0.000410551	0.0201401
35789	chr5	115392718	115393118	401	*	3.26647	0.561517	4.15137	-1.96463	0.000410966	0.0201401
33086	chr4	129981170	129981570	401	*	3.46818	1.14648	4.31615	-1.9235	0.000411286	0.0201401
13865	chr14	22327957	22328357	401	*	4.29497	2.73144	5.02761	-1.70492	0.000411615	0.0201401
33681	chr4	148513812	148514212	401	*	3.72674	1.72501	4.53435	-1.85556	0.000412495	0.0201401
7283	chr11	51437746	51438146	401	*	4.18512	2.56392	4.92923	-1.72982	0.00041272	0.0201401
35629	chr5	109062202	109062602	401	*	4.29339	2.64785	5.04217	-1.74103	0.000413784	0.0201401
18356	chr16	32692039	32692439	401	*	4.18769	2.56632	4.93182	-1.72603	0.000414589	0.0201401
34286	chr5	24137795	24138195	401	*	3.57305	1.36612	4.40768	-1.90302	0.000415057	0.0201401
41970	chr7	125265609	125266009	401	*	3.87074	2.0227	4.65501	-1.81234	0.000417354	0.0202132
9524	chr11	113533460	113533860	401	*	3.99655	2.25751	4.76245	-1.77177	0.000418179	0.0202149
9631	chr11	115498207	115498607	401	*	4.48744	3.02619	5.19834	-1.65418	0.000420089	0.0202689
1138	chr1	72761344	72761744	401	*	3.27534	0.551856	4.16177	-1.96163	0.000421463	0.0202969
20223	chr17	32424174	32424574	401	*	3.95584	2.14005	4.73484	-1.79942	0.000424631	0.0203292
4471	chr10	62727256	62727656	401	*	4.39145	2.88921	5.11128	-1.67307	0.00042594	0.0203292
36642	chr5	143776086	143776486	401	*	3.95077	2.14648	4.72786	-1.79667	0.000427038	0.0203292
36328	chr5	135118162	135118562	401	*	3.64511	1.56152	4.46402	-1.87405	0.000427866	0.0203292
40629	chr7	48817214	48817614	401	*	3.64511	1.56152	4.46402	-1.87405	0.000427866	0.0203292
25812	chr2	73362960	73363360	401	*	3.7697	1.7293	4.58274	-1.86484	0.000427889	0.0203292
35771	chr5	114577637	114578037	401	*	4.55645	3.07921	5.27087	-1.66036	0.000428538	0.0203292
29542	chr3	88283555	88283955	401	*	4.27122	2.64558	5.01619	-1.72927	0.000429047	0.0203292
39606	chr7	4833494	4833894	401	*	3.78549	1.88345	4.57829	-1.82502	0.000429606	0.0203292
45271	chr8	125842275	125842675	401	*	4.37939	2.80437	5.11436	-1.70689	0.000430084	0.0203292
12500	chr13	36014550	36014950	401	*	4.21403	2.56872	4.96277	-1.73654	0.000436057	0.0204313
27699	chr2	155639053	155639453	401	*	4.74574	3.41883	5.42506	-1.57722	0.000436254	0.0204313
33068	chr4	129446320	129446720	401	*	3.84027	1.89113	4.64021	-1.83964	0.000437194	0.0204313
42064	chr7	129207512	129207912	401	*	3.83228	1.87959	4.63275	-1.83944	0.000438012	0.0204313
304	chr1	16782620	16783020	401	*	4.46648	3.01569	5.17504	-1.64344	0.000439313	0.0204313
41825	chr7	117121385	117121785	401	*	4.62467	3.25899	5.31347	-1.59567	0.000440299	0.0204313
16499	chr15	81207810	81208210	401	*	3.85383	2.0192	4.63594	-1.80067	0.000440301	0.0204313
44705	chr8	108303210	108303610	401	*	3.85383	2.0192	4.63594	-1.80067	0.000440301	0.0204313
4846	chr10	79676387	79676787	401	*	4.24908	2.64558	4.98973	-1.71737	0.000440835	0.0204313
40093	chr7	20252386	20252786	401	*	4.91928	3.46326	5.62901	-1.64846	0.000441295	0.0204313
41953	chr7	123644422	123644822	401	*	3.36343	0.879589	4.22834	-1.93505	0.0004413	0.0204313
34423	chr5	30962795	30963195	401	*	3.37822	0.887292	4.24383	-1.93699	0.000443347	0.0204313
16415	chr15	79500587	79500987	401	*	4.76296	3.36336	5.45981	-1.61774	0.000443391	0.0204313
9078	chr11	100637505	100637905	401	*	3.71972	1.72501	4.52632	-1.84692	0.000444227	0.0204313
38684	chr6	115579856	115580256	401	*	3.71972	1.72501	4.52632	-1.84692	0.000444227	0.0204313
172	chr1	12730932	12731332	401	*	3.54492	1.36612	4.3761	-1.88826	0.000446938	0.0205017
4927	chr10	80213064	80213464	401	*	4.78542	3.47097	5.46161	-1.56777	0.000447869	0.0205017
33499	chr4	141119767	141120167	401	*	3.29034	0.551856	4.17799	-1.95432	0.000448163	0.0205017
31634	chr4	46198886	46199286	401	*	3.80451	1.87572	4.6014	-1.82495	0.000453168	0.0205584
36222	chr5	130341988	130342388	401	*	4.27282	2.7293	5.00136	-1.68798	0.000454125	0.0205584
27342	chr2	144123597	144123997	401	*	4.49773	3.02445	5.21129	-1.65661	0.000454373	0.0205584
16550	chr15	81546515	81546915	401	*	4.37561	2.80843	5.10899	-1.70064	0.00045487	0.0205584
24389	chr2	4822354	4822754	401	*	4.07075	2.27229	4.84687	-1.79019	0.000455743	0.0205584
20691	chr17	46921227	46921627	401	*	4.82322	3.42149	5.52057	-1.61923	0.000457422	0.0205584
44964	chr8	113665400	113665800	401	*	4.10444	2.36887	4.86973	-1.76787	0.000457593	0.0205584
47524	chr9	108488803	108489203	401	*	3.45977	1.14648	4.3068	-1.90944	0.000458587	0.0205584
36539	chr5	140254526	140254926	401	*	3.50726	1.15926	4.35812	-1.91551	0.000458815	0.0205584
41714	chr7	109568261	109568661	401	*	3.73879	1.73358	4.54689	-1.84902	0.000459167	0.0205584
12194	chr13	14132604	14133004	401	*	4.00566	2.25751	4.77316	-1.76993	0.000459841	0.0205584
9156	chr11	102110706	102111106	401	*	4.30992	2.8064	5.03003	-1.66508	0.000459911	0.0205584
20313	chr17	34234793	34235193	401	*	4.30992	2.8064	5.03003	-1.66508	0.000459911	0.0205584
34532	chr5	32614457	32614857	401	*	3.88432	2.02968	4.66966	-1.80534	0.000460658	0.0205584
2002	chr1	136330235	136330635	401	*	3.57245	1.3606	4.40768	-1.89083	0.00046316	0.0205967
28053	chr2	166729127	166729527	401	*	4.23117	2.6433	4.96871	-1.70517	0.000464651	0.0205967
36255	chr5	130604137	130604537	401	*	3.55224	1.3606	4.38501	-1.88528	0.00046469	0.0205967
8343	chr11	82719607	82720007	401	*	4.33803	2.80437	5.06452	-1.68168	0.000464738	0.0205967
4544	chr10	68836790	68837190	401	*	3.93617	2.15288	4.70973	-1.78088	0.000467181	0.020609
25065	chr2	30011630	30012030	401	*	3.67081	1.55669	4.49375	-1.87164	0.000467371	0.020609
45239	chr8	125104111	125104511	401	*	4.1289	2.36887	4.89846	-1.77511	0.000467433	0.020609
31	chr1	4845541	4845941	401	*	5.09413	3.76837	5.77316	-1.57316	0.000470353	0.020702
33827	chr4	153153395	153153795	401	*	3.62533	1.55669	4.44223	-1.85812	0.000471204	0.0207038
8777	chr11	95393391	95393791	401	*	3.86438	2.0227	4.64763	-1.79959	0.000473262	0.0207258
32722	chr4	118964021	118964421	401	*	3.98488	2.25751	4.74871	-1.75865	0.000473435	0.0207258
34604	chr5	33986548	33986948	401	*	3.40976	0.887292	4.27841	-1.93163	0.000474134	0.0207258
36035	chr5	123514795	123515195	401	*	3.7999	1.89113	4.59374	-1.81686	0.000477906	0.0208017
39512	chr7	3536479	3536879	401	*	4.89795	3.5579	5.58052	-1.58045	0.000479766	0.0208017
4923	chr10	80193321	80193721	401	*	4.65299	3.26787	5.34644	-1.60571	0.000480187	0.0208017
16602	chr15	82089572	82089972	401	*	4.33296	2.73144	5.07322	-1.71167	0.000482126	0.0208017
33053	chr4	129314655	129315055	401	*	3.34529	0.879589	4.20841	-1.9217	0.000483386	0.0208017
28137	chr2	167472954	167473354	401	*	3.45912	1.14005	4.3068	-1.90302	0.000484437	0.0208017
48245	chrX	35929257	35929657	401	*	3.45912	1.14005	4.3068	-1.90302	0.000484437	0.0208017
27710	chr2	155831738	155832138	401	*	3.98951	2.03315	4.79052	-1.83209	0.000485631	0.0208017
46109	chr9	44158176	44158576	401	*	3.81034	1.89113	4.60578	-1.82041	0.00048664	0.0208017
45302	chr8	126737036	126737436	401	*	3.34599	0.887292	4.20841	-1.92039	0.000487289	0.0208017
22930	chr19	3899870	3900270	401	*	4.27246	2.72716	5.00136	-1.68345	0.000487633	0.0208017
42822	chr8	11482812	11483212	401	*	4.05897	2.36336	4.81708	-1.7452	0.00048853	0.0208017
33074	chr4	129471070	129471470	401	*	3.90724	2.14648	4.67694	-1.76723	0.000489769	0.0208017
38325	chr6	87804617	87805017	401	*	4.0519	2.37436	4.80669	-1.73724	0.000489847	0.0208017
31213	chr4	21606038	21606438	401	*	3.99873	4.84395	1.70157	1.90478	0.000490062	0.0208017
41918	chr7	123244734	123245134	401	*	3.71266	1.72501	4.51825	-1.83572	0.000490265	0.0208017
38446	chr6	93408508	93408908	401	*	3.53695	1.36612	4.36714	-1.87658	0.000490828	0.0208017
8759	chr11	95166133	95166533	401	*	3.63768	1.56152	4.45559	-1.85784	0.000492417	0.0208017
12718	chr13	53235552	53235952	401	*	3.63768	1.56152	4.45559	-1.85784	0.000492417	0.0208017
32174	chr4	98563024	98563424	401	*	3.84094	2.0192	4.62094	-1.78771	0.000493032	0.0208017
10023	chr12	3829577	3829977	401	*	4.35103	2.80029	5.08105	-1.68277	0.000494275	0.0208017
11421	chr12	86106644	86107044	401	*	3.84691	2.01569	4.62846	-1.78928	0.000494581	0.0208017
33761	chr4	149857169	149857569	401	*	3.84691	2.01569	4.62846	-1.78928	0.000494581	0.0208017
9035	chr11	98937982	98938382	401	*	3.69489	1.7293	4.49726	-1.82737	0.000496789	0.0208603
24140	chr19	46199325	46199725	401	*	3.92353	2.14969	4.69548	-1.77248	0.000500272	0.0209229
35796	chr5	115436185	115436585	401	*	3.43791	1.14648	4.28248	-1.8941	0.000500578	0.0209229
5149	chr10	84618500	84618900	401	*	4.40634	2.87378	5.13259	-1.67169	0.000500736	0.0209229
33069	chr4	129464614	129465014	401	*	3.36274	0.871844	4.22834	-1.91753	0.000504942	0.0210642
35874	chr5	118490804	118491204	401	*	4.20453	2.65011	4.93531	-1.6853	0.000507422	0.0211332
6268	chr11	4677522	4677922	401	*	5.12437	3.80437	5.80196	-1.56438	0.000509103	0.0211399
22919	chr19	3848092	3848492	401	*	4.06068	2.37436	4.81708	-1.73998	0.000510062	0.0211399
44346	chr8	87593900	87594300	401	*	4.06068	2.37436	4.81708	-1.73998	0.000510062	0.0211399
47593	chr9	110057631	110058031	401	*	4.1962	2.64785	4.92573	-1.67849	0.000513091	0.021231
17524	chr16	10839349	10839749	401	*	3.6108	1.56152	4.42506	-1.84579	0.000515444	0.0212939
35037	chr5	70169512	70169912	401	*	4.60604	3.26047	5.28996	-1.57871	0.000516503	0.0213033
42469	chr7	146564615	146565015	401	*	3.83378	1.89113	4.63275	-1.82113	0.00052023	0.0214224
38173	chr6	83282787	83283187	401	*	3.42932	1.14648	4.27291	-1.88771	0.000523521	0.0214545
34438	chr5	31203234	31203634	401	*	4.10542	2.46455	4.85331	-1.71879	0.000525545	0.0214545
21837	chr18	31900039	31900439	401	*	3.33613	0.879589	4.19834	-1.9098	0.000526065	0.0214545
25067	chr2	30024425	30024825	401	*	3.7032	1.55186	4.53093	-1.86553	0.000526849	0.0214545
46077	chr9	44015847	44016247	401	*	4.34414	2.87959	5.05577	-1.63793	0.000528612	0.0214545
20616	chr17	45792756	45793156	401	*	3.84045	2.01569	4.62094	-1.78169	0.000529352	0.0214545
28267	chr2	174234973	174235373	401	*	3.16093	0.127093	4.07005	-1.93492	0.00052991	0.0214545
40395	chr7	29405111	29405511	401	*	3.24781	0.571114	4.13033	-1.92701	0.00053008	0.0214545
36526	chr5	139956496	139956896	401	*	4.4138	2.95108	5.12503	-1.6401	0.000530103	0.0214545
41499	chr7	104598331	104598731	401	*	3.33684	0.887292	4.19834	-1.90847	0.000530354	0.0214545
24205	chr19	47126478	47126878	401	*	3.6842	1.547	4.51013	-1.86016	0.000531525	0.0214545
37774	chr6	51434528	51434928	401	*	3.6842	1.547	4.51013	-1.86016	0.000531525	0.0214545
35852	chr5	116290821	116291221	401	*	3.85663	1.86796	4.66236	-1.82595	0.000532756	0.0214545
41879	chr7	118248491	118248891	401	*	3.85663	1.86796	4.66236	-1.82595	0.000532756	0.0214545
46367	chr9	57301270	57301670	401	*	4.1741	2.55911	4.917	-1.70754	0.000539265	0.0215754
33103	chr4	130245833	130246233	401	*	3.89178	2.01217	4.68109	-1.79773	0.000539844	0.0215754
32670	chr4	117440216	117440616	401	*	3.83446	2.0192	4.61338	-1.77797	0.000540377	0.0215754
29514	chr3	88109811	88110211	401	*	4.1369	2.55911	4.87243	-1.68907	0.000540829	0.0215754
24114	chr19	46097484	46097884	401	*	3.14944	0	4.08733	-1.90805	0.000540855	0.0215754
49159	chrX	131123314	131123714	401	*	4.62084	3.14327	5.33533	-1.64714	0.000541563	0.0215754
35959	chr5	122597212	122597612	401	*	4.4429	3.01569	5.14614	-1.61825	0.000541664	0.0215754
17077	chr15	100291254	100291654	401	*	4.29096	2.73572	5.02191	-1.68246	0.000545854	0.021678
40204	chr7	25973384	25973784	401	*	3.67025	1.55186	4.49375	-1.85444	0.000547114	0.021678
23140	chr19	6895894	6896294	401	*	3.22169	0.561517	4.10281	-1.92052	0.000547228	0.021678
40790	chr7	52629660	52630060	401	*	3.18141	0	4.15137	-1.80186	0.00054763	0.021678
42641	chr7	152108215	152108615	401	*	3.68049	1.7293	4.48074	-1.81452	0.000550101	0.0217422
42179	chr7	133717580	133717980	401	*	3.34459	0.871844	4.20841	-1.90395	0.000553254	0.0218078
17392	chr16	5002143	5002543	401	*	4.14176	2.55669	4.87875	-1.68936	0.000553467	0.0218078
24193	chr19	47075335	47075735	401	*	3.68105	1.73358	4.48074	-1.81312	0.000555514	0.0218548
15827	chr15	36946992	36947392	401	*	3.90629	2.14005	4.67694	-1.75677	0.000558378	0.0218736
32462	chr4	109268306	109268706	401	*	3.89482	2.14648	4.66236	-1.75296	0.000558453	0.0218736
36224	chr5	130351056	130351456	401	*	4.43324	2.94924	5.14914	-1.64709	0.000558559	0.0218736
34426	chr5	30981104	30981504	401	*	4.03329	2.36336	4.78667	-1.72356	0.000560872	0.0219306
12599	chr13	43791516	43791916	401	*	4.4682	3.08257	5.16177	-1.59299	0.000562154	0.0219472
27799	chr2	157464884	157465284	401	*	3.51686	1.37162	4.34382	-1.85408	0.000567515	0.0220525
19454	chr17	15646215	15646615	401	*	4.02805	2.36612	4.77993	-1.7206	0.000568	0.0220525
42426	chr7	141102099	141102499	401	*	3.76177	1.88729	4.55027	-1.78962	0.000568094	0.0220525
47757	chr9	119853010	119853410	401	*	3.77434	1.87959	4.56602	-1.79311	0.000568705	0.0220525
36355	chr5	135578458	135578858	401	*	4.5462	3.14327	5.24383	-1.60551	0.000569162	0.0220525
29820	chr3	94844872	94845272	401	*	4.15041	2.55911	4.88864	-1.69212	0.000576108	0.0222594
7564	chr11	60599783	60600183	401	*	3.48131	1.14648	4.33073	-1.88485	0.000576245	0.0222594
16773	chr15	89078491	89078891	401	*	3.83396	2.01569	4.61338	-1.77189	0.000579888	0.0222978
28350	chr2	180911415	180911815	401	*	3.83396	2.01569	4.61338	-1.77189	0.000579888	0.0222978
44495	chr8	97128462	97128862	401	*	3.95231	2.26047	4.70973	-1.72875	0.000582649	0.0222978
7967	chr11	72952061	72952461	401	*	3.89107	2.03315	4.67694	-1.78419	0.000583052	0.0222978
19262	chr17	3277422	3277822	401	*	4.01995	2.37162	4.76926	-1.7113	0.000583318	0.0222978
7776	chr11	69526537	69526937	401	*	3.85531	2.02968	4.63594	-1.7738	0.000583537	0.0222978
21328	chr17	84053378	84053778	401	*	4.18094	2.64785	4.90731	-1.66446	0.000584628	0.0222978
29534	chr3	88236465	88236865	401	*	3.97311	2.25751	4.73484	-1.7379	0.000585087	0.0222978
47862	chr9	123140061	123140461	401	*	3.97311	2.25751	4.73484	-1.7379	0.000585087	0.0222978
14252	chr14	48564071	48564471	401	*	4.01334	2.36612	4.76245	-1.71001	0.000587742	0.0223326
39517	chr7	3564592	3564992	401	*	4.56732	3.07415	5.28521	-1.64498	0.000587746	0.0223326
8324	chr11	80266391	80266791	401	*	3.69899	1.7293	4.50196	-1.81375	0.000589983	0.0223844
47571	chr9	109870321	109870721	401	*	3.42002	1.14005	4.26328	-1.87182	0.000592515	0.0224471
40887	chr7	53535949	53536349	401	*	3.22246	0.571114	4.10281	-1.90819	0.000594742	0.022489
362	chr1	21371564	21371964	401	*	3.97856	2.25453	4.74179	-1.73821	0.00059585	0.022489
4304	chr10	59388312	59388712	401	*	4.23774	2.72716	4.95936	-1.6506	0.000596732	0.022489
24135	chr19	46160502	46160902	401	*	4.60141	3.19688	5.29941	-1.59949	0.000597361	0.022489
3247	chr1	193378367	193378767	401	*	3.9592	2.26639	4.7168	-1.72709	0.000598941	0.022489
28206	chr2	170012708	170013108	401	*	3.94568	2.15288	4.72084	-1.76384	0.00060034	0.022489
46524	chr9	64010205	64010605	401	*	3.15292	0.16561	4.05896	-1.91421	0.000601671	0.022489
4925	chr10	80207006	80207406	401	*	4.30452	2.80233	5.02434	-1.64624	0.000602152	0.022489
9011	chr11	98720606	98721006	401	*	4.47446	3.08089	5.1699	-1.59525	0.000603824	0.022489
8136	chr11	77435156	77435556	401	*	3.97447	2.26639	4.73484	-1.7339	0.000603861	0.022489
9618	chr11	115422805	115423205	401	*	3.62963	1.55669	4.44711	-1.83427	0.00060555	0.022489
1440	chr1	84876474	84876874	401	*	4.78372	3.46969	5.45981	-1.55396	0.00060599	0.022489
19162	chr16	92055510	92055910	401	*	4.15183	2.55428	4.89131	-1.68608	0.000606185	0.022489
9870	chr11	119949097	119949497	401	*	3.21095	0.551856	4.09197	-1.90514	0.000606812	0.022489
14716	chr14	66619666	66620066	401	*	3.21095	0.551856	4.09197	-1.90514	0.000606812	0.022489
12774	chr13	55562411	55562811	401	*	3.48067	1.14005	4.33073	-1.8779	0.000609288	0.0225481
2341	chr1	155347358	155347758	401	*	4.74334	3.42414	5.42073	-1.55577	0.000611307	0.0225901
9432	chr11	107027565	107027965	401	*	4.68434	3.31426	5.3742	-1.58433	0.000613961	0.0226554
27578	chr2	153321091	153321491	401	*	4.39342	2.94924	5.10051	-1.62018	0.000615814	0.0226911
40329	chr7	28430215	28430615	401	*	4.56887	3.19997	5.25845	-1.58068	0.000617626	0.0227004
8168	chr11	77814256	77814656	401	*	3.33754	0.894954	4.19834	-1.8876	0.000617842	0.0227004
19480	chr17	15820807	15821207	401	*	4.02435	2.36336	4.77605	-1.70932	0.000619345	0.0227136
45182	chr8	124109381	124109781	401	*	4.51522	3.14327	5.20553	-1.57807	0.00062159	0.0227136
34987	chr5	66677496	66677896	401	*	3.65081	1.547	4.4724	-1.83512	0.000622459	0.0227136
16353	chr15	78691796	78692196	401	*	4.45622	3.08592	5.14614	-1.58126	0.000622705	0.0227136
24429	chr2	6025595	6025995	401	*	3.60963	1.55186	4.42506	-1.82573	0.000623947	0.0227136
32569	chr4	116305046	116305446	401	*	3.81154	2.0227	4.58604	-1.75518	0.000626056	0.0227136
13350	chr13	100771298	100771698	401	*	4.39002	2.95475	5.09509	-1.61621	0.000627177	0.0227136
9751	chr11	116440839	116441239	401	*	3.31301	0.887292	4.17209	-1.88237	0.000627541	0.0227136
40277	chr7	28003706	28004106	401	*	3.98983	2.25155	4.75559	-1.73681	0.000629087	0.0227136
21324	chr17	84038544	84038944	401	*	4.07548	2.46712	4.81708	-1.69192	0.000630264	0.0227136
8960	chr11	97982133	97982533	401	*	4.66293	3.36612	5.33465	-1.5375	0.000631655	0.0227136
44045	chr8	75085456	75085856	401	*	4.87549	3.60416	5.54063	-1.5254	0.000632893	0.0227136
5375	chr10	95123978	95124378	401	*	4.45578	3.02619	5.15956	-1.6132	0.000632981	0.0227136
42501	chr7	148213865	148214265	401	*	3.53017	1.3771	4.35812	-1.8452	0.000633066	0.0227136
3862	chr10	36981761	36982161	401	*	3.78394	1.87184	4.57829	-1.7887	0.000633209	0.0227136
8761	chr11	95170849	95171249	401	*	5.19218	3.87959	5.86791	-1.54907	0.000633526	0.0227136
25116	chr2	30800336	30800736	401	*	3.77301	1.89113	4.56268	-1.78394	0.000634047	0.0227136
46325	chr9	56360016	56360416	401	*	3.82369	2.01569	4.6014	-1.75772	0.000634191	0.0227136
7413	chr11	55285949	55286349	401	*	4.31904	2.81652	5.03894	-1.64676	0.000637532	0.0228013
23927	chr19	41967951	41968351	401	*	4.60036	3.19997	5.2974	-1.59671	0.000639349	0.0228247
24955	chr2	27524645	27525045	401	*	3.52088	1.36612	4.34905	-1.84359	0.000639977	0.0228247
16437	chr15	79789656	79790056	401	*	3.69844	1.72501	4.50196	-1.80513	0.000642511	0.0228247
33208	chr4	132860990	132861390	401	*	3.50748	1.3606	4.33465	-1.8392	0.000643061	0.0228247
8153	chr11	77491440	77491840	401	*	3.2009	0.551856	4.08105	-1.89586	0.000644433	0.0228247
23145	chr19	6939610	6940010	401	*	3.2009	0.551856	4.08105	-1.89586	0.000644433	0.0228247
44949	chr8	113537858	113538258	401	*	3.2009	0.551856	4.08105	-1.89586	0.000644433	0.0228247
38004	chr6	70882952	70883352	401	*	3.82357	1.72501	4.64447	-1.83256	0.000647475	0.0228845
47589	chr9	110032989	110033389	401	*	4.58435	3.25899	5.26328	-1.55408	0.000647912	0.0228845
26328	chr2	104355332	104355732	401	*	3.82744	2.01569	4.60578	-1.75978	0.000650095	0.0228973
33687	chr4	148542917	148543317	401	*	3.59553	1.56152	4.40768	-1.81807	0.000650485	0.0228973
36643	chr5	143778759	143779159	401	*	3.55677	1.3606	4.39009	-1.84845	0.00065096	0.0228973
27104	chr2	130568830	130569230	401	*	4.36638	2.95108	5.06688	-1.59859	0.000654646	0.0229207
40695	chr7	52179059	52179459	401	*	3.09276	0.152885	3.99555	-1.90055	0.000654885	0.0229207
7385	chr11	54642075	54642475	401	*	3.19155	0.561517	4.07005	-1.89286	0.000655309	0.0229207
20449	chr17	36093160	36093560	401	*	3.12245	0	4.09197	-1.77188	0.000655719	0.0229207
27517	chr2	152184224	152184624	401	*	3.59171	1.56632	4.40266	-1.81305	0.00065619	0.0229207
12938	chr13	64508543	64508943	401	*	4.04765	2.26639	4.82086	-1.75245	0.000657549	0.0229207
35956	chr5	122592903	122593303	401	*	3.97153	2.26934	4.73084	-1.72166	0.000657898	0.0229207
46534	chr9	64115460	64115860	401	*	3.13029	0.140046	4.03653	-1.89891	0.000660112	0.0229665
20144	chr17	29766631	29767031	401	*	3.70009	1.73785	4.50196	-1.80085	0.000661526	0.0229844
39592	chr7	4758460	4758860	401	*	4.38787	2.87959	5.10899	-1.64663	0.000667795	0.0231708
33401	chr4	137900723	137901123	401	*	3.29423	0.887292	4.15137	-1.87194	0.000670958	0.023249
3265	chr1	193591112	193591512	401	*	3.67435	1.73785	4.4724	-1.79168	0.000672839	0.0232647
14336	chr14	52691486	52691886	401	*	4.7889	3.46197	5.46822	-1.55292	0.000673231	0.0232647
5253	chr10	89277470	89277870	401	*	3.87188	2.14327	4.63594	-1.72747	0.000675602	0.0232942
43765	chr8	72685781	72686181	401	*	4.08835	2.46455	4.83296	-1.68676	0.000675907	0.0232942
23001	chr19	4823050	4823450	401	*	3.59494	1.55669	4.40768	-1.81384	0.000677809	0.0233283
31626	chr4	46146608	46147008	401	*	4.31487	2.88537	5.01863	-1.60575	0.000679873	0.0233679
19734	chr17	24551220	24551620	401	*	4.3731	2.94924	5.07556	-1.60243	0.000684821	0.0234748
6752	chr11	23213980	23214380	401	*	4.4384	2.89113	5.1677	-1.66297	0.000686426	0.0234748
24969	chr2	28675147	28675547	401	*	4.41157	3.0227	5.1059	-1.58603	0.000687394	0.0234748
42843	chr8	11619406	11619806	401	*	3.14246	0.16561	4.04779	-1.89151	0.000689946	0.0234748
36387	chr5	136120291	136120691	401	*	4.57636	3.01041	5.30949	-1.66752	0.000690308	0.0234748
33181	chr4	132560600	132561000	401	*	4.36834	2.87378	5.08652	-1.63325	0.000690674	0.0234748
11500	chr12	88742031	88742431	401	*	3.65673	1.56152	4.47719	-1.82475	0.000691066	0.0234748
9804	chr11	117693176	117693576	401	*	3.59612	1.56632	4.40768	-1.81092	0.000691073	0.0234748
27747	chr2	156211160	156211560	401	*	3.60202	1.55186	4.4164	-1.81309	0.000691509	0.0234748
9311	chr11	105011605	105012005	401	*	3.43064	1.15926	4.27291	-1.85209	0.000692163	0.0234748
42818	chr8	11476231	11476631	401	*	4.36665	2.80843	5.0982	-1.66596	0.000697307	0.0236109
16643	chr15	83035516	83035916	401	*	3.95966	2.26934	4.7168	-1.71357	0.000698023	0.0236109
33425	chr4	138879337	138879737	401	*	3.40326	1.14648	4.24383	-1.84861	0.000700542	0.0236134
8157	chr11	77517843	77518243	401	*	3.56785	1.56152	4.3761	-1.80255	0.000701155	0.0236134
23812	chr19	36916546	36916946	401	*	4.19534	2.46197	4.96024	-1.72982	0.000701537	0.0236134
20172	chr17	30116730	30117130	401	*	4.02192	2.36336	4.77316	-1.70198	0.000701791	0.0236134
23204	chr19	7294843	7295243	401	*	3.8039	2.01569	4.57829	-1.74381	0.000703078	0.0236256
22936	chr19	4053889	4054289	401	*	3.62906	1.55186	4.44711	-1.81709	0.000706133	0.0236972
26832	chr2	121845552	121845952	401	*	3.69238	1.73358	4.49375	-1.79283	0.000707435	0.0237097
19132	chr16	91603845	91604245	401	*	3.64702	1.7293	4.44223	-1.77888	0.000710402	0.0237469
39244	chr6	136774778	136775178	401	*	3.64702	1.7293	4.44223	-1.77888	0.000710402	0.0237469
21326	chr17	84045443	84045843	401	*	3.79775	2.0192	4.5705	-1.74077	0.000712015	0.0237682
32470	chr4	109374441	109374841	401	*	4.44465	3.08257	5.13259	-1.56579	0.000713171	0.0237682
25138	chr2	31543646	31544046	401	*	4.63023	3.31426	5.3068	-1.54488	0.000713828	0.0237682
19061	chr16	89976902	89977302	401	*	4.15776	2.65011	4.87875	-1.63776	0.000718183	0.0238603
9040	chr11	99063190	99063590	401	*	4.14478	2.55669	4.88236	-1.67377	0.000718458	0.0238603
21876	chr18	32217823	32218223	401	*	3.99362	2.25453	4.75953	-1.72815	0.000720414	0.0238657
19892	chr17	26275373	26275773	401	*	4.6035	3.31569	5.27291	-1.52608	0.000720487	0.0238657
6090	chr10	128175806	128176206	401	*	3.28474	0.887292	4.14089	-1.86132	0.000721617	0.0238722
33370	chr4	136905597	136905997	401	*	3.30221	0.871844	4.16177	-1.86258	0.000724296	0.023909
38504	chr6	100276701	100277101	401	*	4.91224	3.55186	5.59977	-1.56485	0.000724599	0.023909
9497	chr11	109336181	109336581	401	*	4.14463	2.47225	4.89846	-1.70701	0.000726848	0.0239181
36024	chr5	123463519	123463919	401	*	4.01707	2.36887	4.76636	-1.69668	0.000726914	0.0239181
9408	chr11	106848286	106848686	401	*	3.98913	2.26344	4.75267	-1.72462	0.000727682	0.0239181
6187	chr11	3479356	3479756	401	*	3.66539	1.72501	4.46402	-1.78292	0.00073047	0.0239634
32719	chr4	118939554	118939954	401	*	4.02367	2.37436	4.77316	-1.69673	0.000731771	0.0239634
46162	chr9	45780358	45780758	401	*	4.21242	2.65011	4.94482	-1.66359	0.000732162	0.0239634
9052	chr11	100203735	100204135	401	*	3.63135	1.57111	4.44711	-1.8112	0.000733731	0.0239634
37825	chr6	54909191	54909591	401	*	3.92511	2.26344	4.67694	-1.6978	0.000734398	0.0239634
44908	chr8	112297993	112298393	401	*	3.85964	2.14648	4.62094	-1.71658	0.000734853	0.0239634
9430	chr11	107023570	107023970	401	*	4.17028	2.64558	4.89489	-1.64486	0.000735619	0.0239634
8573	chr11	87262654	87263054	401	*	3.48344	1.36612	4.3068	-1.81885	0.000741553	0.0241259
5143	chr10	84168049	84168449	401	*	3.56845	1.56632	4.3761	-1.79563	0.000743798	0.0241682
41464	chr7	99874690	99875090	401	*	4.46609	3.08089	5.15956	-1.57867	0.00074727	0.0242502
9358	chr11	106001523	106001923	401	*	3.63959	1.7293	4.43367	-1.77216	0.000748314	0.0242533
47461	chr9	108104866	108105266	401	*	3.65384	1.72501	4.45073	-1.77498	0.000749551	0.0242627
7287	chr11	51447200	51447600	401	*	4.97652	3.64444	5.65712	-1.55079	0.00075291	0.0243406
40041	chr7	20085042	20085442	401	*	3.39007	1.15288	4.22834	-1.83524	0.00075453	0.0243622
38312	chr6	87015301	87015701	401	*	4.31464	2.7207	5.05339	-1.67097	0.000756443	0.0243931
2958	chr1	181463295	181463695	401	*	3.78832	1.87572	4.58274	-1.77269	0.000761972	0.0245405
28019	chr2	165680165	165680565	401	*	4.10265	2.56392	4.83019	-1.64788	0.000763598	0.0245462
40203	chr7	25951050	25951450	401	*	4.37507	2.87572	5.09429	-1.62427	0.000767885	0.0245462
3453	chr10	9585473	9585873	401	*	3.56	1.56152	4.36714	-1.79114	0.000768722	0.0245462
16628	chr15	82940592	82940992	401	*	3.56	1.56152	4.36714	-1.79114	0.000768722	0.0245462
45926	chr9	31254041	31254441	401	*	4.68619	3.41617	5.35099	-1.51243	0.000768781	0.0245462
42277	chr7	134660590	134660990	401	*	4.51126	3.00864	5.23118	-1.62964	0.000769414	0.0245462
42293	chr7	134789186	134789586	401	*	3.16518	0.561517	4.04134	-1.86682	0.000769882	0.0245462
33286	chr4	133661339	133661739	401	*	3.65862	1.7293	4.45559	-1.77554	0.000770855	0.0245462
44864	chr8	110001000	110001400	401	*	4.27615	2.7207	5.00714	-1.65237	0.000771024	0.0245462
47664	chr9	113799833	113800233	401	*	3.37158	1.14648	4.20841	-1.83087	0.000771771	0.0245462
47419	chr9	107772927	107773327	401	*	3.95486	2.26047	4.71275	-1.70141	0.00077307	0.0245462
17502	chr16	10492940	10493340	401	*	3.72663	1.88345	4.51013	-1.7527	0.000774643	0.0245462
36913	chr5	151623457	151623857	401	*	4.02979	2.3771	4.77993	-1.69277	0.000775464	0.0245462
31796	chr4	57843403	57843803	401	*	4.59938	3.31426	5.26811	-1.52072	0.000775588	0.0245462
45688	chr9	21179424	21179824	401	*	5.0457	3.80538	5.70262	-1.49473	0.000778796	0.0245823
32895	chr4	125705750	125706150	401	*	3.3812	1.15288	4.21841	-1.83017	0.00077961	0.0245823
28904	chr3	45661832	45662232	401	*	3.86504	2.14005	4.62846	-1.71357	0.000779613	0.0245823
34819	chr5	53428917	53429317	401	*	4.4128	2.94556	5.12503	-1.61469	0.000781487	0.0246111
15947	chr15	44603773	44604173	401	*	4.26167	2.8064	4.97123	-1.60486	0.00078433	0.0246138
6380	chr11	6148023	6148423	401	*	4.22253	2.72501	4.94136	-1.62667	0.000784679	0.0246138
45144	chr8	122114049	122114449	401	*	4.05096	2.47225	4.78667	-1.66267	0.000784864	0.0246138
28046	chr2	166600350	166600750	401	*	3.79877	2.02619	4.5705	-1.73062	0.000785425	0.0246138
5227	chr10	88189670	88190070	401	*	4.62677	3.31569	5.30211	-1.53718	0.000787288	0.0246155
41609	chr7	107824686	107825086	401	*	3.15481	0.561517	4.03003	-1.86306	0.000787402	0.0246155
8756	chr11	95158968	95159368	401	*	3.41066	1.13358	4.25359	-1.83462	0.0007889	0.0246322
42888	chr8	13868753	13869153	401	*	3.79107	2.0192	4.56268	-1.72946	0.000790292	0.0246455
16357	chr15	78700983	78701383	401	*	3.88134	2.14005	4.64763	-1.71947	0.000791409	0.0246503
44930	chr8	113385628	113386028	401	*	4.30467	2.8145	5.02191	-1.62664	0.000793927	0.024657
24591	chr2	17899956	17900356	401	*	4.26407	2.80437	4.97462	-1.60915	0.000795142	0.024657
20111	chr17	29395984	29396384	401	*	3.98187	2.37162	4.72384	-1.67175	0.000795875	0.024657
32361	chr4	107775528	107775928	401	*	3.27519	0.887292	4.13033	-1.84688	0.000797223	0.024657
45257	chr8	125634251	125634651	401	*	3.27519	0.887292	4.13033	-1.84688	0.000797223	0.024657
28087	chr2	167255204	167255604	401	*	3.18215	0.571114	4.05896	-1.86245	0.000799242	0.024657
44709	chr8	108351093	108351493	401	*	4.91955	3.68694	5.5744	-1.48831	0.000799822	0.024657
33399	chr4	137886029	137886429	401	*	3.5594	1.55669	4.36714	-1.78702	0.000800027	0.024657
41080	chr7	74482824	74483224	401	*	4.04449	2.46712	4.77993	-1.6604	0.000800301	0.024657
36205	chr5	129534535	129534935	401	*	4.48044	3.01041	5.19328	-1.61309	0.000801404	0.0246612
42097	chr7	130110110	130110510	401	*	4.39896	3.01569	5.09197	-1.56981	0.0008026	0.0246671
14240	chr14	48190416	48190816	401	*	4.16591	2.65011	4.88864	-1.63574	0.000803883	0.0246671
32737	chr4	119209712	119210112	401	*	4.29303	2.88345	4.99221	-1.58345	0.000804591	0.0246671
36306	chr5	134795011	134795411	401	*	3.876	2.14648	4.64021	-1.71558	0.000805451	0.0246671
9848	chr11	119195875	119196275	401	*	3.78262	1.88345	4.57498	-1.76443	0.000808304	0.0246995
32954	chr4	126620088	126620488	401	*	4.0162	2.36336	4.76636	-1.68825	0.000809343	0.0246995
2003	chr1	136331566	136331966	401	*	3.91805	2.25751	4.66966	-1.68857	0.00081112	0.0246995
34296	chr5	24170427	24170827	401	*	3.91805	2.25751	4.66966	-1.68857	0.00081112	0.0246995
32654	chr4	116853908	116854308	401	*	4.28562	2.80233	5.00136	-1.61878	0.000811588	0.0246995
23247	chr19	7573636	7574036	401	*	3.3709	1.14005	4.20841	-1.82461	0.000812306	0.0246995
16735	chr15	88648530	88648930	401	*	3.80339	2.01217	4.57829	-1.72974	0.000818174	0.0248212
19951	chr17	27314833	27315233	401	*	4.46318	3.08759	5.15436	-1.56964	0.00081825	0.0248212
16903	chr15	97520038	97520438	401	*	4.04731	2.46969	4.78281	-1.65468	0.000820161	0.0248497
33919	chr4	155302933	155303333	401	*	3.48281	1.3606	4.3068	-1.80677	0.000821776	0.0248692
14510	chr14	56531254	56531654	401	*	3.16439	0.551856	4.04134	-1.85676	0.000823585	0.0248945
22640	chr18	75158975	75159375	401	*	3.1747	0.551856	4.05256	-1.85658	0.000826468	0.0249041
33479	chr4	140696133	140696533	401	*	3.1747	0.551856	4.05256	-1.85658	0.000826468	0.0249041
11881	chr12	112954556	112954956	401	*	4.25388	2.73144	4.978	-1.63757	0.000826825	0.0249041
46586	chr9	65449083	65449483	401	*	3.55617	1.35505	4.39009	-1.81818	0.000831214	0.0249947
17062	chr15	100065005	100065405	401	*	3.93733	2.13682	4.71379	-1.73328	0.000831787	0.0249947
20069	chr17	28928270	28928670	401	*	4.46577	3.07921	5.15956	-1.57167	0.000836352	0.0251023
8230	chr11	78257038	78257438	401	*	3.75938	1.89113	4.54689	-1.7524	0.000841003	0.0251792
11828	chr12	112281146	112281546	401	*	4.07106	2.45939	4.8133	-1.66525	0.000841219	0.0251792
9763	chr11	116558185	116558585	401	*	4.234	2.6433	4.97211	-1.66291	0.000841868	0.0251792
13341	chr13	99788900	99789300	401	*	4.14652	2.64558	4.86608	-1.62353	0.000842859	0.0251794
13638	chr13	120238054	120238454	401	*	4.21294	2.72716	4.92923	-1.61749	0.000846739	0.0252302
27715	chr2	155933555	155933955	401	*	3.4535	1.36612	4.27291	-1.79647	0.00084683	0.0252302
41616	chr7	107848709	107849109	401	*	3.77424	2.0227	4.54233	-1.71483	0.000848209	0.0252302
12624	chr13	45725216	45725616	401	*	3.98052	2.36336	4.72384	-1.6677	0.000848505	0.0252302
27924	chr2	163452910	163453310	401	*	3.93375	2.25751	4.6883	-1.69196	0.00085017	0.0252388
16258	chr15	76210774	76211174	401	*	4.46189	3.08089	5.15436	-1.56863	0.00085077	0.0252388
6388	chr11	6181676	6182076	401	*	3.68464	1.7293	4.4855	-1.77116	0.000855147	0.0252891
40877	chr7	53178790	53179190	401	*	4.30588	2.88729	5.00714	-1.58657	0.000855202	0.0252891
19131	chr16	91598825	91599225	401	*	4.18819	2.6433	4.917	-1.64253	0.000855432	0.0252891
8624	chr11	88750493	88750893	401	*	4.28866	2.88537	4.98637	-1.57658	0.000864459	0.0255198
14445	chr14	55510823	55511223	401	*	4.54855	3.25899	5.21841	-1.51561	0.000865229	0.0255198
47408	chr9	107674433	107674833	401	*	4.40587	3.01569	5.10051	-1.57086	0.000866984	0.025537
19773	chr17	24803029	24803429	401	*	3.82039	2.01217	4.59814	-1.73061	0.000868111	0.025537
29713	chr3	90010088	90010488	401	*	4.37527	3.02095	5.06133	-1.55055	0.000868809	0.025537
25787	chr2	72831484	72831884	401	*	4.96956	3.69135	5.63649	-1.51303	0.00087483	0.0256732
27773	chr2	156974036	156974436	401	*	4.06401	2.46455	4.80386	-1.66242	0.00087545	0.0256732
4805	chr10	79447536	79447936	401	*	4.77394	3.51385	5.43613	-1.50173	0.000876753	0.0256733
48924	chrX	99449985	99450385	401	*	4.09599	2.55669	4.82365	-1.63668	0.000878016	0.0256733
5903	chr10	126657298	126657698	401	*	3.61254	1.57589	4.42506	-1.7846	0.000879101	0.0256733
45065	chr8	114514938	114515338	401	*	3.71448	1.87572	4.49726	-1.73508	0.000879471	0.0256733
34501	chr5	31516153	31516553	401	*	3.76692	2.0192	4.53435	-1.71024	0.000880475	0.0256733
32915	chr4	125871804	125872204	401	*	3.3619	1.14005	4.19834	-1.81275	0.000884155	0.0256961
19898	chr17	26343451	26343851	401	*	3.14355	0.551856	4.01863	-1.84521	0.000884344	0.0256961
13426	chr13	103653505	103653905	401	*	4.29817	2.80437	5.01619	-1.61903	0.000884357	0.0256961
38215	chr6	85325349	85325749	401	*	4.46394	3.14648	5.14089	-1.5321	0.000885274	0.0256961
42393	chr7	138027030	138027430	401	*	4.07422	2.45939	4.81708	-1.66486	0.0008892	0.0257129
11348	chr12	84809604	84810004	401	*	4.09139	2.56152	4.81708	-1.63309	0.000891336	0.0257129
2346	chr1	155355579	155355979	401	*	3.40192	1.13358	4.24383	-1.81751	0.000892293	0.0257129
647	chr1	38149328	38149728	401	*	3.55548	1.56152	4.36197	-1.77049	0.000892738	0.0257129
44011	chr8	74801644	74802044	401	*	3.62463	1.7293	4.4164	-1.75075	0.000893683	0.0257129
48670	chrX	71687805	71688205	401	*	3.62463	1.7293	4.4164	-1.75075	0.000893683	0.0257129
10631	chr12	52930251	52930651	401	*	3.67297	4.58181	0.643378	1.84629	0.000893739	0.0257129
35838	chr5	115926205	115926605	401	*	4.25831	2.8145	4.96531	-1.59239	0.000893899	0.0257129
13018	chr13	73863331	73863731	401	*	4.37562	3.0227	5.06133	-1.5482	0.000895694	0.025717
42398	chr7	138487871	138488271	401	*	3.74909	1.89495	4.53435	-1.74042	0.000896053	0.025717
7536	chr11	60181302	60181702	401	*	3.84681	2.14648	4.60578	-1.69535	0.000897924	0.0257418
8004	chr11	74778470	74778870	401	*	3.55151	1.55669	4.35812	-1.7725	0.000899381	0.0257422
13551	chr13	112463086	112463486	401	*	3.72556	1.87572	4.51013	-1.7381	0.000899952	0.0257422
32998	chr4	128954372	128954772	401	*	3.72368	1.89113	4.50545	-1.73223	0.000902002	0.0257446
18618	chr16	44182770	44183170	401	*	3.27372	0.871844	4.13033	-1.8299	0.000902047	0.0257446
48214	chrX	34619208	34619608	401	*	4.38229	3.02095	5.07005	-1.55438	0.000905335	0.0257814
42365	chr7	135886420	135886820	401	*	3.26558	0.887292	4.1197	-1.82835	0.000905355	0.0257814
33427	chr4	138929422	138929822	401	*	3.53162	1.56152	4.33465	-1.76499	0.000907857	0.0257974
42611	chr7	150739529	150739929	401	*	3.445	1.36612	4.26328	-1.78698	0.000908135	0.0257974
40159	chr7	25286643	25287043	401	*	4.49715	3.14327	5.1831	-1.55093	0.00090894	0.0257974
23328	chr19	9031958	9032358	401	*	4.30408	2.87766	5.00714	-1.58407	0.00091228	0.0258154
13670	chr14	9000250	9000650	401	*	4.28252	2.80029	4.99803	-1.60597	0.000915683	0.0258154
23102	chr19	6018869	6019269	401	*	3.93063	2.0192	4.72487	-1.75413	0.00091612	0.0258154
42038	chr7	128053392	128053792	401	*	3.44566	1.37162	4.26328	-1.78554	0.000916389	0.0258154
10956	chr12	70267479	70267879	401	*	4.52245	3.20922	5.19834	-1.52874	0.0009166	0.0258154
24123	chr19	46123242	46123642	401	*	3.55272	1.56632	4.35812	-1.76957	0.000916641	0.0258154
27109	chr2	130582838	130583238	401	*	3.55272	1.56632	4.35812	-1.76957	0.000916641	0.0258154
27845	chr2	158767070	158767470	401	*	3.96369	2.36887	4.70262	-1.6556	0.000917686	0.0258164
5323	chr10	93272194	93272594	401	*	4.55477	3.25899	5.22623	-1.51811	0.000919375	0.025823
31695	chr4	49631559	49631959	401	*	3.91758	2.25453	4.66966	-1.67784	0.00092031	0.025823
8226	chr11	78244659	78245059	401	*	4.10099	2.55428	4.83019	-1.63484	0.00092095	0.025823
30724	chr3	144078428	144078828	401	*	4.09181	2.56392	4.81708	-1.62968	0.000925436	0.0259053
39605	chr7	4832371	4832771	401	*	3.50463	1.36612	4.33073	-1.79601	0.000927604	0.0259053
38199	chr6	83952436	83952836	401	*	3.24054	0.887292	4.09197	-1.82124	0.00093045	0.0259053
20708	chr17	47000030	47000430	401	*	4.82157	3.56392	5.48312	-1.49772	0.000931336	0.0259053
42273	chr7	134647508	134647908	401	*	3.98434	2.36612	4.72786	-1.66384	0.000932429	0.0259053
33077	chr4	129490251	129490651	401	*	4.64165	3.37025	5.3068	-1.50501	0.000932663	0.0259053
44593	chr8	98326929	98327329	401	*	3.92814	2.26047	4.68109	-1.68166	0.000932942	0.0259053
28205	chr2	170008988	170009388	401	*	4.01855	2.46712	4.74871	-1.6368	0.000933191	0.0259053
32870	chr4	124739840	124740240	401	*	3.42565	1.14648	4.26882	-1.81439	0.000933332	0.0259053
33421	chr4	138860262	138860662	401	*	3.50526	1.37162	4.33073	-1.79447	0.000936511	0.0259053
28209	chr2	170024409	170024809	401	*	3.96324	2.36612	4.70262	-1.65427	0.000936789	0.0259053
33599	chr4	147409120	147409520	401	*	3.96872	2.36336	4.70973	-1.65612	0.0009379	0.0259053
3182	chr1	189034662	189035062	401	*	4.77312	3.56031	5.42258	-1.46584	0.000938053	0.0259053
41084	chr7	74787789	74788189	401	*	3.35355	1.14648	4.1882	-1.80371	0.000939083	0.0259053
44479	chr8	96701558	96701958	401	*	3.35355	1.14648	4.1882	-1.80371	0.000939083	0.0259053
15262	chr14	121304579	121304979	401	*	3.69368	1.87959	4.4724	-1.72365	0.000941491	0.0259437
35303	chr5	93297323	93297723	401	*	3.53101	1.55669	4.33465	-1.76099	0.000943521	0.0259717
19926	chr17	26857018	26857418	401	*	4.23222	2.73572	4.95083	-1.61626	0.000946268	0.0260193
1956	chr1	134925477	134925877	401	*	4.60441	3.26047	5.28794	-1.54383	0.000953202	0.0261818
1636	chr1	94926878	94927278	401	*	4.15994	2.64558	4.88236	-1.62162	0.000954735	0.0261958
10097	chr12	4911872	4912272	401	*	4.28088	2.8064	4.9947	-1.59707	0.000956975	0.0262223
16690	chr15	84857312	84857712	401	*	3.69477	1.88729	4.4724	-1.72085	0.000959933	0.0262223
18133	chr16	22211376	22211776	401	*	3.69477	1.88729	4.4724	-1.72085	0.000959933	0.0262223
20098	chr17	29202872	29203272	401	*	3.56121	1.57111	4.36714	-1.76496	0.00095999	0.0262223
7328	chr11	53104463	53104863	401	*	3.53223	1.56632	4.33465	-1.75812	0.000961222	0.0262223
32814	chr4	122958292	122958692	401	*	3.7504	1.87572	4.53893	-1.7383	0.000962719	0.0262223
23362	chr19	10252545	10252945	401	*	4.39422	3.01393	5.08652	-1.55656	0.000963598	0.0262223
3244	chr1	193350508	193350908	401	*	3.93329	2.25453	4.6883	-1.68091	0.000963904	0.0262223
18051	chr16	20611405	20611805	401	*	4.30624	2.88921	5.00714	-1.57731	0.000969354	0.0263425
15529	chr15	10438154	10438554	401	*	3.89019	2.26047	4.63594	-1.66136	0.00097087	0.0263557
20725	chr17	47506564	47506964	401	*	4.23311	2.81046	4.93531	-1.57906	0.000974206	0.0264182
19092	chr16	90733281	90733681	401	*	4.62243	3.31283	5.2974	-1.52325	0.000975238	0.0264182
12348	chr13	23779247	23779647	401	*	3.89066	2.26344	4.63594	-1.66007	0.000980476	0.0264883
48047	chrX	12844716	12845116	401	*	3.87292	2.01217	4.65923	-1.73323	0.000980593	0.0264883
10955	chr12	70258197	70258597	401	*	3.22993	0.879589	4.08105	-1.81336	0.000980933	0.0264883
6227	chr11	4122825	4123225	401	*	3.9093	2.26344	4.65815	-1.66448	0.000982757	0.0265096
45878	chr9	27524989	27525389	401	*	3.12322	0.561517	3.99555	-1.82751	0.000986864	0.0265621
17232	chr15	103037597	103037997	401	*	5.01875	3.84741	5.65658	-1.43872	0.000988037	0.0265621
33779	chr4	151334598	151334998	401	*	3.35285	1.14005	4.1882	-1.79724	0.000988263	0.0265621
27025	chr2	128507870	128508270	401	*	3.23069	0.887292	4.08105	-1.812	0.000988859	0.0265621
2583	chr1	164491567	164491967	401	*	3.85817	2.13682	4.62094	-1.68987	0.000993829	0.0266676
8142	chr11	77455938	77456338	401	*	3.46676	1.36612	4.28794	-1.78073	0.000995328	0.0266798
41097	chr7	75383272	75383672	401	*	4.55173	3.26344	5.22127	-1.51035	0.000998851	0.0267462
38632	chr6	113485224	113485624	401	*	3.44435	1.3606	4.26328	-1.77514	0.00100297	0.026807
29898	chr3	95526525	95526925	401	*	3.4674	1.37162	4.28794	-1.77923	0.00100467	0.026807
40692	chr7	52143358	52143758	401	*	3.90217	2.25751	4.65078	-1.66181	0.00100499	0.026807
34500	chr5	31512438	31512838	401	*	4.29938	2.87766	5.00136	-1.57538	0.00100773	0.026807
38641	chr6	113575276	113575676	401	*	3.75957	2.01569	4.52632	-1.69609	0.00100832	0.026807
4559	chr10	69765813	69766213	401	*	3.43712	1.37162	4.25359	-1.77278	0.00100847	0.026807
20258	chr17	33932526	33932926	401	*	3.95431	2.36887	4.69137	-1.64091	0.00100999	0.026807
40207	chr7	25980422	25980822	401	*	4.51477	3.08257	5.21915	-1.58296	0.00101177	0.026807
35633	chr5	109092470	109092870	401	*	3.98389	2.36336	4.72786	-1.65692	0.00101328	0.026807
48294	chrX	39427884	39428284	401	*	4.04881	2.45939	4.78667	-1.6435	0.00101354	0.026807
19147	chr16	91756017	91756417	401	*	4.43346	3.09093	5.11664	-1.53671	0.00101395	0.026807
33785	chr4	151373616	151374016	401	*	4.09223	2.56632	4.81708	-1.62175	0.00101549	0.026807
8130	chr11	77354557	77354957	401	*	3.5242	1.56632	4.32543	-1.75062	0.00101564	0.026807
33732	chr4	149112351	149112751	401	*	4.51311	3.20306	5.1882	-1.5207	0.0010158	0.026807
20033	chr17	28502727	28503127	401	*	3.92907	2.26639	4.68109	-1.67287	0.00101688	0.0268079
34711	chr5	38806781	38807181	401	*	3.1798	0.54213	4.05896	-1.8245	0.00102124	0.0268952
7754	chr11	69438155	69438555	401	*	4.24989	2.8064	4.95681	-1.58555	0.00102461	0.0269561
23180	chr19	7107395	7107795	401	*	3.95385	2.36612	4.69137	-1.63964	0.00103034	0.0270022
40185	chr7	25750540	25750940	401	*	4.14056	2.54943	4.87875	-1.64111	0.0010305	0.0270022
28903	chr3	45184082	45184482	401	*	3.83728	4.67032	1.64338	1.78928	0.00103193	0.0270022
35600	chr5	108549032	108549432	401	*	3.59809	1.73358	4.38501	-1.72663	0.00103371	0.0270022
34137	chr5	20437798	20438198	401	*	3.55091	1.55186	4.35812	-1.75615	0.00103732	0.0270022
42904	chr8	14859043	14859443	401	*	3.25106	0.894954	4.10281	-1.8061	0.00103813	0.0270022
46591	chr9	65532656	65533056	401	*	3.25106	0.894954	4.10281	-1.8061	0.00103813	0.0270022
16238	chr15	75773517	75773917	401	*	3.95728	2.36612	4.69548	-1.64383	0.00103884	0.0270022
20230	chr17	32456674	32457074	401	*	3.51549	1.56152	4.31615	-1.74713	0.00103946	0.0270022
17625	chr16	13751769	13752169	401	*	3.91379	2.26934	4.66236	-1.66305	0.00104166	0.0270022
23940	chr19	42061458	42061858	401	*	4.31874	2.95475	5.00714	-1.54595	0.00104356	0.0270022
32669	chr4	117437329	117437729	401	*	3.93888	2.25155	4.69548	-1.67525	0.00104425	0.0270022
23222	chr19	7417555	7417955	401	*	3.61217	1.72501	4.40266	-1.72879	0.00104528	0.0270022
41941	chr7	123488243	123488643	401	*	4.94786	3.59831	5.63275	-1.53863	0.00104627	0.0270022
5141	chr10	84082045	84082445	401	*	3.23903	0.871844	4.09197	-1.80478	0.00104797	0.0270022
38300	chr6	86785767	86786167	401	*	4.03364	2.46969	4.76636	-1.63443	0.00104866	0.0270022
17564	chr16	11333095	11333495	401	*	4.27398	2.88345	4.96871	-1.55869	0.00104973	0.0270022
27808	chr2	157787677	157788077	401	*	3.68649	1.87959	4.46402	-1.71101	0.00104991	0.0270022
41184	chr7	82973856	82974256	401	*	3.68649	1.87959	4.46402	-1.71101	0.00104991	0.0270022
3375	chr10	6096212	6096612	401	*	4.53291	3.26047	5.19834	-1.49719	0.00105277	0.0270022
36147	chr5	124938009	124938409	401	*	3.5384	1.55186	4.34382	-1.74986	0.0010528	0.0270022
46599	chr9	65656815	65657215	401	*	3.5384	1.55186	4.34382	-1.74986	0.0010528	0.0270022
28210	chr2	170027110	170027510	401	*	4.7409	3.46326	5.40768	-1.50043	0.00105364	0.0270022
4533	chr10	68779514	68779914	401	*	4.215	2.80843	4.91347	-1.56396	0.00105365	0.0270022
42039	chr7	128054847	128055247	401	*	4.22571	2.81248	4.92573	-1.56627	0.00105557	0.0270022
45932	chr9	31892039	31892439	401	*	3.69313	1.87572	4.4724	-1.71212	0.00105608	0.0270022
25010	chr2	29204874	29205274	401	*	3.86111	2.15608	4.62094	-1.68149	0.0010567	0.0270022
12881	chr13	62917095	62917495	401	*	3.5448	1.56632	4.34905	-1.75176	0.00105698	0.0270022
46379	chr9	57362862	57363262	401	*	3.5448	1.56632	4.34905	-1.75176	0.00105698	0.0270022
9640	chr11	115564349	115564749	401	*	4.32232	2.94924	5.0129	-1.54769	0.00106006	0.0270537
46103	chr9	44142690	44143090	401	*	4.68826	3.41617	5.35359	-1.49716	0.00106787	0.0271705
17354	chr16	4666268	4666668	401	*	3.3293	1.14005	4.16177	-1.78253	0.00106833	0.0271705
36748	chr5	147650201	147650601	401	*	4.26159	2.88345	4.95338	-1.54916	0.0010689	0.0271705
16579	chr15	81739532	81739932	401	*	3.22001	0.879589	4.07005	-1.80023	0.00107086	0.0271705
38395	chr6	90693053	90693453	401	*	3.22001	0.879589	4.07005	-1.80023	0.00107086	0.0271705
21112	chr17	66897300	66897700	401	*	4.31217	2.88152	5.01619	-1.57745	0.00107101	0.0271705
33778	chr4	151329079	151329479	401	*	3.12403	0.571114	3.99555	-1.81443	0.00107238	0.0271784
34651	chr5	34681237	34681637	401	*	4.20755	2.72501	4.92313	-1.59803	0.00107536	0.0272018
16618	chr15	82708507	82708907	401	*	3.39582	1.15926	4.23401	-1.79029	0.00107567	0.0272018
13377	chr13	101423212	101423612	401	*	4.37715	3.01744	5.06452	-1.54192	0.00107694	0.0272018
22978	chr19	4655907	4656307	401	*	3.55333	1.57111	4.35812	-1.7501	0.00107841	0.0272018
22893	chr19	3552249	3552649	401	*	3.34445	1.14648	4.17799	-1.78442	0.00107869	0.0272018
44642	chr8	107104470	107104870	401	*	3.51487	1.55669	4.31615	-1.74305	0.00108004	0.0272018
47402	chr9	107655724	107656124	401	*	3.67511	1.87959	4.45073	-1.70229	0.00108076	0.0272018
40190	chr7	25768479	25768879	401	*	3.35672	1.14005	4.19253	-1.783	0.00108525	0.0272876
22608	chr18	73986636	73987036	401	*	3.33071	1.15288	4.16177	-1.77965	0.00108705	0.0272876
3014	chr1	182739903	182740303	401	*	4.5773	3.3114	5.24102	-1.48937	0.00108767	0.0272876
42019	chr7	127087620	127088020	401	*	3.96826	2.3606	4.70973	-1.64355	0.00108894	0.0272876
32180	chr4	98583603	98584003	401	*	4.5363	3.25751	5.20338	-1.49735	0.00109072	0.0272876
36027	chr5	123470734	123471134	401	*	3.77528	2.02968	4.54233	-1.68944	0.00109098	0.0272876
3900	chr10	38911966	38912366	401	*	3.58982	1.7293	4.3761	-1.71966	0.00109293	0.0272876
18178	chr16	26105383	26105783	401	*	3.62426	4.53788	0.519441	1.81077	0.00109619	0.0272876
35617	chr5	108844226	108844626	401	*	3.28	0.894954	4.13484	-1.79994	0.00109647	0.0272876
38744	chr6	117823141	117823541	401	*	3.61651	1.72501	4.40768	-1.72732	0.00109714	0.0272876
3	chr1	3949215	3949615	401	*	4.18047	2.73144	4.88864	-1.58301	0.00109769	0.0272876
3066	chr1	183760569	183760969	401	*	3.69532	1.89113	4.4724	-1.70641	0.00109826	0.0272876
21793	chr18	24615187	24615587	401	*	5.03537	3.84346	5.67901	-1.44739	0.00109905	0.0272876
22938	chr19	4059558	4059958	401	*	4.57101	3.31854	5.23118	-1.48369	0.00109985	0.0272876
46142	chr9	45172422	45172822	401	*	3.51611	1.56632	4.31615	-1.74015	0.00110033	0.0272876
7760	chr11	69467184	69467584	401	*	3.46612	1.3606	4.28794	-1.76812	0.00110177	0.0272876
19344	chr17	9264850	9265250	401	*	3.43581	1.3606	4.25359	-1.76222	0.00110337	0.0272876
43828	chr8	73180910	73181310	401	*	3.43581	1.3606	4.25359	-1.76222	0.00110337	0.0272876
47615	chr9	110366039	110366439	401	*	4.12196	2.6433	4.83669	-1.59182	0.00110613	0.0273295
32835	chr4	123719495	123719895	401	*	3.78332	2.01217	4.55481	-1.69508	0.00111081	0.0274185
8109	chr11	76766245	76766645	401	*	3.68353	1.7207	4.4855	-1.74131	0.00111511	0.0274981
26744	chr2	120651157	120651557	401	*	4.0432	2.45939	4.77993	-1.63365	0.00111629	0.0275007
9890	chr11	120386750	120387150	401	*	4.32777	2.79825	5.05339	-1.61354	0.00111934	0.0275494
46152	chr9	45673613	45674013	401	*	4.03407	2.47225	4.76636	-1.62823	0.00112138	0.0275729
4399	chr10	62066172	62066572	401	*	3.11253	0.561517	3.98388	-1.80675	0.00112466	0.0275969
23932	chr19	41979706	41980106	401	*	3.95682	2.36336	4.69548	-1.63706	0.00112725	0.0275969
17141	chr15	102098467	102098867	401	*	4.60129	3.31283	5.27087	-1.50277	0.00112735	0.0275969
16531	chr15	81494108	81494508	401	*	4.21218	2.72286	4.92923	-1.59619	0.00112747	0.0275969
33787	chr4	151381543	151381943	401	*	3.42787	1.36612	4.24383	-1.75804	0.00112883	0.0275969
34467	chr5	31352591	31352991	401	*	3.42787	1.36612	4.24383	-1.75804	0.00112883	0.0275969
38863	chr6	120788600	120789000	401	*	4.75756	3.51011	5.4164	-1.47844	0.00113121	0.0276092
40315	chr7	28268492	28268892	401	*	4.13113	2.64785	4.84687	-1.59551	0.00113149	0.0276092
25126	chr2	31021870	31022270	401	*	3.89547	2.25453	4.64338	-1.64981	0.00113405	0.0276155
42440	chr7	144605381	144605781	401	*	3.34375	1.14005	4.17799	-1.77781	0.00113495	0.0276155
9017	chr11	98767800	98768200	401	*	3.99213	2.46712	4.7168	-1.60905	0.00113827	0.0276155
8178	chr11	77877173	77877573	401	*	3.32146	1.15288	4.15137	-1.77263	0.00113852	0.0276155
24571	chr2	16219930	16220330	401	*	4.08406	2.56872	4.80669	-1.60563	0.00114069	0.0276155
9054	chr11	100278658	100279058	401	*	4.62513	3.37299	5.28521	-1.48177	0.00114468	0.0276155
33274	chr4	133551228	133551628	401	*	4.39704	3.08592	5.0724	-1.50917	0.00114489	0.0276155
12729	chr13	54673594	54673994	401	*	3.31144	1.14648	4.14089	-1.77127	0.00114523	0.0276155
17352	chr16	4659889	4660289	401	*	3.31144	1.14648	4.14089	-1.77127	0.00114523	0.0276155
16026	chr15	55070510	55070910	401	*	3.08467	0.561517	3.95338	-1.80194	0.00114775	0.0276155
35871	chr5	118384686	118385086	401	*	3.08467	0.561517	3.95338	-1.80194	0.00114775	0.0276155
36086	chr5	124348025	124348425	401	*	3.08467	0.561517	3.95338	-1.80194	0.00114775	0.0276155
38865	chr6	120814973	120815373	401	*	3.08467	0.561517	3.95338	-1.80194	0.00114775	0.0276155
2823	chr1	173972898	173973298	401	*	4.0075	2.46969	4.73484	-1.6158	0.00115116	0.0276155
27319	chr2	142731396	142731796	401	*	4.31408	2.95475	5.00136	-1.53749	0.00115243	0.0276155
40354	chr7	29057170	29057570	401	*	3.95175	2.36887	4.6883	-1.63272	0.001153	0.0276155
39271	chr6	140588277	140588677	401	*	4.34524	3.0192	5.02434	-1.51768	0.001153	0.0276155
22078	chr18	37804911	37805311	401	*	4.60204	3.30854	5.27291	-1.49988	0.00115505	0.0276155
7462	chr11	58143806	58144206	401	*	3.50736	1.56152	4.3068	-1.73365	0.00115511	0.0276155
10185	chr12	11246703	11247103	401	*	3.50736	1.56152	4.3068	-1.73365	0.00115511	0.0276155
45276	chr8	125901887	125902287	401	*	3.50736	1.56152	4.3068	-1.73365	0.00115511	0.0276155
19429	chr17	14438517	14438917	401	*	3.34514	1.15288	4.17799	-1.77482	0.00115551	0.0276155
20177	chr17	30576909	30577309	401	*	3.87745	2.15608	4.64021	-1.67906	0.00115816	0.0276155
4879	chr10	80001797	80002197	401	*	4.63273	3.41883	5.28248	-1.45523	0.00115844	0.0276155
46356	chr9	56901747	56902147	401	*	4.14853	2.65689	4.86608	-1.59655	0.00115875	0.0276155
11434	chr12	86319854	86320254	401	*	3.81042	2.14648	4.56268	-1.65902	0.00116359	0.0277052
29515	chr3	88114308	88114708	401	*	4.19166	2.72501	4.90375	-1.57957	0.00116708	0.0277166
40505	chr7	30967557	30967957	401	*	3.66051	1.87959	4.43367	-1.69151	0.00116772	0.0277166
7450	chr11	57939284	57939684	401	*	3.92156	2.25751	4.67384	-1.65957	0.00116798	0.0277166
8575	chr11	87288844	87289244	401	*	3.10554	0.551856	3.97713	-1.79988	0.0011686	0.0277166
37666	chr6	47498370	47498770	401	*	4.04636	2.56152	4.76245	-1.59035	0.00116949	0.0277166
26827	chr2	121811648	121812048	401	*	3.95865	2.37436	4.69548	-1.63185	0.00117306	0.0277606
42077	chr7	129313623	129314023	401	*	4.1538	2.56152	4.89223	-1.63619	0.00117459	0.0277606
6418	chr11	6364239	6364639	401	*	4.32469	2.87378	5.03328	-1.57642	0.00117559	0.0277606
33692	chr4	148690480	148690880	401	*	3.9513	2.36612	4.6883	-1.63137	0.00117615	0.0277606
29812	chr3	94767769	94768169	401	*	3.74686	2.0227	4.51013	-1.67707	0.00117678	0.0277606
1876	chr1	130233052	130233452	401	*	4.22177	2.7207	4.94136	-1.59597	0.00117931	0.0277773
25226	chr2	33332138	33332538	401	*	3.16953	0.54213	4.04779	-1.8008	0.00118147	0.0277773
4972	chr10	80546781	80547181	401	*	5.09857	3.92048	5.73832	-1.43597	0.00118394	0.0277773
8698	chr11	94194583	94194983	401	*	3.57292	1.56632	4.38122	-1.7441	0.00118404	0.0277773
38239	chr6	85537171	85537571	401	*	4.43571	3.14487	5.1059	-1.4996	0.00118752	0.0277773
19267	chr17	3332151	3332551	401	*	3.93017	2.36887	4.66236	-1.62069	0.00118807	0.0277773
21080	chr17	66453486	66453886	401	*	4.48729	3.19997	5.15658	-1.49471	0.0011882	0.0277773
38010	chr6	70922252	70922652	401	*	3.87178	2.26344	4.61338	-1.6382	0.00118885	0.0277773
23902	chr19	41650328	41650728	401	*	3.6101	1.73358	4.39892	-1.71627	0.001189	0.0277773
48882	chrX	98719048	98719448	401	*	3.6101	1.73358	4.39892	-1.71627	0.001189	0.0277773
40494	chr7	30692002	30692402	401	*	3.83513	2.13682	4.59374	-1.66386	0.00119048	0.0277773
28655	chr3	21975790	21976190	401	*	3.81017	4.64728	1.58274	1.76898	0.00119108	0.0277773
42351	chr7	135612803	135613203	401	*	3.80991	2.14327	4.56268	-1.65712	0.001192	0.0277773
3049	chr1	183090503	183090903	401	*	4.17121	2.72501	4.87875	-1.57152	0.00119269	0.0277773
12188	chr13	14108747	14109147	401	*	3.5821	1.7293	4.36714	-1.70851	0.00119529	0.0278125
45733	chr9	21432360	21432760	401	*	3.77016	1.89877	4.55817	-1.71225	0.00119756	0.0278399
7763	chr11	69479910	69480310	401	*	3.21002	0.879589	4.05896	-1.78293	0.00120169	0.0278635
24896	chr2	26092872	26093272	401	*	4.70699	3.51385	5.35099	-1.44259	0.00120273	0.0278635
9411	chr11	106876743	106877143	401	*	3.31072	1.14005	4.14089	-1.76496	0.00120293	0.0278635
38733	chr6	117802198	117802598	401	*	3.31072	1.14005	4.14089	-1.76496	0.00120293	0.0278635
27724	chr2	156009752	156010152	401	*	3.67455	1.87572	4.45073	-1.69109	0.00120785	0.0279402
29865	chr3	95112709	95113109	401	*	3.80158	2.0192	4.57498	-1.69167	0.00120843	0.0279402
15524	chr15	10403549	10403949	401	*	4.3303	2.95292	5.02191	-1.5437	0.00120998	0.0279508
44946	chr8	113487418	113487818	401	*	3.21079	0.887292	4.05896	-1.78152	0.00121161	0.0279632
44875	chr8	110098541	110098941	401	*	4.09516	2.55186	4.82365	-1.61088	0.00121302	0.0279706
40288	chr7	28056176	28056576	401	*	3.65372	1.88345	4.42506	-1.68507	0.00122095	0.0280597
10380	chr12	31901840	31902240	401	*	4.19825	2.7293	4.91085	-1.58403	0.00122172	0.0280597
32851	chr4	124579137	124579537	401	*	3.11336	0.571114	3.98388	-1.79338	0.00122242	0.0280597
19281	chr17	4426942	4427342	401	*	3.07369	0.561517	3.94136	-1.79162	0.00122316	0.0280597
18095	chr16	20756956	20757356	401	*	4.99214	3.80538	5.63435	-1.43839	0.00122424	0.0280597
24096	chr19	45880738	45881138	401	*	3.71147	1.87572	4.49375	-1.70246	0.00122447	0.0280597
42006	chr7	126952618	126953018	401	*	4.26531	2.87766	4.95936	-1.54237	0.00122555	0.0280597
49433	chrX	153927326	153927726	401	*	4.12687	2.64103	4.84317	-1.5856	0.00122709	0.0280597
9820	chr11	117833476	117833876	401	*	4.04477	2.37983	4.79721	-1.65649	0.00122753	0.0280597
9925	chr11	120597032	120597432	401	*	3.97981	2.37436	4.72084	-1.63637	0.00122786	0.0280597
46470	chr9	61763733	61764133	401	*	4.38555	3.02793	5.0724	-1.52901	0.00122958	0.0280686
42851	chr8	11654415	11654815	401	*	4.60099	3.3114	5.27087	-1.49743	0.00123187	0.0280686
5902	chr10	126653663	126654063	401	*	3.81802	2.15288	4.5705	-1.65415	0.001232	0.0280686
12704	chr13	51738283	51738683	401	*	4.18741	2.63875	4.917	-1.6129	0.00123264	0.0280686
20745	chr17	47639121	47639521	401	*	4.43031	3.08424	5.11436	-1.52759	0.00123457	0.0280876
22993	chr19	4795569	4795969	401	*	4.15389	2.73144	4.85604	-1.5575	0.00123853	0.0281527
39465	chr7	3203321	3203721	401	*	3.7458	2.01569	4.51013	-1.67236	0.00124237	0.0281973
23002	chr19	4826863	4827263	401	*	3.54541	1.57111	4.34905	-1.73187	0.0012427	0.0281973
19245	chr16	96486744	96487144	401	*	3.42721	1.3606	4.24383	-1.74582	0.00124568	0.0282398
2395	chr1	157251434	157251834	401	*	4.25749	2.88729	4.94738	-1.53583	0.00124756	0.0282573
19914	chr17	26793967	26794367	401	*	4.31145	2.87766	5.01619	-1.56641	0.00125022	0.0282925
10980	chr12	70469947	70470347	401	*	4.27571	2.80029	4.98973	-1.58244	0.00125656	0.0284109
3203	chr1	190803944	190804344	401	*	3.30206	1.14648	4.13033	-1.75709	0.00126453	0.0285659
46366	chr9	57287669	57288069	401	*	3.20426	0.879589	4.05256	-1.77333	0.00126659	0.0285872
9655	chr11	115680764	115681164	401	*	4.42998	3.08257	5.11436	-1.52608	0.00126807	0.0285954
19186	chr16	93824456	93824856	401	*	4.52879	3.20922	5.20627	-1.51275	0.00127381	0.0286546
24947	chr2	27342070	27342470	401	*	4.0455	2.55669	4.76245	-1.5843	0.00127382	0.0286546
48025	chrX	12342207	12342607	401	*	4.69923	3.46841	5.35359	-1.46412	0.00127406	0.0286546
33251	chr4	133390854	133391254	401	*	4.01438	2.46197	4.74475	-1.6065	0.00127734	0.0286773
38517	chr6	100778221	100778621	401	*	3.74739	2.02619	4.51013	-1.66816	0.00127913	0.0286773
9769	chr11	116692344	116692744	401	*	3.90142	2.26934	4.64763	-1.64064	0.00128312	0.0286773
17325	chr16	4541824	4542224	401	*	4.24107	2.80029	4.94738	-1.56352	0.00128511	0.0286773
24314	chr19	59395528	59395928	401	*	3.49383	1.55669	4.29198	-1.71639	0.00128634	0.0286773
33665	chr4	148013532	148013932	401	*	4.7368	3.56031	5.3761	-1.42918	0.00128681	0.0286773
40689	chr7	52071073	52071473	401	*	4.63945	3.42281	5.28996	-1.45403	0.00128739	0.0286773
18018	chr16	20483943	20484343	401	*	4.20574	2.81248	4.90111	-1.54511	0.00129	0.0286773
47789	chr9	120478420	120478820	401	*	3.98884	2.35783	4.73484	-1.63699	0.00129034	0.0286773
19375	chr17	12230510	12230910	401	*	4.68558	3.46455	5.33729	-1.45602	0.00129094	0.0286773
17187	chr15	102290149	102290549	401	*	4.70194	3.51633	5.34382	-1.432	0.00129116	0.0286773
32847	chr4	124555510	124555910	401	*	3.49581	1.3606	4.32148	-1.75206	0.00129164	0.0286773
4558	chr10	69764803	69765203	401	*	3.40484	1.3606	4.21841	-1.73603	0.00129271	0.0286773
9612	chr11	115398909	115399309	401	*	3.40484	1.3606	4.21841	-1.73603	0.00129271	0.0286773
9622	chr11	115457263	115457663	401	*	3.50204	1.55669	4.30142	-1.71688	0.00129375	0.0286773
47448	chr9	107932421	107932821	401	*	3.7866	2.14648	4.53435	-1.63952	0.00129534	0.0286773
25078	chr2	30128084	30128484	401	*	4.19786	2.72716	4.91085	-1.57947	0.00129848	0.0286773
31133	chr4	12049999	12050399	401	*	4.17574	2.73358	4.88236	-1.56782	0.0013	0.0286773
28830	chr3	36462989	36463389	401	*	3.18477	0.887292	4.03003	-1.76801	0.00130052	0.0286773
10358	chr12	29359896	29360296	401	*	4.63732	3.42281	5.28723	-1.44899	0.00130191	0.0286773
17047	chr15	99820183	99820583	401	*	3.69258	1.87184	4.4724	-1.68999	0.00130211	0.0286773
8626	chr11	88794338	88794738	401	*	4.46049	3.20306	5.12197	-1.47367	0.00130294	0.0286773
12844	chr13	58897973	58898373	401	*	3.21429	0.879589	4.0637	-1.76951	0.0013055	0.0286773
42884	chr8	13799985	13800385	401	*	3.49509	1.56632	4.29198	-1.7135	0.00131006	0.0286773
20017	chr17	28446396	28446796	401	*	3.48557	1.55669	4.28248	-1.71299	0.00131066	0.0286773
44865	chr8	110024440	110024840	401	*	3.86494	2.26047	4.60578	-1.62808	0.00131118	0.0286773
32690	chr4	118110107	118110507	401	*	4.0556	2.56392	4.77316	-1.58711	0.00131156	0.0286773
33869	chr4	154977940	154978340	401	*	4.26778	2.79825	4.98051	-1.57399	0.00131252	0.0286773
36364	chr5	135708364	135708764	401	*	4.12583	2.64785	4.84041	-1.5818	0.00131363	0.0286773
32382	chr4	108006423	108006823	401	*	4.28663	2.88537	4.98388	-1.54935	0.00131506	0.0286773
4462	chr10	62468478	62468878	401	*	3.77216	2.00864	4.54233	-1.67268	0.00131528	0.0286773
28319	chr2	179979572	179979972	401	*	4.09848	2.57111	4.82365	-1.60057	0.00131616	0.0286773
10352	chr12	29332769	29333169	401	*	4.1352	2.64103	4.85331	-1.58587	0.00131634	0.0286773
41100	chr7	75412813	75413213	401	*	3.47791	1.56152	4.27291	-1.71065	0.00131941	0.0286773
23096	chr19	5957430	5957830	401	*	3.10177	0.561517	3.97211	-1.78088	0.00131987	0.0286773
41547	chr7	106398034	106398434	401	*	4.32006	2.87378	5.02761	-1.56581	0.00132088	0.0286773
28371	chr2	181098266	181098666	401	*	3.41989	1.37162	4.23401	-1.73662	0.0013214	0.0286773
32885	chr4	124807729	124808129	401	*	4.20711	2.80843	4.90375	-1.54063	0.00132334	0.0286773
34996	chr5	67056574	67056974	401	*	3.86543	2.26344	4.60578	-1.62676	0.00132397	0.0286773
36330	chr5	135131234	135131634	401	*	3.86543	2.26344	4.60578	-1.62676	0.00132397	0.0286773
23997	chr19	43994211	43994611	401	*	4.04722	2.56632	4.76245	-1.57945	0.00132437	0.0286773
16480	chr15	80751058	80751458	401	*	4.25563	2.87766	4.94738	-1.5335	0.00132477	0.0286773
42324	chr7	135056096	135056496	401	*	4.934	3.76732	5.5705	-1.42161	0.00132477	0.0286773
20563	chr17	43766521	43766921	401	*	3.67121	4.53604	1.1882	1.77649	0.00132503	0.0286773
34463	chr5	31334421	31334821	401	*	4.6816	3.41883	5.34449	-1.47992	0.00132553	0.0286773
43805	chr8	73051274	73051674	401	*	4.29187	2.95108	4.97462	-1.5171	0.00132673	0.028679
35726	chr5	111311419	111311819	401	*	3.58328	1.73785	4.36714	-1.6959	0.00132817	0.0286857
20767	chr17	48021295	48021695	401	*	3.92361	2.36612	4.65501	-1.60961	0.00133001	0.028687
33390	chr4	137613938	137614338	401	*	3.76908	1.88345	4.55933	-1.70623	0.00133069	0.028687
16786	chr15	89230280	89230680	401	*	4.10754	2.65237	4.81708	-1.57067	0.00133159	0.028687
16552	chr15	81560247	81560647	401	*	4.41117	3.08759	5.08965	-1.51085	0.00133801	0.0288009
12610	chr13	44825762	44826162	401	*	3.84847	2.26047	4.58604	-1.61774	0.00134537	0.0289073
35881	chr5	118931105	118931505	401	*	4.26399	2.88152	4.95681	-1.53769	0.00134847	0.0289073
48891	chrX	98782415	98782815	401	*	4.26399	2.88152	4.95681	-1.53769	0.00134847	0.0289073
21603	chr18	10600370	10600770	401	*	3.87907	2.26934	4.62094	-1.62701	0.00135091	0.0289073
46440	chr9	59200576	59200976	401	*	3.78711	2.14969	4.53435	-1.63504	0.00135163	0.0289073
3061	chr1	183182980	183183380	401	*	3.30278	1.15288	4.13033	-1.74772	0.00135166	0.0289073
35717	chr5	111249612	111250012	401	*	3.30278	1.15288	4.13033	-1.74772	0.00135166	0.0289073
19226	chr16	94923000	94923400	401	*	3.57493	1.73358	4.35812	-1.69299	0.0013523	0.0289073
3983	chr10	42164058	42164458	401	*	3.3879	1.36612	4.19834	-1.72786	0.00135319	0.0289073
39317	chr6	145022470	145022870	401	*	4.46233	3.13843	5.14089	-1.50626	0.00135473	0.0289073
39079	chr6	126757953	126758353	401	*	4.23893	2.88152	4.92573	-1.52108	0.00135538	0.0289073
9434	chr11	107031374	107031774	401	*	3.84896	2.26344	4.58604	-1.61645	0.00135828	0.0289242
6225	chr11	4117829	4118229	401	*	4.98634	3.64103	5.6702	-1.51867	0.00135956	0.0289242
42328	chr7	135066609	135067009	401	*	3.67257	1.88345	4.44711	-1.68017	0.0013609	0.0289242
40854	chr7	52994342	52994742	401	*	4.5441	3.26492	5.21129	-1.48698	0.00136306	0.0289242
11598	chr12	101406597	101406997	401	*	3.91443	2.36887	4.64338	-1.60026	0.00136546	0.0289242
39935	chr7	17637822	17638222	401	*	3.91443	2.36887	4.64338	-1.60026	0.00136546	0.0289242
9688	chr11	115877226	115877626	401	*	3.49855	1.55669	4.2974	-1.71268	0.00136722	0.0289242
40511	chr7	31050902	31051302	401	*	3.49855	1.55669	4.2974	-1.71268	0.00136722	0.0289242
41893	chr7	120117192	120117592	401	*	3.49855	1.55669	4.2974	-1.71268	0.00136722	0.0289242
26654	chr2	119294043	119294443	401	*	3.47727	1.55669	4.27291	-1.70665	0.00136879	0.0289242
42346	chr7	135381550	135381950	401	*	4.71583	3.5126	5.36264	-1.44261	0.00136966	0.0289242
32736	chr4	119204022	119204422	401	*	3.71437	2.0192	4.4724	-1.65196	0.00136975	0.0289242
2000	chr1	136310034	136310434	401	*	3.8544	2.25751	4.59374	-1.6179	0.0013721	0.0289499
42521	chr7	148331997	148332397	401	*	4.08693	2.64558	4.79337	-1.55964	0.00137447	0.028976
45169	chr8	123020140	123020540	401	*	4.13858	2.73358	4.83669	-1.54413	0.00137721	0.0290098
47631	chr9	110502928	110503328	401	*	3.7225	2.02619	4.48074	-1.65171	0.00138138	0.0290739
41803	chr7	116757644	116758044	401	*	4.28952	2.95292	4.97123	-1.50864	0.00138438	0.0291129
40456	chr7	30013038	30013438	401	*	3.19997	0.879589	4.04779	-1.76111	0.00138752	0.0291446
21587	chr18	10275994	10276664	671	*	3.79228	2.14005	4.54233	-1.63518	0.00138816	0.0291446
41244	chr7	87162300	87162700	401	*	4.3886	3.01744	5.07872	-1.5308	0.00139153	0.0291468
13689	chr14	12413224	12413624	401	*	3.92009	2.36612	4.65078	-1.60056	0.0013922	0.0291468
18441	chr16	35778146	35778546	401	*	4.05627	2.55428	4.77605	-1.58054	0.00139261	0.0291468
9009	chr11	98691872	98692272	401	*	3.4998	1.56632	4.2974	-1.7097	0.00139299	0.0291468
5386	chr10	95182331	95182731	401	*	3.47854	1.56632	4.27291	-1.70376	0.00139397	0.0291468
17648	chr16	13848713	13849113	401	*	3.20074	0.887292	4.04779	-1.75966	0.00139916	0.0292104
33100	chr4	130216249	130216649	401	*	3.87032	2.25453	4.61338	-1.62426	0.00139929	0.0292104
4687	chr10	77061998	77062398	401	*	3.21156	0.894954	4.05896	-1.75981	0.00140101	0.0292223
9765	chr11	116567974	116568374	401	*	4.18164	2.73785	4.88864	-1.56239	0.00140332	0.0292466
16485	chr15	80781105	80781505	401	*	3.80764	2.15288	4.55817	-1.63517	0.00140722	0.0293041
20733	chr17	47539075	47539475	401	*	4.02666	2.46197	4.75953	-1.60792	0.00141047	0.0293479
8081	chr11	75825690	75826090	401	*	4.32568	2.95292	5.01619	-1.53073	0.001412	0.0293558
4899	chr10	80061153	80061553	401	*	4.25077	2.87766	4.94136	-1.5271	0.00141396	0.0293651
6273	chr11	4739850	4740250	401	*	4.08818	2.65237	4.79337	-1.5561	0.00141474	0.0293651
17375	chr16	4856178	4856578	401	*	4.17385	2.63647	4.90111	-1.59468	0.00141597	0.0293655
17143	chr15	102106255	102106655	401	*	4.39109	3.08759	5.06452	-1.49617	0.00141706	0.0293655
46380	chr9	57363772	57364172	401	*	3.84201	2.26047	4.57829	-1.61124	0.00142003	0.0294029
46603	chr9	65766590	65766990	401	*	4.43241	3.14969	5.10051	-1.48504	0.00142117	0.0294029
17330	chr16	4567158	4567558	401	*	4.08188	2.64785	4.78667	-1.55482	0.00142355	0.0294284
47624	chr9	110431350	110431750	401	*	4.50336	3.25751	5.16177	-1.46034	0.00142571	0.0294494
42502	chr7	148220960	148221360	401	*	3.27765	1.14648	4.10281	-1.73604	0.00142862	0.0294722
25002	chr2	29024864	29025264	401	*	3.20349	0.871844	4.05256	-1.75543	0.00143206	0.0294722
25261	chr2	34701475	34701875	401	*	3.20349	0.871844	4.05256	-1.75543	0.00143206	0.0294722
38245	chr6	85840906	85841306	401	*	3.20349	0.871844	4.05256	-1.75543	0.00143206	0.0294722
47616	chr9	110366933	110367333	401	*	4.35171	3.01569	5.03328	-1.50995	0.00143258	0.0294722
46541	chr9	64153022	64153422	401	*	3.5282	1.56152	4.33073	-1.71262	0.00143505	0.0294814
32648	chr4	116830028	116830428	401	*	3.31	1.13358	4.14089	-1.74101	0.00143533	0.0294814
36378	chr5	135877200	135877600	401	*	3.24466	0.871844	4.0982	-1.75869	0.00144331	0.0296215
38133	chr6	82600623	82601023	401	*	4.61144	3.4175	5.25566	-1.43025	0.00144596	0.0296346
3374	chr10	6093215	6093615	401	*	3.25181	0.902575	4.10281	-1.75685	0.00144627	0.0296346
7693	chr11	67928664	67929064	401	*	3.43843	1.38256	4.25359	-1.72574	0.00144929	0.0296726
4942	chr10	80286968	80287368	401	*	4.50143	3.1352	5.19037	-1.51936	0.00145569	0.0297439
38855	chr6	120603428	120603828	401	*	4.67919	3.46841	5.32808	-1.44461	0.00145721	0.0297439
17871	chr16	18275295	18275695	401	*	3.71383	2.01569	4.4724	-1.64601	0.00145742	0.0297439
32824	chr4	123298998	123299398	401	*	3.71383	2.01569	4.4724	-1.64601	0.00145742	0.0297439
24155	chr19	46409904	46410304	401	*	4.7451	3.51633	5.39892	-1.4552	0.00146101	0.0297733
9356	chr11	105955452	105955852	401	*	3.19571	0.894954	4.04134	-1.75114	0.00146226	0.0297733
16791	chr15	89269267	89269667	401	*	3.91795	2.36887	4.64763	-1.59911	0.00146235	0.0297733
30926	chr3	157584590	157584990	401	*	4.1333	2.73358	4.83019	-1.53773	0.00146541	0.0298118
11728	chr12	107102774	107103174	401	*	3.94483	2.36336	4.68109	-1.60998	0.00146813	0.0298265
27504	chr2	152087931	152088331	401	*	3.87275	2.26934	4.61338	-1.61754	0.00146946	0.0298265
8439	chr11	85075435	85075835	401	*	3.98763	2.47481	4.70973	-1.58443	0.00147048	0.0298265
4854	chr10	79754660	79755060	401	*	4.57784	3.36887	5.22623	-1.44191	0.00147137	0.0298265
45141	chr8	122039749	122040149	401	*	3.16423	0.887292	4.00714	-1.74845	0.00147331	0.0298265
45646	chr9	20963962	20964362	401	*	4.76549	3.60299	5.40079	-1.41303	0.00147463	0.0298265
17310	chr16	4276645	4277045	401	*	3.80278	2.14005	4.55481	-1.63495	0.00147757	0.0298265
6168	chr11	3215336	3215736	401	*	3.26806	1.14648	4.09197	-1.73052	0.00147822	0.0298265
17821	chr16	17586851	17587251	401	*	3.26806	1.14648	4.09197	-1.73052	0.00147822	0.0298265
25961	chr2	80641524	80641924	401	*	3.26806	1.14648	4.09197	-1.73052	0.00147822	0.0298265
18142	chr16	23088183	23088583	401	*	4.08146	2.64558	4.78667	-1.55212	0.00147982	0.0298265
38827	chr6	120317536	120317936	401	*	4.02986	2.56392	4.74179	-1.56583	0.00148095	0.0298265
29868	chr3	95120886	95121286	401	*	4.3574	2.87378	5.07322	-1.57306	0.00148129	0.0298265
17186	chr15	102286674	102287074	401	*	4.5983	3.37436	5.2508	-1.44765	0.00148599	0.0298976
8927	chr11	97652793	97653193	401	*	3.38722	1.3606	4.19834	-1.71594	0.00148827	0.0299199
45247	chr8	125487245	125487645	401	*	3.10472	0.54213	3.97713	-1.76068	0.00149131	0.0299575
16529	chr15	81490833	81491233	401	*	3.48494	1.55186	4.28248	-1.69724	0.00149858	0.0300459
19219	chr16	94766932	94767332	401	*	3.63406	1.87959	4.40266	-1.65637	0.00149976	0.0300459
16725	chr15	88550430	88550830	401	*	4.05001	2.56392	4.76636	-1.57409	0.00150073	0.0300459
32664	chr4	117389844	117390244	401	*	4.08651	2.6433	4.79337	-1.55291	0.00150214	0.0300459
17551	chr16	11260359	11260759	401	*	4.00039	2.46197	4.72786	-1.59205	0.00150408	0.0300459
35748	chr5	112753554	112753954	401	*	3.30606	1.14648	4.13484	-1.7313	0.00150624	0.0300459
11183	chr12	77605576	77605976	401	*	3.85905	2.26344	4.59814	-1.61306	0.00150625	0.0300459
39265	chr6	140532037	140532437	401	*	4.40475	3.14487	5.06688	-1.46457	0.00150653	0.0300459
29455	chr3	87721561	87721961	401	*	3.2919	1.14005	4.1197	-1.73241	0.00150664	0.0300459
36192	chr5	127343049	127343449	401	*	3.90255	2.37162	4.62846	-1.58789	0.00150816	0.0300459
23835	chr19	37286917	37287317	401	*	4.03944	2.55428	4.75559	-1.56903	0.00150923	0.0300459
12004	chr12	120115003	120115403	401	*	3.37901	1.36612	4.1882	-1.71277	0.00150982	0.0300459
281	chr1	16598442	16598842	401	*	4.94125	3.7293	5.59046	-1.44283	0.00151394	0.0301046
30875	chr3	153557064	153557464	401	*	4.32723	3.02095	5.00136	-1.49213	0.00151615	0.0301251
5006	chr10	80648382	80648782	401	*	3.3797	1.37162	4.1882	-1.71129	0.00152344	0.0302465
20396	chr17	35769260	35769660	401	*	4.15113	2.65463	4.86973	-1.57774	0.00152628	0.0302535
3388	chr10	6289821	6290221	401	*	3.6352	1.88729	4.40266	-1.65359	0.0015278	0.0302535
45238	chr8	125100609	125101009	401	*	4.22411	2.88152	4.90731	-1.50748	0.00152834	0.0302535
33934	chr4	155483893	155484293	401	*	4.91982	3.76628	5.55254	-1.40494	0.00152853	0.0302535
15398	chr15	5125093	5125493	401	*	3.90731	2.36336	4.63594	-1.58921	0.00153354	0.0302904
42953	chr8	23066926	23067326	401	*	3.92574	2.36336	4.65815	-1.59386	0.00153393	0.0302904
27606	chr2	153607869	153608269	401	*	4.19314	2.8145	4.88504	-1.52336	0.00153568	0.0302904
19187	chr16	93827553	93827953	401	*	3.70783	2.0227	4.46402	-1.63832	0.00153677	0.0302904
16496	chr15	81110375	81111146	772	*	4.1276	2.73144	4.82365	-1.53273	0.00153846	0.0302904
1964	chr1	135022049	135022449	401	*	3.56652	1.7293	4.34905	-1.67724	0.00153891	0.0302904
32609	chr4	116510090	116510490	401	*	4.25953	2.88345	4.95083	-1.52562	0.00154019	0.0302904
42317	chr7	135000150	135000550	401	*	3.5931	1.7293	4.37991	-1.67821	0.00154104	0.0302904
42123	chr7	132909176	132909576	401	*	3.61962	1.88345	4.38501	-1.65025	0.00154167	0.0302904
38294	chr6	86633058	86633458	401	*	3.89585	2.36887	4.62094	-1.58456	0.00154525	0.0302904
43778	chr8	72824360	72824760	401	*	3.89585	2.36887	4.62094	-1.58456	0.00154525	0.0302904
4941	chr10	80286046	80286446	401	*	3.6452	1.87572	4.4164	-1.65902	0.00154683	0.0302904
21942	chr18	34889119	34889519	401	*	3.6452	1.87572	4.4164	-1.65902	0.00154683	0.0302904
17064	chr15	100073018	100073418	401	*	4.31564	3.0227	4.98637	-1.48196	0.00154904	0.0302904
30728	chr3	144180469	144180869	401	*	4.31564	3.0227	4.98637	-1.48196	0.00154904	0.0302904
20041	chr17	28705188	28705588	401	*	3.32607	1.14648	4.15734	-1.73255	0.00154934	0.0302904
46592	chr9	65564288	65564688	401	*	3.46116	1.56152	4.25359	-1.68891	0.00155123	0.030304
23241	chr19	7497545	7497945	401	*	3.66223	4.5342	1.1044	1.75139	0.0015575	0.0303802
16991	chr15	99082380	99082780	401	*	3.79663	2.14327	4.54689	-1.62781	0.00155766	0.0303802
31786	chr4	57362386	57362786	401	*	4.2171	2.80437	4.917	-1.53979	0.00155869	0.0303802
33722	chr4	149009898	149010298	401	*	3.70321	2.0192	4.45919	-1.6322	0.00156523	0.0304473
32861	chr4	124610377	124610777	401	*	3.63834	1.87959	4.40768	-1.65599	0.0015657	0.0304473
36272	chr5	130731707	130732107	401	*	3.63834	1.87959	4.40768	-1.65599	0.0015657	0.0304473
28029	chr2	165799961	165800361	401	*	4.78627	3.65011	5.4139	-1.39263	0.00156887	0.0304637
13677	chr14	10423316	10423716	401	*	4.40878	3.14327	5.0724	-1.46396	0.00156909	0.0304637
9845	chr11	119151656	119152056	401	*	3.2584	1.14648	4.08105	-1.72138	0.00157012	0.0304637
28620	chr3	19643120	19643520	401	*	4.23817	2.87766	4.92573	-1.5111	0.00157259	0.0304885
35894	chr5	121146791	121147191	401	*	3.89538	2.36612	4.62094	-1.58329	0.00157452	0.0305026
26800	chr2	121271729	121272129	401	*	4.9991	3.88248	5.62094	-1.38112	0.00157629	0.030514
39790	chr7	16415308	16415708	401	*	3.61904	1.87959	4.38501	-1.6476	0.00158587	0.0306681
23301	chr19	8943677	8944077	401	*	4.48722	3.25899	5.14089	-1.44674	0.00158784	0.0306681
11895	chr12	113226395	113226795	401	*	4.27448	2.94924	4.95338	-1.49482	0.00158802	0.0306681
22578	chr18	68447579	68447979	401	*	3.98178	2.47481	4.70262	-1.57599	0.00158983	0.0306681
32097	chr4	91038382	91038782	401	*	3.88358	4.6897	1.89223	1.69433	0.00159025	0.0306681
35327	chr5	96803059	96803459	401	*	3.63971	4.4932	1.2674	1.74483	0.00159276	0.0306809
35064	chr5	73575403	73575803	401	*	3.63948	1.88729	4.40768	-1.65314	0.00159546	0.0306809
9752	chr11	116442908	116443308	401	*	5.0787	3.87959	5.72436	-1.43143	0.00159595	0.0306809
6973	chr11	32507689	32508089	401	*	4.46355	3.20614	5.12503	-1.46446	0.00159686	0.0306809
42722	chr8	4299253	4299653	401	*	3.90112	2.36336	4.62846	-1.58395	0.00159755	0.0306809
32614	chr4	116564892	116565292	401	*	3.49032	1.55669	4.28794	-1.6923	0.00159811	0.0306809
2508	chr1	161183063	161183463	401	*	4.90161	3.72608	5.54063	-1.41634	0.00160461	0.0307397
6365	chr11	5805848	5806248	401	*	3.89633	2.37162	4.62094	-1.58075	0.00160465	0.0307397
18490	chr16	37384761	37385161	401	*	4.00742	4.78699	2.1882	1.66196	0.00160524	0.0307397
48646	chrX	71515487	71515887	401	*	4.60856	3.36612	5.26605	-1.45611	0.00160599	0.0307397
35821	chr5	115653184	115653584	401	*	3.91048	2.24856	4.66236	-1.62395	0.00160852	0.0307651
2544	chr1	162969246	162969646	401	*	3.83503	2.25751	4.5705	-1.59823	0.00161225	0.0308134
10360	chr12	29363329	29363729	401	*	4.892	3.76837	5.51592	-1.38254	0.00161505	0.0308279
17048	chr15	99821173	99821573	401	*	3.62019	1.88729	4.38501	-1.64482	0.00161542	0.0308279
11300	chr12	81726807	81727207	401	*	3.70674	2.01569	4.46402	-1.63369	0.00161866	0.0308307
19803	chr17	24967964	24968364	401	*	3.99636	2.47225	4.72084	-1.58217	0.00162015	0.0308307
41126	chr7	80658112	80658512	401	*	3.15305	0.879589	3.99555	-1.73384	0.0016206	0.0308307
9216	chr11	102964120	102964520	401	*	4.14464	2.73785	4.84317	-1.5322	0.00162088	0.0308307
13301	chr13	97938583	97938983	401	*	4.53859	3.25751	5.20627	-1.47547	0.00162263	0.0308307
8755	chr11	95157136	95157536	401	*	3.47918	1.57111	4.27291	-1.68486	0.00162395	0.0308307
42560	chr7	148607395	148607795	401	*	4.72929	3.5579	5.36714	-1.41348	0.001624	0.0308307
28169	chr2	168258053	168258453	401	*	3.15384	0.887292	3.99555	-1.73242	0.00163382	0.0309625
44700	chr8	108260983	108261383	401	*	3.15384	0.887292	3.99555	-1.73242	0.00163382	0.0309625
17616	chr16	13661266	13661666	401	*	3.79177	2.13682	4.54233	-1.6194	0.00163458	0.0309625
6117	chr10	128337653	128338053	401	*	4.96838	3.84544	5.5921	-1.38356	0.00163949	0.0310325
33442	chr4	140236103	140236503	401	*	4.21734	2.73572	4.93272	-1.566	0.00164151	0.0310378
6151	chr11	3147224	3147624	401	*	3.25765	1.14005	4.08105	-1.71512	0.00164583	0.0310378
8155	chr11	77504229	77504629	401	*	3.25765	1.14005	4.08105	-1.71512	0.00164583	0.0310378
16548	chr15	81539409	81539809	401	*	3.25765	1.14005	4.08105	-1.71512	0.00164583	0.0310378
24916	chr2	26481059	26481459	401	*	4.02417	2.56392	4.73484	-1.55525	0.00164662	0.0310378
42825	chr8	11546275	11546675	401	*	4.08618	2.54943	4.8133	-1.57878	0.00164705	0.0310378
40856	chr7	53018875	53019275	401	*	3.18984	0.879589	4.03653	-1.73419	0.00165111	0.0310914
24986	chr2	28953359	28953759	401	*	3.76919	2.14648	4.51359	-1.60713	0.00166669	0.0313566
44109	chr8	80053274	80053674	401	*	3.91731	2.26934	4.66656	-1.621	0.00166887	0.0313566
45275	chr8	125900592	125900992	401	*	3.91731	2.26934	4.66656	-1.621	0.00166887	0.0313566
44469	chr8	96592258	96592658	401	*	4.51176	3.31569	5.15658	-1.42401	0.00167265	0.0313684
37473	chr6	37619856	37620256	401	*	4.3652	3.08257	5.03328	-1.4732	0.00167287	0.0313684
13530	chr13	112212088	112212488	401	*	4.37298	3.08926	5.04134	-1.47	0.00167393	0.0313684
47776	chr9	120020588	120020988	401	*	3.25914	1.15288	4.08105	-1.71218	0.00167441	0.0313684
45269	chr8	125818615	125819015	401	*	3.88961	2.36887	4.61338	-1.57547	0.0016793	0.031437
19738	chr17	24592049	24592449	401	*	4.43252	3.20306	5.08652	-1.44251	0.00168616	0.0314758
36345	chr5	135491724	135492124	401	*	4.06175	2.64558	4.76245	-1.53148	0.0016872	0.0314758
9205	chr11	102837351	102837751	401	*	4.00321	2.56152	4.70973	-1.54377	0.00168728	0.0314758
40599	chr7	38863801	38864201	401	*	4.51207	3.31712	5.15658	-1.42307	0.0016882	0.0314758
45330	chr8	128414356	128414756	401	*	4.04397	2.56152	4.75953	-1.56257	0.00168994	0.0314758
26855	chr2	121987569	121987969	401	*	4.06856	2.65237	4.76926	-1.53173	0.00169034	0.0314758
32169	chr4	98524271	98524671	401	*	4.34295	3.01744	5.02191	-1.49435	0.00169105	0.0314758
14399	chr14	55144271	55144671	401	*	4.44386	3.2046	5.10051	-1.45007	0.00169121	0.0314758
43080	chr8	27247916	27248316	401	*	4.48403	3.26344	5.13562	-1.43992	0.00169247	0.0314763
30067	chr3	103086501	103086901	401	*	4.17557	2.7207	4.88504	-1.54574	0.00169429	0.0314873
4616	chr10	75225503	75225903	401	*	4.31049	2.96024	4.99555	-1.50629	0.00169855	0.0315059
21517	chr18	6506824	6507224	401	*	3.8949	2.36336	4.62094	-1.57678	0.00169899	0.0315059
42072	chr7	129285110	129285510	401	*	3.8949	2.36336	4.62094	-1.57678	0.00169899	0.0315059
3070	chr1	183775372	183775772	401	*	5.15279	4.01832	5.77993	-1.38862	0.00170127	0.0315078
29508	chr3	88080639	88081039	401	*	3.39538	1.35505	4.20841	-1.6995	0.00170187	0.0315078
33203	chr4	132771844	132772244	401	*	3.38038	1.3771	4.1882	-1.69611	0.00170583	0.0315078
47462	chr9	108129212	108129612	401	*	3.38038	1.3771	4.1882	-1.69611	0.00170583	0.0315078
21930	chr18	34734165	34734565	401	*	4.20846	2.80029	4.90731	-1.5274	0.00170648	0.0315078
47372	chr9	107193072	107193472	401	*	3.7043	2.02619	4.45919	-1.62233	0.00170866	0.0315078
30072	chr3	103149727	103150127	401	*	4.65194	3.30854	5.33533	-1.50166	0.00171233	0.0315078
7636	chr11	62159706	62160106	401	*	3.24867	1.14648	4.07005	-1.70847	0.00171266	0.0315078
46026	chr9	40549322	40549722	401	*	3.24867	1.14648	4.07005	-1.70847	0.00171266	0.0315078
8587	chr11	87565843	87566243	401	*	4.00276	2.55911	4.70973	-1.5429	0.00171336	0.0315078
34010	chr5	7904111	7904511	401	*	3.34679	1.36612	4.15137	-1.69001	0.00171362	0.0315078
7014	chr11	33266511	33266911	401	*	3.69716	2.02619	4.45073	-1.62051	0.00171501	0.0315078
26613	chr2	118707600	118708000	401	*	3.57314	1.7207	4.35812	-1.6663	0.00171511	0.0315078
44046	chr8	75088205	75088605	401	*	4.12188	2.7293	4.81708	-1.52261	0.00172153	0.031603
28183	chr2	168679052	168679452	401	*	4.15529	2.72286	4.85971	-1.53775	0.00172423	0.0316298
11377	chr12	85010383	85010783	401	*	3.59482	1.73358	4.38122	-1.66978	0.00172862	0.0316645
37330	chr6	30150586	30150986	401	*	3.34749	1.37162	4.15137	-1.68855	0.00172873	0.0316645
36775	chr5	148220226	148220626	401	*	3.53766	1.72501	4.31615	-1.65639	0.00173024	0.0316645
13885	chr14	24773333	24773733	401	*	3.63577	1.89113	4.40266	-1.63956	0.00173107	0.0316645
26981	chr2	127011479	127011879	401	*	4.42246	3.14327	5.08965	-1.46962	0.00173676	0.0317149
29596	chr3	88910614	88911014	401	*	4.1523	2.72286	4.85604	-1.53264	0.00173686	0.0317149
43834	chr8	73192984	73193384	401	*	3.91227	2.37162	4.64021	-1.58119	0.00173755	0.0317149
8056	chr11	75395288	75395688	401	*	4.81808	3.64785	5.45559	-1.41048	0.00174098	0.0317284
33525	chr4	142866903	142867303	401	*	3.75605	2.14969	4.49726	-1.59918	0.00174504	0.0317284
8889	chr11	97050820	97051220	401	*	3.37076	1.37162	4.17799	-1.69241	0.0017454	0.0317284
9005	chr11	98666491	98666891	401	*	3.37076	1.37162	4.17799	-1.69241	0.0017454	0.0317284
36449	chr5	137817437	137817837	401	*	3.37076	1.37162	4.17799	-1.69241	0.0017454	0.0317284
48918	chrX	99395060	99395460	401	*	4.38154	3.08424	5.05339	-1.47904	0.00174576	0.0317284
21409	chr17	88367003	88367403	401	*	3.45271	1.56152	4.24383	-1.67315	0.00174697	0.0317284
28261	chr2	173890945	173891345	401	*	4.07088	2.64785	4.77316	-1.53481	0.00174862	0.0317358
28367	chr2	181068115	181068515	401	*	3.97589	2.47481	4.69548	-1.56567	0.00175297	0.0317781
36896	chr5	151465874	151466274	401	*	4.15861	2.81046	4.84317	-1.49905	0.00175344	0.0317781
17066	chr15	100082496	100082896	401	*	3.90684	2.3606	4.63594	-1.57701	0.00175975	0.0318682
9516	chr11	113446029	113446429	401	*	4.26114	2.95475	4.93531	-1.48126	0.0017609	0.0318682
11718	chr12	106973504	106973904	401	*	3.77413	2.15288	4.51825	-1.60534	0.0017642	0.0318914
25106	chr2	30673087	30673487	401	*	3.89681	2.37436	4.62094	-1.57164	0.00176468	0.0318914
45230	chr8	125085557	125085957	401	*	4.49877	3.26344	5.15436	-1.44627	0.00176897	0.0319412
5202	chr10	87980652	87981052	401	*	3.82577	2.26344	4.55817	-1.58203	0.00176993	0.0319412
19908	chr17	26413305	26413705	401	*	3.53027	1.7293	4.3068	-1.65143	0.00178033	0.0320731
39794	chr7	16423900	16424300	401	*	3.53027	1.7293	4.3068	-1.65143	0.00178033	0.0320731
35696	chr5	110937783	110938183	401	*	3.50548	1.547	4.3068	-1.68109	0.00178254	0.0320731
23522	chr19	21344405	21344805	401	*	4.95454	3.84445	5.5744	-1.37022	0.00178312	0.0320731
46542	chr9	64154506	64154906	401	*	3.98964	2.46712	4.71379	-1.5726	0.00178351	0.0320731
27983	chr2	164648739	164649139	401	*	4.75575	3.60533	5.38755	-1.39678	0.00178503	0.0320779
48116	chrX	20199774	20200174	401	*	4.1412	2.73144	4.84041	-1.52853	0.00178769	0.032103
9730	chr11	116325346	116325746	401	*	3.60444	1.88345	4.36714	-1.6312	0.00179087	0.0321152
33177	chr4	132509184	132509584	401	*	3.60444	1.88345	4.36714	-1.6312	0.00179087	0.0321152
27520	chr2	152212794	152213194	401	*	4.32189	3.01744	4.99555	-1.47929	0.0017926	0.0321237
9015	chr11	98754302	98754702	401	*	3.79045	2.14648	4.53893	-1.61129	0.00179659	0.0321713
14675	chr14	65265431	65265831	401	*	4.18061	2.80233	4.87243	-1.51034	0.00179796	0.0321713
34972	chr5	66452045	66452445	401	*	3.13654	0.879589	3.97713	-1.71549	0.00180034	0.0321713
44289	chr8	87354288	87354688	401	*	4.22029	2.88729	4.90111	-1.49239	0.00180212	0.0321713
17151	chr15	102129845	102130245	401	*	4.33043	3.01393	5.00714	-1.48282	0.00180255	0.0321713
10244	chr12	17187596	17187996	401	*	3.96064	2.47481	4.67694	-1.55512	0.00180663	0.0321713
20425	chr17	35993884	35994284	401	*	4.49709	3.2046	5.1677	-1.47482	0.00181035	0.0321713
4973	chr10	80549818	80550218	401	*	3.78814	2.15608	4.53435	-1.60511	0.00181111	0.0321713
9757	chr11	116497186	116497586	401	*	3.55867	1.7293	4.33992	-1.65667	0.00181183	0.0321713
37170	chr6	22394982	22395382	401	*	3.55867	1.7293	4.33992	-1.65667	0.00181183	0.0321713
41921	chr7	123262409	123262809	401	*	3.55867	1.7293	4.33992	-1.65667	0.00181183	0.0321713
27901	chr2	162891666	162892066	401	*	4.56408	3.32281	5.22127	-1.44754	0.00181343	0.0321713
12808	chr13	55788571	55788971	401	*	4.05102	2.64785	4.74871	-1.52187	0.00181467	0.0321713
28325	chr2	180028524	180028924	401	*	3.13735	0.887292	3.97713	-1.71409	0.00181473	0.0321713
5298	chr10	90930959	90931359	401	*	4.07046	2.64558	4.77316	-1.53206	0.00181531	0.0321713
24382	chr2	4608244	4608644	401	*	3.12596	0.879589	3.96531	-1.71334	0.00181889	0.0321713
41877	chr7	118213299	118213699	401	*	3.12596	0.879589	3.96531	-1.71334	0.00181889	0.0321713
44672	chr8	107933971	107934371	401	*	3.12596	0.879589	3.96531	-1.71334	0.00181889	0.0321713
39644	chr7	6107067	6107467	401	*	3.60684	4.46519	1.1882	1.72309	0.00181916	0.0321713
17768	chr16	17223259	17223659	401	*	4.50832	3.31854	5.15137	-1.41638	0.00182135	0.0321876
28828	chr3	36457727	36458127	401	*	4.12147	2.72716	4.81708	-1.51833	0.00182375	0.0322079
6085	chr10	128148339	128148739	401	*	3.83002	2.26639	4.56268	-1.58348	0.00182685	0.0322404
1245	chr1	75185392	75185792	401	*	4.05145	2.65011	4.74871	-1.5207	0.00183164	0.0322497
25201	chr2	32635908	32636308	401	*	4.05145	2.65011	4.74871	-1.5207	0.00183164	0.0322497
45488	chr9	14185196	14185596	401	*	4.19374	4.93586	2.58274	1.58671	0.00183252	0.0322497
34295	chr5	24168707	24169107	401	*	3.12677	0.887292	3.96531	-1.71194	0.00183335	0.0322497
14349	chr14	52744812	52745212	401	*	4.12638	2.72501	4.82365	-1.51977	0.0018361	0.0322497
20754	chr17	47766225	47766625	401	*	4.12638	2.72501	4.82365	-1.51977	0.0018361	0.0322497
30369	chr3	121668318	121668718	401	*	3.67499	2.0227	4.42506	-1.60947	0.00183621	0.0322497
34914	chr5	65689394	65689794	401	*	4.20123	2.88152	4.87875	-1.48204	0.00183807	0.0322601
38599	chr6	113276618	113277018	401	*	4.77003	3.64671	5.39386	-1.37441	0.00184253	0.0322972
42634	chr7	152054972	152055372	401	*	3.94127	2.46712	4.65501	-1.54988	0.0018427	0.0322972
33475	chr4	140654301	140654701	401	*	3.45336	1.56632	4.24383	-1.66601	0.00184449	0.0323029
16689	chr15	84856288	84856688	401	*	4.14524	2.72501	4.84687	-1.52858	0.00184556	0.0323029
24998	chr2	28987489	28987889	401	*	3.48268	1.56152	4.27841	-1.67238	0.00184882	0.0323371
21822	chr18	26160508	26160908	401	*	4.29381	3.02095	4.95936	-1.45816	0.00185004	0.0323371
25597	chr2	61649814	61650214	401	*	3.49493	4.39136	0.643378	1.71988	0.00185313	0.0323669
38735	chr6	117805642	117806042	401	*	4.46431	3.26047	5.11128	-1.42351	0.00185428	0.0323669
8497	chr11	86277514	86277914	401	*	3.87341	2.36887	4.59374	-1.55799	0.00185678	0.0323885
38321	chr6	87761703	87762103	401	*	5.1421	4.05294	5.75559	-1.35428	0.00185944	0.0323919
46948	chr9	86453343	86453743	401	*	4.26766	2.95292	4.94393	-1.47584	0.00186028	0.0323919
10048	chr12	4027446	4027846	401	*	3.43997	1.56632	4.22834	-1.66008	0.00186189	0.0323919
27583	chr2	153383363	153383763	401	*	3.88334	2.36887	4.60578	-1.56433	0.00186331	0.0323919
41262	chr7	87391004	87391404	401	*	3.88334	2.36887	4.60578	-1.56433	0.00186331	0.0323919
27100	chr2	130528298	130528698	401	*	4.01341	2.55428	4.72384	-1.5393	0.00187297	0.0325241
27644	chr2	154473450	154473850	401	*	3.96269	2.46712	4.68109	-1.55768	0.00187524	0.0325241
34842	chr5	53960101	53960501	401	*	3.86348	2.25155	4.60578	-1.59439	0.00187626	0.0325241
30071	chr3	103113587	103113987	401	*	3.8055	2.26047	4.53435	-1.57219	0.00187727	0.0325241
46930	chr9	85587794	85588194	401	*	3.8055	2.26047	4.53435	-1.57219	0.00187727	0.0325241
5935	chr10	126890561	126890961	401	*	3.74119	2.14327	4.48074	-1.58958	0.00187972	0.0325445
39105	chr6	127062988	127063388	401	*	3.11529	0.879589	3.95338	-1.70716	0.00188721	0.0325963
13005	chr13	70760425	70760825	401	*	3.43008	1.55669	4.21841	-1.6579	0.00188781	0.0325963
16764	chr15	89024587	89024987	401	*	3.43008	1.55669	4.21841	-1.6579	0.00188781	0.0325963
40499	chr7	30781283	30781683	401	*	3.43008	1.55669	4.21841	-1.6579	0.00188781	0.0325963
27639	chr2	154426774	154427174	401	*	3.70126	2.02619	4.45559	-1.61448	0.00189151	0.0326381
37808	chr6	53768635	53769035	401	*	3.75555	4.57824	1.64338	1.69541	0.0018951	0.032678
42385	chr7	137688617	137689017	401	*	3.81972	2.26639	4.55027	-1.57344	0.00189725	0.0326812
34327	chr5	24734537	24734937	401	*	3.76525	2.14005	4.51013	-1.59802	0.00189784	0.0326812
48870	chrX	98680335	98680735	401	*	4.54125	3.36612	5.18017	-1.40474	0.00190408	0.0327666
16896	chr15	97213876	97214276	401	*	4.40389	3.14969	5.06452	-1.45074	0.00190828	0.0328167
35650	chr5	110524487	110524887	401	*	3.89057	2.37436	4.61338	-1.56245	0.00191538	0.0328994
27203	chr2	132391538	132391938	401	*	5.06367	3.95658	5.68263	-1.36542	0.00191566	0.0328994
28088	chr2	167256345	167256745	401	*	3.48204	1.55669	4.27841	-1.66793	0.00191815	0.0329201
7909	chr11	72026350	72026750	401	*	3.23888	1.14648	4.05896	-1.69154	0.00191954	0.0329219
20706	chr17	46988449	46988849	401	*	3.93319	2.36612	4.66656	-1.58054	0.00192441	0.0329832
29679	chr3	89794404	89794804	401	*	3.42212	1.56152	4.20841	-1.65372	0.00192884	0.0330215
40451	chr7	29948239	29948639	401	*	4.68021	3.41218	5.34449	-1.45616	0.00192971	0.0330215
33351	chr4	135578746	135579146	401	*	3.67388	2.01569	4.42506	-1.60496	0.00193052	0.0330215
47536	chr9	108587903	108588303	401	*	3.7198	2.00864	4.48074	-1.61804	0.00193286	0.0330395
45038	chr8	114379791	114380191	401	*	3.94637	2.46197	4.66236	-1.54773	0.0019378	0.0331018
42443	chr7	144957012	144957412	401	*	3.52627	1.73358	4.30142	-1.6369	0.00193981	0.0331058
8377	chr11	83849118	83849518	401	*	3.81313	2.26639	4.54233	-1.56973	0.00194062	0.0331058
39602	chr7	4822183	4822583	401	*	3.66639	1.89113	4.43858	-1.63752	0.00194272	0.0331108
24967	chr2	28516198	28516598	401	*	4.00766	2.55428	4.7168	-1.5345	0.00194351	0.0331108
30057	chr3	103008854	103009254	401	*	4.24061	2.87572	4.92923	-1.49968	0.00194774	0.0331235
14067	chr14	33304287	33304687	401	*	4.0362	2.55428	4.75165	-1.54211	0.00194939	0.0331235
4696	chr10	77477116	77477516	401	*	3.86658	2.36612	4.58604	-1.5523	0.00195072	0.0331235
2957	chr1	181459823	181460223	401	*	3.55807	1.72501	4.33992	-1.64798	0.00195143	0.0331235
15907	chr15	41620493	41620893	401	*	3.59979	4.46584	1.1044	1.71225	0.00195197	0.0331235
46044	chr9	41091296	41091696	401	*	4.50863	3.31997	5.15137	-1.41164	0.00195202	0.0331235
32355	chr4	107558730	107559130	401	*	4.65848	3.42281	5.31416	-1.4407	0.00195651	0.0331777
36506	chr5	139625746	139626146	401	*	4.87569	3.77357	5.49315	-1.35918	0.0019591	0.0331878
15239	chr14	119356457	119356857	401	*	3.46539	1.56632	4.25773	-1.65712	0.0019597	0.0331878
37115	chr6	17644145	17644545	401	*	3.49184	4.44514	0	1.62254	0.00196139	0.0331944
28225	chr2	172202443	172202843	401	*	4.30052	3.01744	4.96871	-1.46131	0.00196781	0.033281
6167	chr11	3214390	3214790	401	*	3.94384	2.46712	4.65815	-1.54042	0.00196946	0.0332868
9002	chr11	98642236	98642636	401	*	3.39303	1.3771	4.20264	-1.67553	0.00197351	0.0333333
24764	chr2	24809708	24810108	401	*	4.39882	3.14648	5.05896	-1.44744	0.00197663	0.0333639
6251	chr11	4580233	4580633	401	*	3.86755	2.37162	4.58604	-1.54978	0.00198707	0.0334442
14339	chr14	52709739	52710139	401	*	3.82802	2.25453	4.56268	-1.57675	0.00198806	0.0334442
45656	chr9	21028092	21028492	401	*	4.34025	3.08424	5.00136	-1.44777	0.00198856	0.0334442
31539	chr4	43491100	43491500	401	*	3.90515	2.36612	4.63275	-1.56754	0.00198883	0.0334442
2015	chr1	136444533	136444933	401	*	3.70484	2.02968	4.45919	-1.6058	0.00198888	0.0334442
28568	chr3	14886323	14886723	401	*	3.50877	4.46262	0	1.61716	0.00199072	0.0334442
11239	chr12	79944936	79945336	401	*	3.73477	2.14648	4.4724	-1.58189	0.00199111	0.0334442
22637	chr18	75151652	75152052	401	*	4.04585	2.65011	4.74179	-1.51212	0.00199185	0.0334442
4238	chr10	57958873	57959273	401	*	3.66715	2.0192	4.4164	-1.59939	0.00199991	0.0335356
19672	chr17	23963337	23963737	401	*	3.66715	2.0192	4.4164	-1.59939	0.00199991	0.0335356
20753	chr17	47751601	47752001	401	*	4.72659	3.4175	5.40144	-1.47535	0.00200168	0.0335431
5800	chr10	120944512	120944912	401	*	4.64635	3.51385	5.27291	-1.37633	0.00200913	0.0336461
45280	chr8	125963859	125964259	401	*	3.66771	2.0227	4.4164	-1.59802	0.00201833	0.0337779
48839	chrX	97817816	97818216	401	*	3.98239	2.56152	4.68417	-1.51831	0.00202012	0.033779
36374	chr5	135865160	135865560	401	*	3.52221	1.7293	4.2974	-1.63515	0.00202104	0.033779
28052	chr2	166672701	166673101	401	*	3.69117	1.88345	4.46884	-1.63961	0.00202536	0.0338006
46110	chr9	44170481	44170881	401	*	3.32844	1.36612	4.13033	-1.66579	0.00202747	0.0338006
13678	chr14	10864692	10865092	401	*	3.10537	0.887292	3.94136	-1.69544	0.00202761	0.0338006
25793	chr2	72867075	72867475	401	*	3.10537	0.887292	3.94136	-1.69544	0.00202761	0.0338006
47476	chr9	108204079	108204479	401	*	3.94868	2.47481	4.66236	-1.54142	0.00203099	0.0338349
39486	chr7	3262572	3262972	401	*	3.42278	1.56632	4.20841	-1.64681	0.00203326	0.0338506
29730	chr3	90093874	90094274	401	*	3.73424	2.14327	4.4724	-1.58005	0.00203534	0.0338631
17467	chr16	8793941	8794341	401	*	4.25667	2.95658	4.92923	-1.46843	0.00203686	0.0338665
15223	chr14	115491382	115491782	401	*	3.58453	4.44057	1.1882	1.70349	0.00204036	0.0338886
46101	chr9	44134285	44134685	401	*	3.60327	1.87572	4.36714	-1.61708	0.00204469	0.0338886
36508	chr5	139651455	139651855	401	*	3.12514	0.871844	3.96531	-1.6955	0.0020467	0.0338886
23012	chr19	4979007	4979407	401	*	3.23963	1.15288	4.05896	-1.68205	0.00204693	0.0338886
32686	chr4	117874077	117874477	401	*	3.23963	1.15288	4.05896	-1.68205	0.00204693	0.0338886
37530	chr6	38496466	38496866	401	*	3.91116	2.26934	4.65923	-1.59803	0.00204741	0.0338886
44150	chr8	83264540	83264940	401	*	4.31727	3.02095	4.98887	-1.45922	0.00204835	0.0338886
37572	chr6	39346908	39347308	401	*	3.74066	2.14005	4.48074	-1.58123	0.00204934	0.0338886
19668	chr17	23936096	23936496	401	*	3.50191	1.73358	4.27291	-1.62656	0.00205012	0.0338886
6280	chr11	4752821	4753221	401	*	4.50371	3.19688	5.17799	-1.47016	0.00205305	0.0339151
3335	chr10	4551475	4551875	401	*	3.86021	2.36612	4.57829	-1.5459	0.00205508	0.0339267
38031	chr6	71726384	71726784	401	*	4.42024	3.20614	5.07005	-1.42361	0.00206136	0.033998
21410	chr17	88372255	88372655	401	*	3.45142	1.55186	4.24383	-1.65266	0.00206414	0.033998
10962	chr12	70282293	70282693	401	*	4.19111	2.88152	4.86608	-1.47	0.00206459	0.033998
39435	chr6	149264956	149265356	401	*	3.21337	1.14648	4.03003	-1.67684	0.00206493	0.033998
9916	chr11	120512763	120513163	401	*	4.89082	3.73358	5.5246	-1.39315	0.00206604	0.033998
32173	chr4	98555924	98556324	401	*	4.31604	2.95108	5.00468	-1.49786	0.00207199	0.034074
30788	chr3	147414890	147415290	401	*	5.18605	4.04951	5.81379	-1.3786	0.00207383	0.0340823
9656	chr11	115684988	115685388	401	*	4.57135	3.42016	5.20338	-1.38718	0.00207644	0.0341032
46540	chr9	64145144	64145544	401	*	3.43801	1.55186	4.22834	-1.64732	0.00207854	0.0341158
9114	chr11	101303384	101303784	401	*	4.01228	2.56152	4.72084	-1.5318	0.00208368	0.0341783
32893	chr4	125669381	125669781	401	*	3.24306	1.14648	4.0637	-1.67763	0.00208946	0.0342332
20228	chr17	32448058	32448458	401	*	3.14178	0.871844	3.98388	-1.69413	0.00209233	0.0342332
20720	chr17	47079437	47079837	401	*	3.41344	1.56152	4.19834	-1.6424	0.00209241	0.0342332
21592	chr18	10325166	10325566	401	*	3.46767	4.42016	0	1.61101	0.00209363	0.0342332
47704	chr9	114604793	114605193	401	*	3.59738	1.88729	4.35812	-1.61193	0.00209372	0.0342332
27656	chr2	154616349	154616749	401	*	5.20872	4.11488	5.82365	-1.35166	0.00209639	0.0342548
45737	chr9	21509128	21509528	401	*	3.12758	0.894954	3.96531	-1.69112	0.00209789	0.0342575
38485	chr6	98846955	98847355	401	*	3.81111	2.25453	4.54233	-1.5633	0.00210787	0.0343288
7629	chr11	61656492	61656892	401	*	3.97606	2.55911	4.67694	-1.51339	0.00210897	0.0343288
667	chr1	39571475	39571875	401	*	3.51881	1.73785	4.29198	-1.62538	0.002109	0.0343288
8973	chr11	98071202	98071602	401	*	3.51881	1.73785	4.29198	-1.62538	0.002109	0.0343288
2803	chr1	173326942	173327342	401	*	3.27284	1.14005	4.0982	-1.68234	0.00211006	0.0343288
29861	chr3	95090417	95090817	401	*	3.87704	2.36887	4.59814	-1.55101	0.00211031	0.0343288
21731	chr18	20996739	20997139	401	*	4.03088	2.64785	4.72384	-1.49885	0.00211793	0.0344308
45754	chr9	21591331	21591731	401	*	3.6666	2.01569	4.4164	-1.59346	0.00212078	0.0344461
31215	chr4	21615744	21616144	401	*	3.56548	4.4195	1.1882	1.69616	0.00212285	0.0344461
16590	chr15	81875768	81876168	401	*	3.11447	0.871844	3.95338	-1.68923	0.00212367	0.0344461
38844	chr6	120539550	120539950	401	*	4.29689	3.0227	4.96277	-1.45291	0.00212431	0.0344461
16462	chr15	79962753	79963153	401	*	3.59948	1.87959	4.36197	-1.60796	0.00212694	0.0344461
26632	chr2	118890432	118890832	401	*	3.24717	1.13358	4.07005	-1.67796	0.00212695	0.0344461
6306	chr11	4928882	4929282	401	*	3.59298	1.88729	4.35293	-1.60571	0.00212898	0.0344533
19741	chr17	24617760	24618160	401	*	3.44487	1.56632	4.23401	-1.64655	0.00213009	0.0344533
3419	chr10	7509726	7510126	401	*	3.91906	2.46455	4.62846	-1.52712	0.00213661	0.0345289
45685	chr9	21162976	21163376	401	*	4.12351	2.73785	4.81708	-1.50309	0.00213825	0.0345289
20283	chr17	34052754	34053154	401	*	4.12598	2.72286	4.82365	-1.50738	0.00213924	0.0345289
33020	chr4	129067223	129067623	401	*	3.61788	1.87184	4.38501	-1.61479	0.00214017	0.0345289
18678	chr16	48261560	48261960	401	*	4.53696	3.36474	5.17504	-1.39604	0.00214452	0.0345478
7312	chr11	51805645	51806045	401	*	3.42943	1.55186	4.21841	-1.64218	0.00214531	0.0345478
35379	chr5	100953635	100954035	401	*	4.67203	3.51136	5.3068	-1.39086	0.00214923	0.0345478
33524	chr4	142863550	142863950	401	*	4.20709	2.80437	4.90467	-1.50983	0.00215211	0.0345478
27703	chr2	155651129	155651529	401	*	4.1608	2.8064	4.84687	-1.48865	0.00215423	0.0345478
28089	chr2	167258091	167258491	401	*	3.60769	1.88345	4.37097	-1.60742	0.0021555	0.0345478
25141	chr2	31621691	31622091	401	*	3.44063	1.57111	4.22834	-1.64134	0.0021556	0.0345478
20044	chr17	28723556	28723956	401	*	4.16026	2.73358	4.86337	-1.52051	0.00215693	0.0345478
5370	chr10	95036539	95036939	401	*	4.14667	2.7207	4.84962	-1.51324	0.00215699	0.0345478
1509	chr1	88427481	88427881	401	*	3.38106	1.38256	4.1882	-1.66381	0.00215749	0.0345478
16932	chr15	98384018	98384418	401	*	3.23399	1.15288	4.05256	-1.67196	0.00215753	0.0345478
9374	chr11	106342180	106342580	401	*	3.2126	1.14005	4.03003	-1.67069	0.0021599	0.0345478
17511	chr16	10668339	10668739	401	*	3.84522	2.25751	4.58274	-1.57492	0.00216039	0.0345478
30930	chr3	157596662	157597062	401	*	3.79987	2.26639	4.52632	-1.55606	0.00216391	0.0345478
37463	chr6	37108052	37108452	401	*	4.33955	3.08089	5.00136	-1.44244	0.00216513	0.0345478
2772	chr1	173063797	173064197	401	*	3.20333	1.14648	4.01863	-1.66914	0.0021669	0.0345478
7004	chr11	33051410	33051810	401	*	3.20333	1.14648	4.01863	-1.66914	0.0021669	0.0345478
20076	chr17	29016667	29017067	401	*	3.20333	1.14648	4.01863	-1.66914	0.0021669	0.0345478
33389	chr4	137561916	137562316	401	*	3.36353	1.35505	4.17209	-1.66112	0.00216729	0.0345478
30850	chr3	152048328	152048728	401	*	4.23355	2.95292	4.90111	-1.45299	0.0021684	0.0345478
36472	chr5	138217959	138218359	401	*	3.49307	1.7293	4.26328	-1.61886	0.0021712	0.0345478
7999	chr11	74728484	74728884	401	*	3.13204	0.879589	3.97211	-1.6876	0.0021719	0.0345478
10611	chr12	52694149	52694549	401	*	3.97129	4.73091	2.2674	1.61093	0.00217242	0.0345478
38514	chr6	100771385	100771785	401	*	4.00454	2.56872	4.70973	-1.52058	0.00217396	0.0345478
44963	chr8	113639802	113640202	401	*	4.34377	3.07921	5.00714	-1.4441	0.00217511	0.0345478
45054	chr8	114467544	114467944	401	*	3.98149	2.55669	4.68417	-1.51246	0.00218275	0.0346317
33461	chr4	140612381	140612781	401	*	3.8159	2.26047	4.54689	-1.56349	0.00218601	0.0346317
22917	chr19	3845043	3845443	401	*	4.18301	2.7293	4.89223	-1.52937	0.00218626	0.0346317
44825	chr8	109449897	109450297	401	*	3.79217	2.26047	4.51825	-1.55433	0.00218662	0.0346317
15981	chr15	51710685	51711085	401	*	4.53162	3.3114	5.1831	-1.42297	0.00218717	0.0346317
31866	chr4	62140812	62141212	401	*	4.6178	3.46326	5.2508	-1.38263	0.00218895	0.0346385
23266	chr19	8796020	8796420	401	*	4.22696	2.88152	4.91085	-1.48437	0.00219075	0.0346456
16286	chr15	76458062	76458462	401	*	3.91386	2.46969	4.62094	-1.52221	0.00219653	0.0346598
32262	chr4	106467390	106467790	401	*	4.0252	2.64785	4.7168	-1.49416	0.00219673	0.0346598
6304	chr11	4897421	4897821	401	*	3.80449	2.25453	4.53435	-1.55748	0.00220159	0.0346598
12570	chr13	41092026	41092426	401	*	3.09372	0.879589	3.92923	-1.6822	0.00220387	0.0346598
33855	chr4	154880797	154881197	401	*	3.09372	0.879589	3.92923	-1.6822	0.00220387	0.0346598
36149	chr5	124977425	124977825	401	*	3.09372	0.879589	3.92923	-1.6822	0.00220387	0.0346598
40396	chr7	29417147	29417547	401	*	3.09372	0.879589	3.92923	-1.6822	0.00220387	0.0346598
22817	chr18	84851821	84852221	401	*	4.69309	3.55669	5.3208	-1.37365	0.00220413	0.0346598
42402	chr7	138590266	138590666	401	*	3.25016	1.15926	4.07005	-1.67171	0.00220471	0.0346598
46851	chr9	78335907	78336307	401	*	3.93615	2.47225	4.64763	-1.53112	0.00220582	0.0346598
39013	chr6	125035342	125035742	401	*	5.0224	3.91389	5.6418	-1.35684	0.00220656	0.0346598
24332	chr19	60870972	60871372	401	*	4.42325	3.19997	5.07556	-1.422	0.00220853	0.0346695
27706	chr2	155777169	155777569	401	*	3.99608	2.55428	4.70262	-1.51974	0.00221555	0.0347583
32687	chr4	117913862	117914262	401	*	3.64881	2.0227	4.39386	-1.58026	0.00221945	0.0347769
36084	chr5	124259999	124260399	401	*	3.64881	2.0227	4.39386	-1.58026	0.00221945	0.0347769
33325	chr4	134904444	134904844	401	*	3.09456	0.887292	3.92923	-1.68076	0.00222161	0.0347894
45155	chr8	122430334	122430734	401	*	3.69669	1.87184	4.47719	-1.63008	0.00222407	0.0347957
9731	chr11	116336594	116336994	401	*	3.43206	1.57111	4.21841	-1.63619	0.00222474	0.0347957
44688	chr8	108199207	108199607	401	*	3.52345	1.73785	4.2974	-1.62229	0.00223328	0.0348996
30967	chr4	3605541	3605941	401	*	3.44693	4.33972	0.643378	1.6864	0.00223411	0.0348996
31381	chr4	34718531	34718931	401	*	4.33601	3.08592	4.99555	-1.43733	0.0022369	0.0349219
48193	chrX	33868884	33869284	401	*	3.56248	4.41617	1.1882	1.68715	0.00224124	0.0349683
24594	chr2	17904480	17904880	401	*	3.65983	2.0192	4.40768	-1.58528	0.002249	0.0350679
8256	chr11	79036576	79036976	401	*	3.72725	2.14327	4.46402	-1.56812	0.00225285	0.0350891
33449	chr4	140275332	140275732	401	*	3.97106	2.56392	4.66966	-1.50523	0.0022531	0.0350891
2956	chr1	181457241	181457641	401	*	3.92471	2.46197	4.63594	-1.52421	0.00225554	0.0351058
969	chr1	59742347	59742747	401	*	4.97674	3.76732	5.62526	-1.41579	0.00225726	0.0351111
47612	chr9	110307530	110307930	401	*	3.74705	2.13682	4.48902	-1.57285	0.00226127	0.0351499
6344	chr11	5660455	5660855	401	*	3.10372	0.871844	3.94136	-1.67872	0.00226388	0.0351499
8067	chr11	75502107	75502507	401	*	3.10372	0.871844	3.94136	-1.67872	0.00226388	0.0351499
32920	chr4	125900070	125900470	401	*	3.20256	1.14005	4.01863	-1.66294	0.0022665	0.0351693
32729	chr4	119084530	119084930	401	*	3.42079	1.55186	4.20841	-1.6339	0.00226891	0.0351822
37202	chr6	24905525	24905925	401	*	3.59048	4.4386	1.2674	1.68518	0.00227108	0.0351822
40353	chr7	29055490	29055890	401	*	4.56524	3.36474	5.21129	-1.41029	0.00227146	0.0351822
10327	chr12	25543919	25544319	401	*	4.58153	3.41351	5.21841	-1.38806	0.00227409	0.0351824
43853	chr8	73275132	73275532	401	*	3.66359	1.87184	4.43858	-1.62024	0.00227422	0.0351824
26239	chr2	92082916	92083316	401	*	4.48415	3.31283	5.12197	-1.39052	0.00228006	0.0352513
5003	chr10	80628936	80629336	401	*	3.86167	2.37436	4.57829	-1.53437	0.00229278	0.0354265
22555	chr18	67892582	67892982	401	*	3.79166	2.25751	4.51825	-1.54993	0.00229505	0.0354402
9978	chr11	121388305	121388705	401	*	4.12824	2.72286	4.82644	-1.49819	0.00230034	0.0354775
24968	chr2	28645600	28646000	401	*	4.09647	2.72501	4.78667	-1.48816	0.00230281	0.0354775
27760	chr2	156834779	156835179	401	*	4.37926	3.14969	5.03328	-1.42479	0.00230366	0.0354775
4329	chr10	60114798	60115198	401	*	3.2041	1.15288	4.01863	-1.65998	0.00230522	0.0354775
46358	chr9	56970620	56971020	401	*	3.2041	1.15288	4.01863	-1.65998	0.00230522	0.0354775
14224	chr14	48051323	48051723	401	*	3.64139	2.0227	4.38501	-1.5747	0.00230619	0.0354775
33820	chr4	151694087	151694487	401	*	3.17885	0.871844	4.02518	-1.68067	0.00230907	0.0354775
30012	chr3	101327730	101328130	401	*	3.3052	1.37162	4.10281	-1.64264	0.00231036	0.0354775
8266	chr11	79141850	79142250	401	*	3.3454	1.35505	4.15137	-1.65033	0.00231254	0.0354775
42429	chr7	141575116	141575516	401	*	3.3454	1.35505	4.15137	-1.65033	0.00231254	0.0354775
32963	chr4	126667406	126667806	401	*	3.31989	1.37162	4.1197	-1.64658	0.00231411	0.0354775
33799	chr4	151428380	151428780	401	*	3.31989	1.37162	4.1197	-1.64658	0.00231411	0.0354775
42452	chr7	146108843	146109243	401	*	3.75207	2.14327	4.49375	-1.57365	0.00231889	0.0355201
14614	chr14	62128177	62128577	401	*	3.1062	0.894954	3.94136	-1.67429	0.00232066	0.0355201
2108	chr1	138544092	138544492	401	*	4.36602	3.14166	5.01863	-1.4179	0.00232576	0.0355201
40924	chr7	56855999	56856399	401	*	4.17324	2.88345	4.84317	-1.45018	0.0023263	0.0355201
34673	chr5	35034685	35035085	401	*	3.5835	1.87572	4.34382	-1.59543	0.0023264	0.0355201
8941	chr11	97874860	97875260	401	*	3.40471	1.56152	4.1882	-1.62772	0.00232775	0.0355201
1195	chr1	74611971	74612371	401	*	4.04671	2.65463	4.74179	-1.49793	0.00232926	0.0355201
44585	chr8	98289246	98289646	401	*	3.9862	2.56392	4.6883	-1.51049	0.00232984	0.0355201
47587	chr9	110028436	110028836	401	*	4.06023	2.65011	4.75953	-1.50635	0.00233222	0.0355201
9444	chr11	107290946	107291346	401	*	3.71842	2.0192	4.47719	-1.59779	0.00233427	0.0355201
24165	chr19	46503266	46503666	401	*	3.19323	1.14648	4.00714	-1.65757	0.00233495	0.0355201
33464	chr4	140619778	140620178	401	*	3.19323	1.14648	4.00714	-1.65757	0.00233495	0.0355201
36136	chr5	124920665	124921065	401	*	3.19323	1.14648	4.00714	-1.65757	0.00233495	0.0355201
38048	chr6	72281409	72281809	401	*	4.01993	2.65011	4.70973	-1.48668	0.00234327	0.0355926
32018	chr4	86192045	86192445	401	*	3.79783	2.25453	4.52632	-1.54953	0.00234805	0.0355926
32888	chr4	124829781	124830181	401	*	3.79783	2.25453	4.52632	-1.54953	0.00234805	0.0355926
44417	chr8	90701487	90701887	401	*	3.79783	2.25453	4.52632	-1.54953	0.00234805	0.0355926
17979	chr16	19946986	19947386	401	*	3.70413	4.53604	1.51944	1.66288	0.00234857	0.0355926
35722	chr5	111271418	111271818	401	*	3.58852	1.87959	4.34905	-1.59807	0.00234925	0.0355926
47334	chr9	106393487	106393887	401	*	4.18	2.81046	4.86973	-1.48963	0.00234945	0.0355926
23130	chr19	6312769	6313169	401	*	4.12065	2.72286	4.81708	-1.49768	0.00235108	0.0355962
1234	chr1	75153343	75153743	401	*	4.31986	3.08759	4.97462	-1.42345	0.00235451	0.0356092
920	chr1	58466755	58467155	401	*	3.9697	2.55669	4.66966	-1.50257	0.00235473	0.0356092
29509	chr3	88081941	88082341	401	*	3.22978	1.15288	4.04779	-1.66053	0.00235881	0.0356248
30636	chr3	137761721	137762121	401	*	3.81691	2.26639	4.54689	-1.55487	0.0023597	0.0356248
29715	chr3	90012601	90013001	401	*	4.78182	3.68915	5.39639	-1.34459	0.00235994	0.0356248
17562	chr16	11326795	11327195	401	*	3.78718	2.01217	4.55933	-1.61289	0.00236491	0.0356788
47512	chr9	108459629	108460029	401	*	3.29506	1.36612	4.09197	-1.63858	0.00236844	0.0356945
153	chr1	10983492	10983892	401	*	3.45994	4.41218	0	1.58416	0.00237115	0.0356945
3023	chr1	182764340	182764740	401	*	4.50235	3.30997	5.14614	-1.39978	0.00237508	0.0356945
41650	chr7	109016142	109016542	401	*	3.85332	2.36336	4.5705	-1.53105	0.00237525	0.0356945
6379	chr11	6134984	6135384	401	*	3.48481	1.7293	4.25359	-1.60673	0.00237689	0.0356945
22002	chr18	35810181	35810581	401	*	3.48481	1.7293	4.25359	-1.60673	0.00237689	0.0356945
44003	chr8	74716057	74716457	401	*	4.30737	3.02793	4.97462	-1.44645	0.0023773	0.0356945
45170	chr8	123113109	123113509	401	*	4.66557	3.51509	5.2974	-1.38036	0.00237762	0.0356945
35530	chr5	107083211	107083611	401	*	3.90769	2.46969	4.61338	-1.51332	0.0023798	0.0356945
1302	chr1	78536951	78537351	401	*	4.23279	2.94924	4.90111	-1.44674	0.00237991	0.0356945
46344	chr9	56832506	56832906	401	*	3.70911	2.14327	4.44223	-1.55427	0.0023877	0.0357904
39693	chr7	6920264	6920664	401	*	3.86561	2.3606	4.58604	-1.53386	0.00239179	0.0357904
10308	chr12	21592510	21592910	401	*	3.75029	2.0192	4.51479	-1.60267	0.00239206	0.0357904
37577	chr6	39377201	39377601	401	*	3.5897	1.88729	4.34905	-1.59518	0.00239257	0.0357904
40470	chr7	30081993	30082393	401	*	3.49433	1.73785	4.26328	-1.60642	0.00239331	0.0357904
8269	chr11	79304773	79305173	401	*	3.878	2.37436	4.59814	-1.53775	0.00239746	0.0358218
48349	chrX	45672507	45672907	401	*	3.48544	1.73358	4.25359	-1.60529	0.00239821	0.0358218
26967	chr2	126805601	126806001	401	*	4.20374	2.87959	4.88236	-1.46643	0.00240647	0.0359084
32265	chr4	106530113	106530513	401	*	4.52945	3.31997	5.17799	-1.41257	0.00240681	0.0359084
25089	chr2	30186946	30187346	401	*	3.66695	1.89495	4.43858	-1.61099	0.00240972	0.0359309
42498	chr7	148207437	148207837	401	*	4.26239	3.02095	4.91962	-1.42378	0.00241576	0.0359999
47674	chr9	114303266	114303666	401	*	3.64025	2.01569	4.38501	-1.57032	0.0024191	0.0360287
16992	chr15	99084453	99084853	401	*	4.64876	3.51509	5.27566	-1.36885	0.00242877	0.0361373
45055	chr8	114469851	114470251	401	*	3.63337	2.0192	4.3761	-1.56804	0.00242922	0.0361373
10595	chr12	51749538	51749938	401	*	3.43709	4.33832	0.519441	1.66943	0.00243089	0.0361411
5387	chr10	95214562	95214962	401	*	4.26202	3.0192	4.91962	-1.42356	0.00243616	0.0361851
4425	chr10	62225409	62225809	401	*	3.78546	2.26047	4.51013	-1.54201	0.00243668	0.0361851
35943	chr5	122321696	122322096	401	*	3.92868	2.46455	4.64021	-1.52129	0.00244013	0.0362153
9057	chr11	100330143	100330543	401	*	3.19245	1.14005	4.00714	-1.6513	0.0024421	0.0362235
44652	chr8	107760297	107760697	401	*	3.86299	2.24856	4.60578	-1.56678	0.00244912	0.0362678
7074	chr11	40508911	40509311	401	*	3.66096	2.02619	4.40768	-1.57506	0.00244917	0.0362678
383	chr1	22540310	22540710	401	*	3.5893	4.43729	1.2674	1.6724	0.002451	0.0362678
36434	chr5	137413627	137414027	401	*	3.70255	2.14648	4.43367	-1.54966	0.00245101	0.0362678
6872	chr11	29586926	29587326	401	*	3.92094	2.47481	4.62846	-1.51274	0.00245625	0.0362678
40005	chr7	19818208	19818608	401	*	3.90674	2.46455	4.61338	-1.5112	0.00245646	0.0362678
14703	chr14	66425958	66426358	401	*	4.57376	3.41351	5.20841	-1.37992	0.00245728	0.0362678
6307	chr11	4943375	4943775	401	*	3.5607	1.87959	4.31615	-1.58472	0.00245761	0.0362678
1823	chr1	121733995	121734395	401	*	4.72292	3.60065	5.34644	-1.35883	0.00245917	0.0362678
46372	chr9	57323594	57323994	401	*	3.4121	1.55186	4.19834	-1.62236	0.00245926	0.0362678
43703	chr8	72227739	72228139	401	*	4.11873	2.81046	4.79337	-1.45564	0.00246249	0.0362718
1721	chr1	99992058	99992458	401	*	3.41474	4.36543	0	1.58106	0.00246353	0.0362718
47369	chr9	107148380	107148780	401	*	4.16995	2.80029	4.85971	-1.4817	0.0024638	0.0362718
31146	chr4	13670348	13670748	401	*	3.95307	4.70936	2.2674	1.59144	0.00247278	0.036372
26561	chr2	115411972	115412372	401	*	4.07188	2.72716	4.75559	-1.47021	0.00247344	0.036372
5251	chr10	89223820	89224220	401	*	3.39086	1.56152	4.17209	-1.6148	0.00247833	0.0364191
40335	chr7	28463173	28463573	401	*	3.15145	0.864058	3.99555	-1.66744	0.00247955	0.0364191
32685	chr4	117872757	117873157	401	*	3.33624	1.35505	4.14089	-1.63952	0.0024824	0.0364191
8556	chr11	87100054	87100454	401	*	3.194	1.15288	4.00714	-1.64831	0.00248395	0.0364191
46360	chr9	56981328	56981728	401	*	3.08282	0.879589	3.917	-1.66286	0.00248415	0.0364191
40476	chr7	30135394	30135794	401	*	3.64196	2.02619	4.38501	-1.56621	0.00248519	0.0364191
11732	chr12	107299642	107300042	401	*	3.39967	1.56152	4.18235	-1.61541	0.00248907	0.0364214
45279	chr8	125961093	125961493	401	*	3.39967	1.56152	4.18235	-1.61541	0.00248907	0.0364214
33088	chr4	129982715	129983486	772	*	3.79554	2.26344	4.52169	-1.53759	0.00248962	0.0364214
32026	chr4	86369353	86369753	401	*	3.5619	1.88729	4.31615	-1.5819	0.00250198	0.0365813
45713	chr9	21350676	21351076	401	*	5.46694	4.36681	6.08379	-1.34406	0.00250561	0.0366108
40869	chr7	53094290	53094690	401	*	4.13064	2.73144	4.8274	-1.49612	0.00250686	0.0366108
9770	chr11	116697444	116697844	401	*	3.97515	2.55428	4.67694	-1.49881	0.002512	0.0366182
6532	chr11	12682719	12683119	401	*	3.28558	1.36612	4.08105	-1.62958	0.00251222	0.0366182
14534	chr14	57627353	57627753	401	*	3.78781	2.25751	4.51359	-1.53593	0.00251285	0.0366182
26011	chr2	84568233	84568633	401	*	4.09104	2.72501	4.77993	-1.47913	0.00251362	0.0366182
2538	chr1	162924523	162924923	401	*	4.53265	3.36336	5.1699	-1.38445	0.00251453	0.0366182
29716	chr3	90014554	90014954	401	*	3.8106	2.25155	4.54233	-1.54578	0.00251772	0.0366326
7800	chr11	69747321	69747721	401	*	3.56794	1.87572	4.32543	-1.5835	0.00252072	0.0366326
23087	chr19	5846619	5847019	401	*	3.56794	1.87572	4.32543	-1.5835	0.00252072	0.0366326
25629	chr2	65076475	65076875	401	*	4.05467	4.80538	2.39892	1.56827	0.00252151	0.0366326
9814	chr11	117822856	117823256	401	*	3.90816	2.47225	4.61338	-1.50746	0.00252426	0.0366326
34454	chr5	31288225	31288625	401	*	3.74422	2.00511	4.51013	-1.59464	0.00252466	0.0366326
38095	chr6	72804218	72804618	401	*	3.75154	2.14005	4.49375	-1.56472	0.00252554	0.0366326
32902	chr4	125772432	125772832	401	*	4.08418	2.6433	4.79052	-1.51021	0.00252706	0.0366335
33249	chr4	133375124	133375524	401	*	3.38199	1.56152	4.16177	-1.61107	0.00252847	0.0366335
7951	chr11	72751646	72752046	401	*	3.28631	1.37162	4.08105	-1.62809	0.00253401	0.036671
21836	chr18	31895536	31895936	401	*	4.35431	3.01569	5.03653	-1.46953	0.00253462	0.036671
6261	chr11	4628608	4629008	401	*	4.06047	2.63875	4.76245	-1.49782	0.00253676	0.036671
35883	chr5	120120629	120121029	401	*	4.56383	3.42149	5.19328	-1.37099	0.0025368	0.036671
13965	chr14	28223456	28223856	401	*	3.31821	1.15926	4.14691	-1.65715	0.0025406	0.0366994
31536	chr4	43400988	43401388	401	*	3.89847	2.36336	4.62526	-1.54184	0.00254164	0.0366994
47682	chr9	114325061	114325461	401	*	3.83102	2.27229	4.56268	-1.54904	0.00254429	0.0367171
38018	chr6	71243347	71243747	401	*	4.26961	3.0192	4.92923	-1.42703	0.00255049	0.0367857
30661	chr3	138313669	138314069	401	*	4.17403	2.88729	4.84317	-1.44215	0.00255519	0.0368229
21895	chr18	32993695	32994095	401	*	3.79115	2.25453	4.51825	-1.53938	0.00255693	0.0368229
25210	chr2	32986415	32986815	401	*	5.18098	4.11241	5.7881	-1.32211	0.00255739	0.0368229
27343	chr2	144137067	144137467	401	*	4.61385	3.46969	5.24383	-1.37214	0.00256018	0.036838
11093	chr12	73909954	73910354	401	*	4.31521	3.08759	4.96871	-1.41571	0.00256131	0.036838
28151	chr2	167846908	167847308	401	*	3.93034	2.45939	4.64338	-1.51423	0.0025642	0.0368588
11770	chr12	110020306	110020706	401	*	4.13201	2.80843	4.81049	-1.46108	0.00256667	0.0368694
39104	chr6	127061616	127062016	401	*	4.12284	2.80437	4.80005	-1.45512	0.00256813	0.0368694
41980	chr7	125558936	125559336	401	*	3.90991	2.35783	4.64021	-1.54424	0.00256927	0.0368694
30693	chr3	141832011	141832411	401	*	3.39464	4.34463	0	1.57381	0.00257283	0.0368998
12895	chr13	63600834	63601234	401	*	4.25792	3.0227	4.91347	-1.41707	0.00257497	0.0369099
4695	chr10	77475725	77476125	401	*	4.38576	3.13843	5.04457	-1.42238	0.00257851	0.0369332
12096	chr13	9006321	9006721	401	*	4.30268	3.02793	4.96871	-1.43846	0.0025827	0.0369332
43901	chr8	73858429	73858829	401	*	4.02651	2.65463	4.7168	-1.47915	0.00258306	0.0369332
47784	chr9	120188999	120189399	401	*	3.18305	1.14648	3.99555	-1.64192	0.00258496	0.0369332
21808	chr18	24725807	24726207	401	*	3.23474	1.15926	4.05256	-1.64511	0.00258622	0.0369332
19719	chr17	24409106	24409506	401	*	3.65248	2.0192	4.39892	-1.56831	0.00258707	0.0369332
16376	chr15	78958873	78959273	401	*	4.01332	2.64558	4.70262	-1.47726	0.00259078	0.0369332
2493	chr1	159390141	159390541	401	*	4.34143	3.14487	4.98637	-1.39612	0.00259229	0.0369332
516	chr1	33891763	33892163	401	*	3.51536	1.73785	4.28794	-1.60247	0.00259356	0.0369332
46000	chr9	37274866	37275266	401	*	4.92631	3.84741	5.53664	-1.33179	0.00259362	0.0369332
4849	chr10	79724064	79724464	401	*	4.63634	3.51882	5.25845	-1.35469	0.00259513	0.0369332
33873	chr4	154990852	154991252	401	*	3.72131	2.14969	4.45559	-1.55091	0.00259537	0.0369332
35903	chr5	121662648	121663048	401	*	3.72131	2.14969	4.45559	-1.55091	0.00259537	0.0369332
7845	chr11	70265347	70265747	401	*	4.92496	3.80233	5.54858	-1.35511	0.00260607	0.0370574
6196	chr11	3526479	3526879	401	*	3.39153	1.56632	4.17209	-1.60797	0.002607	0.0370574
45731	chr9	21427625	21428025	401	*	4.26858	2.94371	4.94738	-1.45634	0.0026109	0.0370914
37574	chr6	39365035	39365435	401	*	3.07736	0.887292	3.90994	-1.65293	0.00261354	0.0370914
9044	chr11	100161310	100161710	401	*	3.76752	2.25751	4.48902	-1.5273	0.00261519	0.0370914
40445	chr7	29925439	29925839	401	*	3.76752	2.25751	4.48902	-1.5273	0.00261519	0.0370914
11847	chr12	112750815	112751215	401	*	4.19947	2.88345	4.87606	-1.45715	0.00261814	0.0370977
47706	chr9	114627838	114628238	401	*	3.48608	1.73785	4.25359	-1.59416	0.00261854	0.0370977
35798	chr5	115446368	115446768	401	*	3.84003	2.24856	4.57829	-1.55166	0.00262244	0.0371323
19377	chr17	12247698	12248098	401	*	3.95074	2.46712	4.66656	-1.52249	0.00262433	0.0371385
29571	chr3	88536734	88537134	401	*	3.9015	2.46969	4.60578	-1.50244	0.00263015	0.0372004
44419	chr8	90710069	90710469	401	*	4.6563	3.50886	5.28723	-1.36573	0.00263941	0.0372904
1574	chr1	89780247	89780647	401	*	3.63451	2.02619	4.3761	-1.55812	0.0026403	0.0372904
22833	chr18	85109187	85109587	401	*	3.62587	2.0192	4.36714	-1.55746	0.00264089	0.0372904
42580	chr7	148698747	148699147	401	*	4.02725	2.54943	4.74179	-1.51568	0.00264728	0.0373599
19508	chr17	17049058	17049458	401	*	4.37972	3.2046	5.01863	-1.38345	0.00265833	0.0374939
22798	chr18	82881896	82882296	401	*	3.38267	1.56632	4.16177	-1.60424	0.00265971	0.0374939
28159	chr2	168054404	168054804	401	*	3.62645	2.0227	4.36714	-1.55609	0.0026645	0.0375023
39573	chr7	4627107	4627507	401	*	3.30986	1.36612	4.10899	-1.62624	0.00266576	0.0375023
27335	chr2	144084992	144085392	401	*	3.4765	1.7293	4.24383	-1.59142	0.00266617	0.0375023
36465	chr5	138205778	138206178	401	*	3.4765	1.7293	4.24383	-1.59142	0.00266617	0.0375023
15383	chr15	5060093	5060493	401	*	4.46118	3.31426	5.09197	-1.36661	0.00267113	0.0375434
17436	chr16	8553344	8553744	401	*	3.84141	2.36887	4.55481	-1.51566	0.00267349	0.0375434
36698	chr5	145740033	145740433	401	*	3.84141	2.36887	4.55481	-1.51566	0.00267349	0.0375434
1645	chr1	95260738	95261138	401	*	4.58533	3.46455	5.20841	-1.35233	0.00268102	0.0376285
2011	chr1	136366070	136366470	401	*	3.88495	2.46712	4.58604	-1.49248	0.00268598	0.0376773
21175	chr17	71933195	71933595	401	*	4.19986	2.88537	4.87606	-1.45448	0.00269081	0.0377136
32058	chr4	86581259	86581659	401	*	4.34704	3.14969	4.99221	-1.39398	0.00269339	0.0377136
31520	chr4	41701856	41702256	401	*	3.59029	1.89113	4.34905	-1.58056	0.00269671	0.0377136
47701	chr9	114557914	114558314	401	*	3.59029	1.89113	4.34905	-1.58056	0.00269671	0.0377136
9414	chr11	106898586	106898986	401	*	4.73336	3.64558	5.34644	-1.33305	0.00269905	0.0377136
42232	chr7	134180644	134181044	401	*	3.84886	2.37436	4.56268	-1.51534	0.00270181	0.0377136
7798	chr11	69742072	69742472	401	*	3.18227	1.14005	3.99555	-1.63553	0.00270318	0.0377136
10065	chr12	4523147	4523547	401	*	3.18227	1.14005	3.99555	-1.63553	0.00270318	0.0377136
10221	chr12	13219924	13220324	401	*	3.18227	1.14005	3.99555	-1.63553	0.00270318	0.0377136
44764	chr8	108635696	108636096	401	*	3.46333	1.7293	4.22834	-1.58438	0.00270331	0.0377136
48247	chrX	35959656	35960056	401	*	3.88543	2.46969	4.58604	-1.49125	0.00270995	0.0377802
25829	chr2	73741413	73741813	401	*	3.90055	2.46455	4.60578	-1.5003	0.00271325	0.0377802
33213	chr4	132912018	132912418	401	*	3.90055	2.46455	4.60578	-1.5003	0.00271325	0.0377802
36433	chr5	137205809	137206209	401	*	4.27099	2.94556	4.94994	-1.45002	0.00271399	0.0377802
36232	chr5	130391443	130391843	401	*	4.53491	3.41883	5.15658	-1.34803	0.00272044	0.0378396
32791	chr4	122577168	122577568	401	*	3.94328	2.56152	4.63594	-1.47706	0.00272122	0.0378396
35460	chr5	104143552	104143952	401	*	3.67277	2.00864	4.42506	-1.5674	0.0027261	0.0378572
42283	chr7	134706012	134706412	401	*	4.39114	3.2046	5.03328	-1.39008	0.00272665	0.0378572
9492	chr11	109326721	109327121	401	*	4.6566	3.47481	5.2974	-1.38895	0.00272975	0.0378572
1441	chr1	84888120	84888520	401	*	3.37238	1.55669	4.15137	-1.60027	0.00273243	0.0378572
8456	chr11	85412034	85412434	401	*	3.37238	1.55669	4.15137	-1.60027	0.00273243	0.0378572
28015	chr2	165220152	165220552	401	*	3.37238	1.55669	4.15137	-1.60027	0.00273243	0.0378572
20521	chr17	38159836	38160236	401	*	3.27604	1.36612	4.07005	-1.61694	0.00273433	0.0378572
32916	chr4	125872765	125873165	401	*	3.27604	1.36612	4.07005	-1.61694	0.00273433	0.0378572
17627	chr16	13760434	13760834	401	*	3.2275	1.13358	4.04779	-1.63854	0.00274127	0.037914
9767	chr11	116582169	116582569	401	*	3.54345	1.73358	4.32148	-1.60194	0.0027414	0.037914
24324	chr19	60512472	60512872	401	*	3.58079	1.87959	4.33992	-1.57823	0.00274572	0.0379532
34403	chr5	30064982	30065382	401	*	4.20975	2.87378	4.89131	-1.45522	0.00274932	0.0379673
7948	chr11	72615444	72615844	401	*	3.48068	1.73358	4.248	-1.58442	0.00275119	0.0379673
44712	chr8	108356689	108357089	401	*	3.48068	1.73358	4.248	-1.58442	0.00275119	0.0379673
12806	chr13	55786196	55786596	401	*	4.43971	3.25602	5.08105	-1.3852	0.00275607	0.0380142
30839	chr3	152007100	152007500	401	*	4.64477	3.51385	5.27087	-1.35936	0.0027633	0.0380933
45977	chr9	36588577	36588977	401	*	3.75342	2.13358	4.49726	-1.55285	0.00276502	0.0380956
38098	chr6	72837026	72837426	401	*	4.77644	3.60416	5.41454	-1.38294	0.00276848	0.0380956
38838	chr6	120455306	120455706	401	*	4.03327	2.6433	4.72786	-1.48137	0.00276899	0.0380956
2257	chr1	153225659	153226059	401	*	3.71969	2.14005	4.45559	-1.54502	0.00276943	0.0380956
9548	chr11	114536239	114536639	401	*	3.77872	2.26047	4.50196	-1.52727	0.0027731	0.0381257
35033	chr5	69732533	69732933	401	*	3.37498	4.31498	0	1.56128	0.00277556	0.0381339
9471	chr11	107477212	107477612	401	*	3.90461	2.47225	4.60902	-1.4934	0.00277771	0.0381339
40061	chr7	20158817	20159217	401	*	4.68229	3.55669	5.3068	-1.35457	0.00277817	0.0381339
36408	chr5	136445425	136445825	401	*	4.25194	3.01744	4.90731	-1.41069	0.00278728	0.0381831
48038	chrX	12618843	12619243	401	*	4.25194	3.01744	4.90731	-1.41069	0.00278728	0.0381831
5445	chr10	103298147	103298547	401	*	3.45489	1.7293	4.21841	-1.57932	0.00278831	0.0381831
24890	chr2	25980250	25980650	401	*	3.45489	1.7293	4.21841	-1.57932	0.00278831	0.0381831
29719	chr3	90018762	90019162	401	*	3.7775	2.14969	4.52288	-1.55987	0.00278922	0.0381831
37038	chr6	8857438	8857838	401	*	3.6253	2.01569	4.36714	-1.55162	0.00279281	0.0382118
8325	chr11	80271656	80272056	401	*	3.58198	1.88729	4.33992	-1.57529	0.00279643	0.0382241
16468	chr15	80087856	80088256	401	*	4.01977	2.57111	4.72786	-1.50394	0.00279729	0.0382241
4394	chr10	62034280	62034680	401	*	3.77924	2.26344	4.50196	-1.52594	0.00279819	0.0382241
7541	chr11	60248105	60248505	401	*	4.28633	3.01744	4.95083	-1.42957	0.00280317	0.0382716
22639	chr18	75156857	75157257	401	*	3.28704	1.3771	4.08105	-1.61335	0.00281333	0.0383355
33070	chr4	129466929	129467329	401	*	3.28704	1.3771	4.08105	-1.61335	0.00281333	0.0383355
20716	chr17	47033524	47033924	401	*	3.65361	2.02619	4.39892	-1.55796	0.00281355	0.0383355
9772	chr11	116706094	116706494	401	*	3.5625	1.89113	4.31615	-1.56771	0.00281535	0.0383355
47511	chr9	108455377	108455777	401	*	3.5625	1.89113	4.31615	-1.56771	0.00281535	0.0383355
7102	chr11	43238571	43238971	401	*	4.89558	3.76837	5.52057	-1.35602	0.00282046	0.0383847
31409	chr4	35123041	35123441	401	*	3.87866	2.46712	4.57829	-1.48619	0.0028249	0.0384246
36096	chr5	124666968	124667368	401	*	3.88141	2.35783	4.60578	-1.52441	0.00283762	0.0385685
48041	chrX	12798323	12798723	401	*	3.76227	2.26639	4.48074	-1.5163	0.00283849	0.0385685
30244	chr3	109525925	109526325	401	*	3.78443	2.25453	4.51013	-1.52692	0.00284236	0.0386005
20712	chr17	47023708	47024108	401	*	3.82448	2.27229	4.55481	-1.53574	0.00284388	0.0386007
27702	chr2	155650345	155650745	401	*	3.75436	2.26047	4.4724	-1.51522	0.00284818	0.0386173
3363	chr10	5967719	5968119	401	*	3.87914	2.46969	4.57829	-1.48497	0.00285002	0.0386173
32645	chr4	116823655	116824055	401	*	3.87914	2.46969	4.57829	-1.48497	0.00285002	0.0386173
28936	chr3	51165803	51166203	401	*	4.06081	2.72716	4.74179	-1.45496	0.00285114	0.0386173
39187	chr6	134745592	134745992	401	*	3.54888	1.88345	4.30142	-1.56117	0.00285386	0.0386336
47772	chr9	119921425	119921825	401	*	3.47586	1.72501	4.24383	-1.58313	0.00285678	0.0386526
40458	chr7	30019844	30020244	401	*	4.3069	2.94186	4.99555	-1.46707	0.00285989	0.0386743
21627	chr18	11032561	11032961	401	*	3.62702	2.02619	4.36714	-1.54746	0.00286862	0.0387016
39247	chr6	136948393	136948793	401	*	3.62702	2.02619	4.36714	-1.54746	0.00286862	0.0387016
9055	chr11	100289054	100289454	401	*	3.47107	1.72501	4.2382	-1.57867	0.00286969	0.0387016
17540	chr16	11192848	11193248	401	*	3.64253	2.02968	4.38501	-1.54972	0.00287188	0.0387016
25070	chr2	30036659	30037059	401	*	4.22747	2.9474	4.89489	-1.43064	0.00287612	0.0387016
28835	chr3	36588505	36588905	401	*	3.38777	4.28544	0.519441	1.63881	0.00287673	0.0387016
24631	chr2	18615709	18616109	401	*	3.80154	4.58003	1.98887	1.59688	0.00287693	0.0387016
371	chr1	21406377	21406777	401	*	3.68823	2.14648	4.4164	-1.52985	0.00287704	0.0387016
12997	chr13	69777893	69778293	401	*	3.68823	2.14648	4.4164	-1.52985	0.00287704	0.0387016
17620	chr16	13721502	13721902	401	*	3.68823	2.14648	4.4164	-1.52985	0.00287704	0.0387016
28596	chr3	17954845	17955245	401	*	3.64866	4.46519	1.58274	1.62446	0.00288112	0.03873
47771	chr9	119920224	119920624	401	*	4.34861	3.14487	4.99555	-1.39524	0.00288326	0.03873
33198	chr4	132761155	132761555	401	*	3.07183	0.879589	3.90467	-1.63834	0.00288475	0.03873
14332	chr14	52628145	52628545	401	*	3.80245	4.60416	1.84137	1.60577	0.00288521	0.03873
24937	chr2	26888995	26889395	401	*	3.3895	1.55186	4.17209	-1.59535	0.00289319	0.0387493
29886	chr3	95467711	95468111	401	*	3.3895	1.55186	4.17209	-1.59535	0.00289319	0.0387493
7668	chr11	62740460	62740860	401	*	3.36314	1.38256	4.1677	-1.62	0.00289464	0.0387493
34477	chr5	31424718	31425118	401	*	4.3326	3.14648	4.97462	-1.38462	0.00289587	0.0387493
33564	chr4	145742388	145742788	401	*	4.12915	4.84544	2.64338	1.51111	0.00289915	0.0387493
39814	chr7	16501062	16501462	401	*	3.86512	2.35783	4.58604	-1.51508	0.00289988	0.0387493
29653	chr3	89216478	89216878	401	*	4.62733	3.46969	5.26122	-1.3722	0.00290024	0.0387493
12305	chr13	22073506	22073906	401	*	3.51356	4.37093	1.1044	1.64288	0.00290049	0.0387493
2484	chr1	159342032	159342432	401	*	4.03677	4.80131	2.30542	1.5858	0.00290173	0.0387493
11771	chr12	110021893	110022293	401	*	3.07568	0.871844	3.90994	-1.63642	0.00290408	0.0387493
28068	chr2	166871574	166871974	401	*	3.07568	0.871844	3.90994	-1.63642	0.00290408	0.0387493
16652	chr15	83077334	83077734	401	*	3.15652	1.14648	3.96531	-1.62045	0.00290483	0.0387493
8677	chr11	93795404	93795804	401	*	3.54032	1.87959	4.29198	-1.55779	0.00291295	0.0388374
9144	chr11	101595065	101595465	401	*	3.84042	2.36336	4.55481	-1.5078	0.00291557	0.038852
4194	chr10	56121374	56121774	401	*	4.00889	2.65237	4.69548	-1.46396	0.00291893	0.0388656
35301	chr5	93193218	93193618	401	*	4.40719	3.20614	5.05339	-1.39416	0.00292107	0.0388656
49506	chrX	157600679	157601079	401	*	3.49736	4.34393	1.1882	1.64031	0.00292115	0.0388656
20018	chr17	28447769	28448169	401	*	3.36339	1.55669	4.14089	-1.59011	0.0029279	0.0388804
24345	chr19	60997773	60998173	401	*	3.36339	1.55669	4.14089	-1.59011	0.0029279	0.0388804
27711	chr2	155833522	155833922	401	*	4.97919	3.91672	5.58439	-1.31395	0.0029285	0.0388804
22477	chr18	64776900	64777300	401	*	4.39046	3.20152	5.03328	-1.38566	0.00293103	0.0388804
19	chr1	4809491	4809891	401	*	3.61834	2.0192	4.35812	-1.54418	0.00293669	0.0388804
1979	chr1	135546652	135547052	401	*	3.68768	2.14327	4.4164	-1.52803	0.00293683	0.0388804
10251	chr12	17382460	17382860	401	*	3.68768	2.14327	4.4164	-1.52803	0.00293683	0.0388804
22838	chr18	85151610	85152010	401	*	3.68768	2.14327	4.4164	-1.52803	0.00293683	0.0388804
44970	chr8	113772722	113773122	401	*	3.68768	2.14327	4.4164	-1.52803	0.00293683	0.0388804
36658	chr5	144074137	144074537	401	*	4.14954	2.88345	4.8133	-1.41984	0.00293908	0.0388804
22557	chr18	67913541	67913941	401	*	4.12943	2.72501	4.8274	-1.48253	0.00293943	0.0388804
25479	chr2	51925564	51925964	401	*	4.7278	3.5579	5.36523	-1.37713	0.00294129	0.0388804
36442	chr5	137516683	137517083	401	*	3.44641	1.7293	4.20841	-1.57133	0.00294518	0.0388804
39429	chr6	149244881	149245281	401	*	3.44641	1.7293	4.20841	-1.57133	0.00294518	0.0388804
25208	chr2	32835731	32836131	401	*	3.99265	2.64558	4.67694	-1.45585	0.00294544	0.0388804
12530	chr13	38128138	38128538	401	*	3.47299	1.73785	4.2382	-1.57432	0.00294659	0.0388804
38202	chr6	83980075	83980475	401	*	4.05609	2.73144	4.73484	-1.44961	0.00295063	0.0389136
13032	chr13	74075038	74075438	401	*	4.86235	3.80538	5.46581	-1.30702	0.00295253	0.0389186
17307	chr16	4182328	4182728	401	*	3.51287	1.7207	4.28794	-1.58683	0.00295857	0.0389701
46568	chr9	65160709	65161109	401	*	4.90976	3.76837	5.53893	-1.36104	0.00295949	0.0389701
47692	chr9	114490320	114490720	401	*	3.61892	2.0227	4.35812	-1.5428	0.00296284	0.0389942
1051	chr1	64598222	64598622	401	*	4.13322	2.8145	4.81049	-1.44764	0.00296705	0.0390295
21752	chr18	21166656	21167056	401	*	3.2753	1.3606	4.07005	-1.60511	0.00298149	0.0391334
39727	chr7	13525496	13525896	401	*	4.17681	2.87572	4.84962	-1.4338	0.00298168	0.0391334
10330	chr12	25705289	25705689	401	*	3.45424	1.72501	4.21841	-1.5714	0.00298191	0.0391334
22912	chr19	3827143	3827543	401	*	4.04151	2.65689	4.73484	-1.47372	0.00298251	0.0391334
9199	chr11	102788913	102789313	401	*	3.75384	2.25751	4.4724	-1.5109	0.0029826	0.0391334
13212	chr13	93963430	93963830	401	*	3.5455	1.88345	4.2974	-1.55884	0.00298567	0.0391537
16927	chr15	98345753	98346153	401	*	3.94982	2.46197	4.66656	-1.51007	0.00298837	0.0391689
9436	chr11	107040369	107040769	401	*	3.55221	1.87572	4.3068	-1.56053	0.00299375	0.0391993
12673	chr13	49319796	49320196	401	*	3.55221	1.87572	4.3068	-1.56053	0.00299375	0.0391993
8874	chr11	96867535	96867935	401	*	3.1661	1.14005	3.97713	-1.61664	0.00300129	0.0392779
35845	chr5	116014350	116014750	401	*	4.25157	3.01569	4.90731	-1.40527	0.0030095	0.0393228
36483	chr5	138576881	138577281	401	*	4.21906	2.95475	4.88236	-1.42224	0.00301012	0.0393228
6216	chr11	4033631	4034031	401	*	3.14608	1.14648	3.95338	-1.61429	0.00301176	0.0393228
17525	chr16	10840901	10841301	401	*	3.6064	2.0192	4.34382	-1.53515	0.00301343	0.0393228
46856	chr9	78366643	78367043	401	*	3.6064	2.0192	4.34382	-1.53515	0.00301343	0.0393228
46419	chr9	58122193	58122593	401	*	4.02934	2.65237	4.72084	-1.47048	0.00301395	0.0393228
22967	chr19	4406451	4406851	401	*	3.6965	2.15288	4.42506	-1.52545	0.00301577	0.0393265
24347	chr19	61049185	61049585	401	*	3.53356	1.88729	4.28248	-1.55151	0.00301829	0.0393393
32691	chr4	118112386	118112786	401	*	3.84241	2.37436	4.55481	-1.50258	0.00302252	0.0393744
46341	chr9	56801011	56801411	401	*	4.61035	3.47097	5.23893	-1.35911	0.00302412	0.0393752
42530	chr7	148353824	148354224	401	*	3.87234	2.46712	4.5705	-1.478	0.00303069	0.0394124
47775	chr9	120018733	120019133	401	*	4.4752	3.30997	5.11128	-1.36897	0.00303084	0.0394124
16500	chr15	81213829	81214229	401	*	3.15573	1.14005	3.96531	-1.61435	0.0030316	0.0394124
11223	chr12	78339400	78339800	401	*	3.70152	4.50886	1.70157	1.61781	0.00303439	0.0394285
15664	chr15	25324357	25324757	401	*	4.14094	2.80029	4.82365	-1.45147	0.00303608	0.0394305
15877	chr15	38574598	38574998	401	*	3.60699	2.0227	4.34382	-1.5338	0.00303976	0.039438
20272	chr17	34017364	34017764	401	*	3.64508	2.0192	4.39009	-1.54835	0.00304114	0.039438
21032	chr17	63849208	63849608	401	*	3.36384	4.25973	0.519441	1.62898	0.00304128	0.039438
48916	chrX	99377559	99377959	401	*	3.97354	2.55911	4.67384	-1.48323	0.00304369	0.0394492
11561	chr12	99922323	99922723	401	*	3.95182	2.55669	4.64763	-1.47437	0.0030458	0.0394565
33104	chr4	130258103	130258503	401	*	3.17639	1.14005	3.98887	-1.61502	0.00304964	0.0394862
28266	chr2	174232784	174233184	401	*	3.38335	1.57111	4.16177	-1.58556	0.00305866	0.0395802
46978	chr9	88341174	88341574	401	*	3.2775	1.3771	4.07005	-1.60052	0.00306107	0.0395802
4643	chr10	75483541	75483941	401	*	3.45619	1.73785	4.21841	-1.56706	0.00306154	0.0395802
12528	chr13	38050187	38050587	401	*	4.17369	2.80437	4.86337	-1.46556	0.00306623	0.0396097
21544	chr18	7861494	7861894	401	*	3.76017	2.25453	4.48074	-1.50991	0.00306692	0.0396097
46658	chr9	70384513	70384913	401	*	3.81151	2.36887	4.51825	-1.49091	0.0030685	0.0396102
28395	chr2	181364517	181364917	401	*	4.52089	3.36474	5.15436	-1.36569	0.0030734	0.0396349
41098	chr7	75384272	75384672	401	*	3.81709	2.36336	4.52632	-1.4931	0.00307352	0.0396349
1192	chr1	74603435	74603835	401	*	4.50124	3.31283	5.1439	-1.38353	0.00307667	0.0396556
8291	chr11	79858145	79858545	401	*	3.26717	1.37162	4.05896	-1.59892	0.0030818	0.0396708
24966	chr2	28514808	28515208	401	*	3.26717	1.37162	4.05896	-1.59892	0.0030818	0.0396708
9714	chr11	115980176	115980576	401	*	3.15732	1.15288	3.96531	-1.61137	0.00308251	0.0396708
3027	chr1	182773657	182774057	401	*	4.37044	3.20306	5.00714	-1.37009	0.00308925	0.0396823
7858	chr11	70450005	70450405	401	*	3.46879	1.73358	4.23401	-1.5712	0.00309224	0.0396823
21114	chr17	66899883	66900283	401	*	4.477	3.26934	5.12503	-1.39311	0.00309334	0.0396823
42160	chr7	133569985	133570385	401	*	3.99802	2.6433	4.68417	-1.45353	0.00309579	0.0396823
12192	chr13	14127860	14128260	401	*	3.59877	2.0192	4.33465	-1.53059	0.00309876	0.0396823
14781	chr14	71020798	71021198	401	*	3.59877	2.0192	4.33465	-1.53059	0.00309876	0.0396823
48100	chrX	19637359	19637759	401	*	3.88834	4.64728	2.1882	1.55677	0.00310138	0.0396823
41256	chr7	87267109	87267509	401	*	4.07588	2.73144	4.75953	-1.45477	0.00310163	0.0396823
44630	chr8	106956478	106956878	401	*	3.55463	1.89113	4.3068	-1.55474	0.00310319	0.0396823
3147	chr1	187180978	187181378	401	*	3.61776	2.01569	4.35812	-1.53827	0.0031033	0.0396823
16229	chr15	75700660	75701060	401	*	3.61776	2.01569	4.35812	-1.53827	0.0031033	0.0396823
42553	chr7	148585200	148585600	401	*	3.96879	2.55186	4.66966	-1.47803	0.00310348	0.0396823
[truncated: 723 more rows]
