# Supplementary material for: The reprogramming and function of H4K20me1 during early embryo development
Source: EMBO Rep. 2026 Apr 22;27(11):3050–77. doi: 10.1038/s44319-026-00780-x (PMC13261155; doi:10.1038/s44319-026-00780-x)
Supplement: Supplementary file 7 — Source data Fig. 6 [file 44319_2026_780_MOESM7_ESM.zip › Figure 6/Fig6C.xlsx]

## Sheet: Sheet1
Genomic anotation	Control	UNC0379
Promoter (≤3kb)	0.3757	0.5212
5'UTR	0.0015	0.0022
3'UTR	0.0072	0.0064
Exon	0.0093	0.03
Intron	0.2883	0.1543
Downstream	0.0014	0.0002
Distal Intergenic	0.3166	0.2859
