# Supplementary material for: The reprogramming and function of H4K20me1 during early embryo development
Source: EMBO Rep. 2026 Apr 22;27(11):3050–77. doi: 10.1038/s44319-026-00780-x (PMC13261155; doi:10.1038/s44319-026-00780-x)
Supplement: Supplementary file 7 — Source data Fig. 6 [file 44319_2026_780_MOESM7_ESM.zip › Figure 6/Fig6D.xlsx]

## Sheet: Fig6D
protein_coding	#seqnames	start	end	width	strand	Conc	Conc_unc0379	Conc_control	Fold	p.value	FDR	LOGFC	group
Galnt3	chr2	65962246	65962646	401	*	4.10574	5.03876	0.643378	2.14044	0.000140836	0.0148208	1.09791	Gain
Jph1	chr1	17087460	17087860	401	*	4.45882	5.301	2.1882	2.08694	6.96E-05	0.0120027	1.06139	Gain
Cacna2d1	chr5	15440706	15441106	401	*	3.42016	4.42016	0	2.07935	8.88E-05	0.0123424	1.05614	Gain
Syne1	chr10	4795696	4796096	401	*	3.98354	4.882	1.1044	2.02014	0.000287413	0.0180478	1.01445	Gain
Pcdh8	chr14	80170129	80170529	401	*	4.04676	4.89732	1.70157	1.93902	0.000392619	0.0199851	0.955327	Gain
Prdm13	chr4	21606038	21606438	401	*	3.99873	4.84395	1.70157	1.90478	0.000490062	0.0208017	0.929623	Gain
Tal1	chr4	114735920	114736320	401	*	3.08089	4.08089	0	1.89779	0.000284558	0.0180478	0.924324	Gain
Snap91	chr9	86774908	86775308	401	*	4.22304	5.0353	2.1882	1.86905	0.000374692	0.0197876	0.902309	Gain
Hectd1	chr12	52930251	52930651	401	*	3.67297	4.58181	0.643378	1.84629	0.000893739	0.0257129	0.884627	Gain
Leprel1	chr16	26105383	26105783	401	*	3.62426	4.53788	0.519441	1.81077	0.00109619	0.0272876	0.856605	Gain
Pcdh10	chr3	45184082	45184482	401	*	3.83728	4.67032	1.64338	1.78928	0.00103193	0.0270022	0.839377	Gain
Tdrd6	chr17	43766521	43766921	401	*	3.67121	4.53604	1.1882	1.77649	0.00132503	0.0286773	0.829028	Gain
Tbl1xr1	chr3	21975790	21976190	401	*	3.81017	4.64728	1.58274	1.76898	0.00119108	0.0277773	0.822919	Gain
2700081O15Rik	chr19	7497545	7497945	401	*	3.66223	4.5342	1.1044	1.75139	0.0015575	0.0303802	0.808501	Gain
Fras1	chr5	96803059	96803459	401	*	3.63971	4.4932	1.2674	1.74483	0.00159276	0.0306809	0.803085	Gain
Zfp787	chr7	6107067	6107467	401	*	3.60684	4.46519	1.1882	1.72309	0.00181916	0.0321713	0.785	Gain
Tbr1	chr2	61649814	61650214	401	*	3.49493	4.39136	0.643378	1.71988	0.00185313	0.0323669	0.782306	Gain
Oxr1	chr15	41620493	41620893	401	*	3.59979	4.46584	1.1044	1.71225	0.00195197	0.0331235	0.77589	Gain
Gpc5	chr14	115491382	115491782	401	*	3.58453	4.44057	1.1882	1.70349	0.00204036	0.0338886	0.768491	Gain
Tril	chr6	53768635	53769035	401	*	3.75555	4.57824	1.64338	1.69541	0.0018951	0.032678	0.761637	Gain
Elavl2	chr4	91038382	91038782	401	*	3.88358	4.6897	1.89223	1.69433	0.00159025	0.0306681	0.760713	Gain
Lonrf3	chrX	33868884	33869284	401	*	3.56248	4.41617	1.1882	1.68715	0.00224124	0.0349683	0.754589	Gain
Lyn	chr4	3605541	3605941	401	*	3.44693	4.33972	0.643378	1.6864	0.00223411	0.0348996	0.753944	Gain
Tmem229a	chr6	24905525	24905925	401	*	3.59048	4.4386	1.2674	1.68518	0.00227108	0.0351822	0.752899	Gain
Rims1	chr1	22540310	22540710	401	*	3.5893	4.43729	1.2674	1.6724	0.002451	0.0362678	0.741923	Gain
Prkd1	chr12	51749538	51749938	401	*	3.43709	4.33832	0.519441	1.66943	0.00243089	0.0361411	0.739354	Gain
Klhl6	chr16	19946986	19947386	401	*	3.70413	4.53604	1.51944	1.66288	0.00234857	0.0355926	0.733686	Gain
Stxbp5l	chr16	37384761	37385161	401	*	4.00742	4.78699	2.1882	1.66196	0.00160524	0.0307397	0.732888	Gain
Pom121l2	chr13	22073506	22073906	401	*	3.51356	4.37093	1.1044	1.64288	0.00290049	0.0387493	0.716225	Gain
Scml2	chrX	157600679	157601079	401	*	3.49736	4.34393	1.1882	1.64031	0.00292115	0.0388656	0.713972	Gain
Trpc3	chr3	36588505	36588905	401	*	3.38777	4.28544	0.519441	1.63881	0.00287673	0.0387016	0.712645	Gain
Fbxl17	chr17	63849208	63849608	401	*	3.36384	4.25973	0.519441	1.62898	0.00304128	0.039438	0.70397	Gain
Bhlhe22	chr3	17954845	17955245	401	*	3.64866	4.46519	1.58274	1.62446	0.00288112	0.03873	0.69996	Gain
Dync2h1	chr9	7176547	7176947	401	*	3.34794	4.23281	0.643378	1.6233	0.00316134	0.0400153	0.698932	Gain
St7	chr6	17644145	17644545	401	*	3.49184	4.44514	0	1.62254	0.00196139	0.0331944	0.698252	Gain
Car2	chr3	14886323	14886723	401	*	3.50877	4.46262	0	1.61716	0.00199072	0.0334442	0.693466	Gain
Shisa3	chr5	67999021	67999421	401	*	3.34585	4.23054	0.643378	1.61648	0.00327391	0.0404642	0.692857	Gain
Ick	chr9	77961103	77961503	401	*	3.34231	4.23658	0.519441	1.61122	0.00334352	0.0409485	0.688151	Gain
Greb1l	chr18	10325166	10325566	401	*	3.46767	4.42016	0	1.61101	0.00209363	0.0342332	0.68797	Gain
Coch	chr12	52694149	52694549	401	*	3.97129	4.73091	2.2674	1.61093	0.00217242	0.0345478	0.687892	Gain
Zfp219	chr14	52628145	52628545	401	*	3.80245	4.60416	1.84137	1.60577	0.00288521	0.03873	0.683261	Gain
Tbc1d1	chr5	64551060	64551460	401	*	3.33599	4.22978	0.519441	1.60313	0.00348575	0.0419668	0.680891	Gain
Olfr94	chr17	37333988	37334388	401	*	3.46103	4.31283	1.1044	1.59746	0.00373596	0.0428891	0.675778	Gain
Gm13334	chr2	18615709	18616109	401	*	3.80154	4.58003	1.98887	1.59688	0.00287693	0.0387016	0.675258	Gain
Cntln	chr4	84530455	84530855	401	*	3.33117	4.2046	0.757506	1.59388	0.00370418	0.0428375	0.672542	Gain
Dtx4	chr19	12575562	12575962	401	*	3.48214	4.33621	1.1044	1.59245	0.00385229	0.0433777	0.671248	Gain
Runx1t1	chr4	13670348	13670748	401	*	3.95307	4.70936	2.2674	1.59144	0.00247278	0.036372	0.670334	Gain
Ube2a	chrX	34414212	34414612	401	*	3.31047	4.20229	0.519441	1.59047	0.0037359	0.0428891	0.669451	Gain
Endod1	chr9	14185196	14185596	401	*	4.19374	4.93586	2.58274	1.58671	0.00183252	0.0322497	0.666035	Gain
Rasal2	chr1	159342032	159342432	401	*	4.03677	4.80131	2.30542	1.5858	0.00290173	0.0387493	0.665212	Gain
Foxb2	chr19	16947438	16947838	401	*	3.29397	4.17426	0.643378	1.58553	0.00386973	0.0434416	0.664968	Gain
Prex2	chr1	10983492	10983892	401	*	3.45994	4.41218	0	1.58416	0.00237115	0.0356945	0.663722	Gain
Spry2	chr14	106292239	106292639	401	*	3.31694	4.1992	0.643378	1.58191	0.00391809	0.0437144	0.661669	Gain
Pam	chr1	99992058	99992458	401	*	3.41474	4.36543	0	1.58106	0.00246353	0.0362718	0.660891	Gain
Gabbr1	chr17	37187591	37187991	401	*	3.43117	4.26047	1.2674	1.57661	0.00415195	0.0447424	0.656829	Gain
Bmpr1b	chr3	141832011	141832411	401	*	3.39464	4.34463	0	1.57381	0.00257283	0.0368998	0.654265	Gain
2810432L12Rik	chr4	49610301	49610701	401	*	3.50621	4.33551	1.34247	1.56907	0.00436424	0.0459243	0.649907	Gain
Cobll1	chr2	65076475	65076875	401	*	4.05467	4.80538	2.39892	1.56827	0.00252151	0.0366326	0.649177	Gain
Adam23	chr1	63492601	63493001	401	*	3.30196	4.17269	0.757506	1.56736	0.00425486	0.0452036	0.648336	Gain
Nr4a2	chr2	56976104	56976504	401	*	3.60275	4.39542	1.70157	1.56421	0.00402735	0.0442766	0.645439	Gain
Kctd8	chr5	69732533	69732933	401	*	3.37498	4.31498	0	1.56128	0.00277556	0.0381339	0.642732	Gain
March5,Cpeb3	chr19	37281919	37282319	401	*	3.57201	4.36887	1.64338	1.5586	0.00414923	0.0447424	0.640248	Gain
Chst7	chrX	19637359	19637759	401	*	3.88834	4.64728	2.1882	1.55677	0.00310138	0.0396823	0.638559	Gain
Zfp385b	chr2	77654689	77655089	401	*	3.25579	4.14327	0.519441	1.55345	0.00454177	0.0468126	0.635474	Gain
Egfr	chr11	16652633	16653033	401	*	3.25505	4.14246	0.519441	1.54974	0.00462473	0.0471922	0.632028	Gain
Pfn2	chr3	57651338	57651738	401	*	3.25505	4.14246	0.519441	1.54974	0.00462473	0.0471922	0.632028	Gain
Gnai1	chr5	17865769	17866169	401	*	3.23865	4.11406	0.643378	1.54815	0.00471388	0.0474832	0.630542	Gain
Npnt	chr3	132612752	132613152	401	*	3.43843	4.25899	1.34247	1.5467	0.00489942	0.0483738	0.629197	Gain
Nrip1	chr16	76372972	76373372	401	*	3.37409	4.20614	1.1882	1.543	0.00499024	0.0487454	0.625741	Gain
Gab2	chr7	104230277	104230677	401	*	3.40326	4.22903	1.2674	1.54099	0.00505055	0.0488106	0.623853	Gain
3110007F17Rik	chrX	120216923	120217323	401	*	3.71332	4.4932	1.89223	1.53952	0.00410815	0.0445493	0.622485	Gain
Rnf217	chr10	31329242	31329642	401	*	3.23639	4.11159	0.643378	1.53826	0.00494856	0.0486523	0.621297	Gain
Mme	chr3	63099465	63099865	401	*	3.38096	4.20383	1.2674	1.53645	0.00516111	0.0491113	0.619604	Gain
Limch1	chr5	67437609	67438009	401	*	3.39312	4.22751	1.1882	1.53394	0.00526064	0.0497136	0.617245	Gain
Mzf1	chr7	13629245	13629645	401	*	3.25281	4.14005	0.519441	1.53393	0.00499217	0.0487454	0.61723	Gain
Rabgap1l	chr1	162722402	162722802	401	*	3.41734	4.23507	1.34247	1.53313	0.00526577	0.0497438	0.616479	Gain
Sohlh2	chr3	54985793	54986193	401	*	3.23488	4.10995	0.643378	1.52768	0.00520946	0.0494309	0.611343	Gain
Dock10	chr1	80754814	80755214	401	*	3.28459	4.23054	0	1.51841	0.00347786	0.0419132	0.602557	Gain
Scly	chr1	93194738	93195138	401	*	3.84649	4.60533	2.14691	1.51718	0.00407767	0.0444618	0.601389	Gain
Gm13251	chr4	145742388	145742788	401	*	4.12915	4.84544	2.64338	1.51111	0.00289915	0.0387493	0.595606	Gain
Fam115a	chr6	42642547	42642947	401	*	3.27001	4.20537	0	1.51074	0.00366206	0.0426441	0.595255	Gain
Kdm5b	chr1	136456978	136457378	401	*	3.90512	4.64501	2.30542	1.5069	0.00435123	0.0459033	0.591579	Gain
Ptger4	chr15	5192264	5192664	401	*	3.68387	4.44187	1.98887	1.49593	0.00517968	0.0492397	0.581044	Gain
Dclk2	chr3	86724464	86724864	401	*	3.86229	4.60124	2.2674	1.49206	0.00467989	0.0473948	0.577302	Gain
Ptpn12	chr5	20561061	20561461	401	*	3.22891	4.17269	0	1.4914	0.00402316	0.0442766	0.576672	Gain
D630037F22Rik,Msl3l2	chr10	55835198	55835598	401	*	3.81712	4.56272	2.1882	1.48957	0.00467387	0.047391	0.574896	Gain
Gltscr1	chr7	16572962	16573362	401	*	3.20371	4.14648	0	1.48368	0.00421428	0.0449993	0.569182	Gain
Nkx2-9	chr12	57713740	57714140	401	*	3.17335	4.11488	0	1.46885	0.00455996	0.0468542	0.554683	Gain
Glis1	chr4	107300626	107301026	401	*	3.17256	4.11406	0	1.46758	0.00458615	0.0469949	0.553439	Gain
Vwc2	chr11	11014189	11014589	401	*	3.94562	4.66753	2.43367	1.4662	0.00459534	0.0470339	0.552085	Gain
Nr5a1	chr2	38566095	38566495	401	*	3.18828	4.11979	0	1.46459	0.0046607	0.0473189	0.550493	Gain
Fam131b	chr6	42274392	42274792	401	*	3.1536	4.0834	0	1.45378	0.0049644	0.0486941	0.539808	Gain
Spnb4	chr7	28193419	28194201	783	*	3.14073	4.08089	0	1.44745	0.00507516	0.0489006	0.533514	Gain
Prss12	chr3	123149732	123150132	401	*	3.11393	4.05294	0	1.44072	0.00529415	0.0499224	0.526791	Gain
Neo1	chr9	58883841	58884241	401	*	4.05124	4.75002	2.64338	1.43368	0.00477379	0.0477462	0.519725	Gain
Gpd1l	chr9	114842840	114843240	401	*	4.93064	3.95383	5.50779	-1.23433	0.00442467	0.0461827	0.303726	Loss
Plekhg2	chr7	29157678	29158078	401	*	4.64976	3.64558	5.23611	-1.24103	0.00525912	0.0497136	0.311536	Loss
Atp5g1	chr11	95936816	95937216	401	*	4.91162	3.91484	5.49551	-1.24127	0.00492782	0.0485473	0.311812	Loss
Tmed5	chr5	108547420	108547820	401	*	4.84813	3.84643	5.43367	-1.25768	0.00388545	0.0435404	0.330764	Loss
Guca1a	chr17	47532307	47532707	401	*	4.98914	3.98823	5.5744	-1.2601	0.00374071	0.0428891	0.333541	Loss
Ints5	chr19	8967214	8967614	401	*	4.71347	3.68805	5.3068	-1.26338	0.00466083	0.0473189	0.337285	Loss
Dpy30	chr17	74700834	74701234	401	*	4.79694	3.76628	5.39198	-1.26893	0.00442302	0.0461827	0.343615	Loss
C1qbp	chr11	70794542	70794942	401	*	5.24263	4.20922	5.83855	-1.27436	0.00419809	0.0449931	0.349771	Loss
AI464131	chr4	41449951	41450351	401	*	5.10949	4.08005	5.70414	-1.27527	0.00375335	0.0429444	0.350799	Loss
Hira	chr16	18882834	18883234	401	*	4.47267	3.4175	5.07556	-1.27642	0.00491085	0.0484492	0.352098	Loss
Ubp1	chr9	113839780	113840180	401	*	4.38456	3.31426	4.99221	-1.27856	0.00519617	0.0493598	0.35452	Loss
Phf3	chr1	30874762	30875162	401	*	4.81821	3.76419	5.42073	-1.28237	0.00439939	0.046107	0.358811	Loss
Rpgrip1	chr14	52777041	52777441	401	*	4.52358	3.46584	5.12729	-1.28429	0.00429348	0.0454037	0.360976	Loss
Prkcc	chr7	3320240	3320640	401	*	4.77387	3.69025	5.38566	-1.29086	0.00522474	0.0495392	0.368332	Loss
Slc25a23	chr17	57186875	57187275	401	*	4.49023	3.42149	5.0974	-1.29181	0.00424799	0.0451591	0.36939	Loss
Wbp2nl	chr15	82129282	82129682	401	*	4.61522	3.55911	5.21841	-1.29375	0.00366196	0.0426441	0.371561	Loss
Vmac	chr17	56856508	56856908	401	*	4.93656	3.87766	5.54063	-1.29566	0.00376599	0.0429737	0.37369	Loss
Trappc2l,Galns,Gm20388	chr8	125135169	125135569	401	*	4.42115	3.30997	5.04134	-1.30117	0.00499068	0.0487454	0.379813	Loss
Commd10	chr18	47313382	47313782	401	*	4.86211	3.80437	5.46581	-1.30268	0.00319705	0.0400655	0.381485	Loss
Usp36	chr11	118151326	118151726	401	*	4.58557	3.51509	5.19328	-1.30326	0.00380693	0.0431902	0.382123	Loss
Ccar1	chr10	62247662	62248062	401	*	4.45983	3.36336	5.07556	-1.3036	0.00457611	0.0469395	0.382502	Loss
Tmem220	chr11	66838344	66838744	401	*	4.40506	3.31569	5.01863	-1.30385	0.00428993	0.0453877	0.382781	Loss
Zkscan5	chr5	145965054	145965454	401	*	4.45658	3.3675	5.07005	-1.30681	0.00420918	0.0449993	0.386054	Loss
Brd9,Trip13	chr13	74075038	74075438	401	*	4.86235	3.80538	5.46581	-1.30702	0.00295253	0.0389186	0.386286	Loss
Tmem41b	chr7	117128512	117128912	401	*	4.71988	3.64785	5.32808	-1.30924	0.00355144	0.0422086	0.388724	Loss
Ergic3,6430550D23Rik	chr2	155833522	155833922	401	*	4.97919	3.91672	5.58439	-1.31395	0.0029285	0.0388804	0.393912	Loss
Lclat1	chr17	73460221	73460621	401	*	4.82957	3.72716	5.44711	-1.32189	0.00381956	0.0432568	0.402597	Loss
Garnl3	chr2	32986415	32986815	401	*	5.18098	4.11241	5.7881	-1.32211	0.00255739	0.0368229	0.402846	Loss
Clpp	chr17	57129555	57129955	401	*	4.33572	3.20152	4.96277	-1.32294	0.00470126	0.0474243	0.40375	Loss
Khdrbs1	chr4	129387336	129387736	401	*	4.17961	3.0227	4.8133	-1.32406	0.00511913	0.049034	0.404973	Loss
Pik3c2a	chr7	123567718	123568118	401	*	4.29839	3.15129	4.92923	-1.32731	0.00489477	0.0483465	0.408507	Loss
D930015E06Rik	chr3	83817776	83818176	401	*	4.18394	3.0192	4.81989	-1.32776	0.00504215	0.0488031	0.408994	Loss
Tmed6	chr8	109587765	109588165	401	*	4.75161	3.64103	5.37163	-1.32864	0.00353334	0.0421477	0.409952	Loss
Dtnb	chr12	3640075	3640475	401	*	4.48313	3.36336	5.1059	-1.32893	0.00383489	0.0433325	0.410269	Loss
Phf20	chr2	156054043	156054443	401	*	4.12453	2.95292	4.76245	-1.33167	0.00513114	0.0490743	0.413233	Loss
Rnf123	chr9	107967634	107968034	401	*	4.35274	3.2046	4.98388	-1.33237	0.00466412	0.0473189	0.413997	Loss
Bptf	chr11	106898586	106898986	401	*	4.73336	3.64558	5.34644	-1.33305	0.00269905	0.0377136	0.41473	Loss
Tjap1	chr17	46410364	46410764	401	*	4.31514	3.15129	4.95083	-1.33333	0.00509969	0.049034	0.415031	Loss
Stox1	chr10	62154229	62154629	401	*	4.45144	3.30854	5.08105	-1.33436	0.00414346	0.0447424	0.416151	Loss
Zfp791	chr8	87641974	87642374	401	*	4.30309	3.15129	4.93531	-1.33576	0.00449038	0.0465268	0.417663	Loss
Utp11l	chr4	124370693	124371093	401	*	4.19117	3.01569	4.83019	-1.33751	0.00492911	0.0485473	0.419549	Loss
Aebp2	chr6	140609029	140609429	401	*	4.29658	3.14327	4.92923	-1.33792	0.00437891	0.0460056	0.419996	Loss
Gemin5	chr11	57944878	57945278	401	*	4.60215	3.46841	5.22907	-1.3417	0.003745	0.0428891	0.424065	Loss
Cand1	chr10	118660628	118661028	401	*	4.5369	3.4175	5.15956	-1.34257	0.0032064	0.0401106	0.424996	Loss
Tmem55a	chr4	14801139	14801539	401	*	4.24456	3.08592	4.87875	-1.34305	0.00412862	0.0446226	0.425514	Loss
Nup210l	chr3	90012601	90013001	401	*	4.78182	3.68915	5.39639	-1.34459	0.00235994	0.0356248	0.427166	Loss
Smu1	chr4	40690615	40691015	401	*	4.40394	3.26196	5.03328	-1.34965	0.00347369	0.0419132	0.432582	Loss
Pdzrn4	chr15	92497206	92497606	401	*	4.65784	3.50637	5.28996	-1.3501	0.00355643	0.0422086	0.433062	Loss
Asxl1	chr2	153171332	153171732	401	*	4.17299	2.94556	4.82644	-1.35115	0.00527766	0.0498193	0.434188	Loss
Ppp1r7	chr1	95260738	95261138	401	*	4.58533	3.46455	5.20841	-1.35233	0.00268102	0.0376285	0.435452	Loss
Epb4.9	chr14	71030056	71030456	401	*	4.02657	2.81046	4.67694	-1.35261	0.00511414	0.049034	0.435746	Loss
Cd2ap	chr17	42990420	42990820	401	*	4.26363	3.08424	4.90375	-1.35262	0.00400125	0.0442161	0.435757	Loss
1700081L11Rik	chr11	104320537	104320937	401	*	4.02614	2.80843	4.67694	-1.3537	0.00507299	0.0488981	0.436913	Loss
Phf13	chr4	151370334	151370734	401	*	4.55475	3.41617	5.1831	-1.35377	0.00319779	0.0400655	0.436978	Loss
Dnajc3	chr14	119357676	119358076	401	*	4.30707	3.14808	4.94136	-1.35381	0.00365362	0.0426441	0.43702	Loss
Rab43	chr6	87761703	87762103	401	*	5.1421	4.05294	5.75559	-1.35428	0.00185944	0.0323919	0.437528	Loss
Gemin7	chr7	20158817	20159217	401	*	4.68229	3.55669	5.3068	-1.35457	0.00277817	0.0381339	0.437839	Loss
Dazap1	chr10	79724064	79724464	401	*	4.63634	3.51882	5.25845	-1.35469	0.00259513	0.0369332	0.437963	Loss
Med11	chr11	70265347	70265747	401	*	4.92496	3.80233	5.54858	-1.35511	0.00260607	0.0370574	0.438414	Loss
Baz1a	chr12	56015558	56015958	401	*	4.09235	2.87959	4.74179	-1.3557	0.00493029	0.0485473	0.439039	Loss
Pttg1	chr11	43238571	43238971	401	*	4.89558	3.76837	5.52057	-1.35602	0.00282046	0.0383847	0.439379	Loss
AI846148	chr19	7435335	7435735	401	*	4.0936	2.88537	4.74179	-1.35678	0.00480531	0.0478288	0.440186	Loss
Hmbs	chr9	44145949	44146349	401	*	4.21074	3.0227	4.85331	-1.35732	0.00430013	0.0454204	0.440761	Loss
0610040J01Rik	chr5	64278936	64279336	401	*	4.26529	3.07921	4.90731	-1.35824	0.00404141	0.0442829	0.441741	Loss
Ptpn4	chr1	121733995	121734395	401	*	4.72292	3.60065	5.34644	-1.35883	0.00245917	0.0362678	0.442369	Loss
Sf3a3	chr4	124407323	124407723	401	*	4.24611	3.0227	4.89846	-1.35903	0.00521619	0.0494764	0.442583	Loss
Snupn	chr9	56801011	56801411	401	*	4.61035	3.47097	5.23893	-1.35911	0.00302412	0.0393752	0.442659	Loss
Prkar1b	chr5	139625746	139626146	401	*	4.87569	3.77357	5.49315	-1.35918	0.0019591	0.0331878	0.442732	Loss
Hacl1	chr14	32439652	32440052	401	*	4.11125	2.87766	4.76636	-1.35928	0.00531006	0.0499224	0.442838	Loss
Clpx	chr9	65160709	65161109	401	*	4.90976	3.76837	5.53893	-1.36104	0.00295949	0.0389701	0.44471	Loss
Zdhhc12	chr2	29949038	29949438	401	*	4.23952	3.02793	4.88864	-1.36339	0.00459819	0.0470339	0.4472	Loss
R3hdm1	chr1	130121823	130122223	401	*	4.04029	2.8064	4.69548	-1.36411	0.00500846	0.0487487	0.447959	Loss
Gpcpd1	chr2	132391538	132391938	401	*	5.06367	3.95658	5.68263	-1.36542	0.00191566	0.0328994	0.449347	Loss
Prpf6	chr2	181364517	181364917	401	*	4.52089	3.36474	5.15436	-1.36569	0.0030734	0.0396349	0.449631	Loss
Magi1	chr6	93934556	93934956	401	*	4.04072	2.80843	4.69548	-1.36612	0.00487671	0.0482958	0.450081	Loss
Ctps2	chrX	159436541	159436941	401	*	4.18084	2.95475	4.83392	-1.36683	0.00480682	0.0478288	0.450832	Loss
Uhmk1	chr1	172143027	172143427	401	*	4.37147	3.20768	5.00714	-1.36717	0.00316874	0.0400153	0.451193	Loss
Tcam1	chr11	106139705	106140105	401	*	4.11207	2.88152	4.76636	-1.3691	0.00472342	0.0475147	0.453226	Loss
Psmc5	chr11	106121200	106121600	401	*	4.0472	2.81248	4.70262	-1.37006	0.00471154	0.0474832	0.454242	Loss
Tbx3	chr5	120120629	120121029	401	*	4.56383	3.42149	5.19328	-1.37099	0.0025368	0.036671	0.455221	Loss
Ssu72	chr4	155088447	155088847	401	*	4.16465	2.95475	4.8133	-1.3713	0.00389251	0.0435811	0.45554	Loss
Ovol2	chr2	144137067	144137467	401	*	4.61385	3.46969	5.24383	-1.37214	0.00256018	0.036838	0.456424	Loss
Cndp2	chr18	84851821	84852221	401	*	4.69309	3.55669	5.3208	-1.37365	0.00220413	0.0346598	0.458012	Loss
Ogg1	chr6	113276618	113277018	401	*	4.77003	3.64671	5.39386	-1.37441	0.00184253	0.0322972	0.458807	Loss
Syt11	chr3	88564729	88565129	401	*	4.36913	3.1352	5.02434	-1.37635	0.00417299	0.0449123	0.460844	Loss
Lztr1	chr16	17516631	17517031	401	*	3.92007	2.64558	4.58604	-1.37639	0.00512181	0.049034	0.460888	Loss
Rnf41	chr10	127856680	127857080	401	*	4.32763	3.14487	4.96871	-1.37693	0.00316476	0.0400153	0.461456	Loss
Nup98	chr7	109355218	109355618	401	*	3.92101	2.65011	4.58604	-1.37766	0.00501059	0.0487487	0.462223	Loss
Ccdc126	chr6	49270092	49270492	401	*	4.29157	3.07752	4.94136	-1.37863	0.00369976	0.0428375	0.463237	Loss
Pbk	chr14	66425958	66426358	401	*	4.57376	3.41351	5.20841	-1.37992	0.00245728	0.0362678	0.464585	Loss
Med17	chr9	15070668	15071068	401	*	3.93367	2.65237	4.6014	-1.37996	0.00504632	0.0488079	0.464621	Loss
Kdm2b	chr5	123462438	123462838	401	*	4.28628	3.08759	4.93182	-1.38035	0.00321645	0.0401225	0.465036	Loss
Gins2,Gm20388	chr8	123113109	123113509	401	*	4.66557	3.51509	5.2974	-1.38036	0.00237762	0.0356945	0.465043	Loss
Arglu1	chr8	8676018	8676418	401	*	4.34756	3.14005	4.99555	-1.38085	0.00353726	0.0421701	0.465554	Loss
Serinc4	chr2	121271729	121272129	401	*	4.9991	3.88248	5.62094	-1.38112	0.00157629	0.030514	0.465837	Loss
Nicn1	chr9	108192559	108192959	401	*	3.85536	2.56152	4.52632	-1.38232	0.00530355	0.0499224	0.467094	Loss
Adi1	chr12	29363329	29363729	401	*	4.892	3.76837	5.51592	-1.38254	0.00161505	0.0308279	0.467326	Loss
Bspry	chr4	62140812	62141212	401	*	4.6178	3.46326	5.2508	-1.38263	0.00218895	0.0346385	0.467416	Loss
Kcmf1	chr6	72837026	72837426	401	*	4.77644	3.60416	5.41454	-1.38294	0.00276848	0.0380956	0.467738	Loss
Rarg	chr15	102070818	102071218	401	*	3.99255	2.73144	4.65501	-1.38304	0.00462148	0.0471922	0.467847	Loss
Ncoa3	chr2	165844850	165845250	401	*	4.12398	2.88729	4.77993	-1.3833	0.00410991	0.0445493	0.468117	Loss
Plcd4	chr1	74603435	74603835	401	*	4.50124	3.31283	5.1439	-1.38353	0.00307667	0.0396556	0.468354	Loss
Rpp40	chr13	35997769	35998169	401	*	4.36375	3.14005	5.01619	-1.38377	0.00380963	0.0432018	0.468603	Loss
Zyg11b	chr4	107942119	107942519	401	*	4.29343	3.01569	4.96024	-1.38434	0.00501179	0.0487487	0.469203	Loss
Serpinc1	chr1	162924523	162924923	401	*	4.53265	3.36336	5.1699	-1.38445	0.00251453	0.0366182	0.469312	Loss
Trim54	chr5	31424718	31425118	401	*	4.3326	3.14648	4.97462	-1.38462	0.00289587	0.0387493	0.46949	Loss
Atp8b1	chr18	64776900	64777300	401	*	4.39046	3.20152	5.03328	-1.38566	0.00293103	0.0388804	0.470573	Loss
Zwilch	chr9	63996520	63996920	401	*	4.23064	3.0227	4.87875	-1.38602	0.00324562	0.0403012	0.470951	Loss
Llgl2	chr11	115684988	115685388	401	*	4.57135	3.42016	5.20338	-1.38718	0.00207644	0.0341032	0.472152	Loss
Mboat2	chr12	25543919	25544319	401	*	4.58153	3.41351	5.21841	-1.38806	0.00227409	0.0351824	0.473068	Loss
Ahctf1	chr1	181696420	181696820	401	*	4.18986	2.94924	4.84687	-1.38832	0.00394263	0.0437566	0.473343	Loss
Supt5h	chr7	29117494	29117894	401	*	4.09514	2.80029	4.76636	-1.38852	0.00502331	0.0487844	0.473547	Loss
Slc16a6	chr11	109326721	109327121	401	*	4.6566	3.47481	5.2974	-1.38895	0.00272975	0.0378572	0.473993	Loss
Nfyc	chr4	120503880	120504280	401	*	3.93668	2.65011	4.60578	-1.38966	0.00484318	0.0480597	0.474732	Loss
Srcap	chr7	134706012	134706412	401	*	4.39114	3.2046	5.03328	-1.39008	0.00272665	0.0378572	0.475163	Loss
Mtif2	chr11	29445056	29445456	401	*	3.96438	2.63875	4.64338	-1.39045	0.00531635	0.0499466	0.47555	Loss
Phf21a	chr2	92082916	92083316	401	*	4.48415	3.31283	5.12197	-1.39052	0.00228006	0.0352513	0.47563	Loss
Cops4	chr5	100953635	100954035	401	*	4.67203	3.51136	5.3068	-1.39086	0.00214923	0.0345478	0.475982	Loss
Polr2d	chr18	31955096	31955496	401	*	4.09262	2.8145	4.75953	-1.39103	0.00468732	0.0473948	0.476151	Loss
Eif4h	chr5	135112888	135113288	401	*	4.15413	2.89113	4.81708	-1.39313	0.00421565	0.0449993	0.478334	Loss
Txlng	chrX	159247530	159247930	401	*	3.87348	2.55669	4.55027	-1.39327	0.00502753	0.0487863	0.478473	Loss
Shroom3	chr5	93193218	93193618	401	*	4.40719	3.20614	5.05339	-1.39416	0.00292107	0.0388656	0.4794	Loss
Vps29	chr5	122813687	122814087	401	*	3.94319	2.65237	4.61338	-1.39512	0.00463212	0.0472192	0.480391	Loss
BC026585	chr1	159390141	159390541	401	*	4.34143	3.14487	4.98637	-1.39612	0.00259229	0.0369332	0.481428	Loss
Zswim1	chr2	164648739	164649139	401	*	4.75575	3.60533	5.38755	-1.39678	0.00178503	0.0320779	0.482108	Loss
Mras	chr9	99300357	99300757	401	*	3.95291	2.64103	4.62846	-1.39709	0.00479036	0.0477678	0.48243	Loss
Slc29a2	chr19	5023698	5024098	401	*	4.15575	2.87378	4.82365	-1.39753	0.00424169	0.0451526	0.482879	Loss
Slc35e2,Gm10563	chr4	154996369	154996769	401	*	3.87808	2.56152	4.55481	-1.39811	0.00501182	0.0487487	0.483481	Loss
Ercc4	chr16	13144740	13145140	401	*	4.01037	2.73358	4.67694	-1.40197	0.00393531	0.0437566	0.487453	Loss
Gtf3c2	chr5	31476986	31477386	401	*	4.0194	2.73358	4.6883	-1.40271	0.00421802	0.0449993	0.488219	Loss
Bbs4	chr9	59190613	59191013	401	*	3.81749	2.46969	4.50196	-1.40385	0.00531654	0.0499466	0.489393	Loss
9430015G10Rik	chr4	155483893	155484293	401	*	4.91982	3.76628	5.55254	-1.40494	0.00152853	0.0302535	0.490507	Loss
Glyr1	chr16	5042786	5043186	401	*	3.98566	2.65237	4.66656	-1.40547	0.00503894	0.0488031	0.491049	Loss
Smarce1	chr11	99079703	99080103	401	*	4.06378	2.7421	4.74179	-1.40599	0.00471496	0.0474832	0.49159	Loss
Nt5c2	chr19	47065195	47065595	401	*	4.14309	2.87766	4.80669	-1.40706	0.00342589	0.0416185	0.492681	Loss
Cbx1	chr11	96659362	96659762	401	*	4.02555	2.73572	4.69548	-1.40759	0.00405212	0.0442829	0.493231	Loss
Tex14	chr11	87240908	87241308	401	*	3.88437	2.56152	4.56268	-1.41008	0.00451106	0.0465712	0.495779	Loss
Srcrb4d	chr5	136445425	136445825	401	*	4.25194	3.01744	4.90731	-1.41069	0.00278728	0.0381831	0.496404	Loss
Gabarap	chr11	69807349	69807749	401	*	3.73592	2.36887	4.42506	-1.41161	0.00515807	0.0491113	0.497338	Loss
Zmym5	chr14	57425128	57425528	401	*	3.81929	2.46455	4.50545	-1.41216	0.00477091	0.0477462	0.497904	Loss
Eif4enif1,Drg1	chr11	3142598	3142998	401	*	4.12998	2.79825	4.81049	-1.41278	0.00448561	0.0464962	0.498541	Loss
Ndufa7	chr17	33971038	33971438	401	*	4.1655	2.88152	4.83392	-1.41403	0.00370577	0.0428375	0.499812	Loss
Dus2l	chr8	108525104	108525504	401	*	3.81979	2.46712	4.50545	-1.41526	0.00460622	0.0470973	0.501069	Loss
Nop58	chr1	59742347	59742747	401	*	4.97674	3.76732	5.62526	-1.41579	0.00225726	0.0351111	0.501605	Loss
Mkl1	chr15	81021109	81021509	401	*	3.83511	2.45939	4.52632	-1.41583	0.00502897	0.0487863	0.50165	Loss
Son	chr16	91649427	91649827	401	*	3.7434	2.37162	4.43367	-1.41622	0.00499316	0.0487454	0.502047	Loss
Rfwd2	chr1	161183063	161183463	401	*	4.90161	3.72608	5.54063	-1.41634	0.00160461	0.0307397	0.502171	Loss
Pcnt	chr10	75876556	75876956	401	*	3.89112	2.56392	4.5705	-1.41681	0.00426088	0.0452344	0.502647	Loss
E130309D02Rik	chr5	144074137	144074537	401	*	4.14954	2.88345	4.8133	-1.41984	0.00293908	0.0388804	0.505733	Loss
2810403A07Rik	chr3	88494280	88494680	401	*	3.98971	2.6433	4.67384	-1.42031	0.00448278	0.0464962	0.506202	Loss
Myst1	chr7	135056096	135056496	401	*	4.934	3.76732	5.5705	-1.42161	0.00132477	0.0286773	0.50753	Loss
Gm1305	chr1	181654471	181654871	401	*	4.02949	2.72716	4.70262	-1.42175	0.00358431	0.0422972	0.507668	Loss
Coil	chr11	88836367	88836767	401	*	4.23675	2.95475	4.90467	-1.4218	0.00337497	0.0412153	0.507716	Loss
Grin2a	chr16	9867147	9867547	401	*	3.96575	2.64558	4.64338	-1.42231	0.00375121	0.0429391	0.508237	Loss
Utp23	chr15	51710685	51711085	401	*	4.53162	3.3114	5.1831	-1.42297	0.00218717	0.0346317	0.508901	Loss
Reep1	chr6	71726384	71726784	401	*	4.42024	3.20614	5.07005	-1.42361	0.00206136	0.033998	0.509552	Loss
Bbs2	chr8	96592258	96592658	401	*	4.51176	3.31569	5.15658	-1.42401	0.00167265	0.0313684	0.50996	Loss
Smyd1	chr6	71243347	71243747	401	*	4.26961	3.0192	4.92923	-1.42703	0.00255049	0.0367857	0.513016	Loss
Ccdc36	chr9	108328964	108329364	401	*	3.95045	2.54943	4.64763	-1.42802	0.00488657	0.0483028	0.51402	Loss
Patl1	chr19	12002617	12003017	401	*	3.76846	2.37436	4.46402	-1.42807	0.00487872	0.0482958	0.514065	Loss
Hnrnpf	chr6	117859200	117859600	401	*	3.76403	2.37162	4.45919	-1.42847	0.00464799	0.047269	0.514468	Loss
Plekha4	chr7	52781721	52782121	401	*	4.14435	2.80233	4.8274	-1.42874	0.00404648	0.0442829	0.514748	Loss
4933439F18Rik	chr11	60248105	60248505	401	*	4.28633	3.01744	4.95083	-1.42957	0.00280317	0.0382716	0.515584	Loss
Pole4	chr6	82600623	82601023	401	*	4.61144	3.4175	5.25566	-1.43025	0.00144596	0.0296346	0.51627	Loss
Lyar	chr5	38613300	38613700	401	*	3.78565	2.35783	4.48902	-1.43062	0.00507034	0.0488909	0.516645	Loss
Prr13	chr15	102290149	102290549	401	*	4.70194	3.51633	5.34382	-1.432	0.00129116	0.0286773	0.518034	Loss
Fgf10	chr13	119497286	119497686	401	*	3.77265	2.3606	4.4724	-1.43265	0.00482602	0.0479637	0.518691	Loss
Casc3	chr11	98687185	98687585	401	*	3.69475	2.26344	4.39892	-1.43322	0.00520068	0.0493776	0.51926	Loss
Sacm1l	chr9	123452715	123453115	401	*	3.91282	2.56152	4.59814	-1.43323	0.00400085	0.0442161	0.519273	Loss
Ankrd17	chr5	90733160	90733560	401	*	3.8704	2.45681	4.5705	-1.43331	0.00479322	0.0477678	0.519348	Loss
Cnot4	chr6	35009494	35009894	401	*	4.12202	2.80029	4.80005	-1.43339	0.00335638	0.0410539	0.519433	Loss
Nudt3	chr17	27755114	27755514	401	*	3.90262	2.55911	4.58604	-1.43341	0.00373018	0.0428891	0.519456	Loss
Ggnbp1	chr17	27147916	27148316	401	*	3.97506	2.64558	4.65501	-1.43365	0.00357671	0.0422465	0.519693	Loss
Sufu	chr19	46495344	46495744	401	*	3.70025	2.25453	4.40768	-1.43574	0.00520191	0.0493776	0.521799	Loss
Creb3l3	chr10	80546781	80547181	401	*	5.09857	3.92048	5.73832	-1.43597	0.00118394	0.0277773	0.522027	Loss
Brca2	chr5	151336504	151336904	401	*	3.76794	2.37162	4.46402	-1.43701	0.0045023	0.0465433	0.52307	Loss
1810030N24Rik	chr4	34718531	34718931	401	*	4.33601	3.08592	4.99555	-1.43733	0.0022369	0.0349219	0.523386	Loss
Cbx5	chr15	103037597	103037997	401	*	5.01875	3.84741	5.65658	-1.43872	0.000988037	0.0265621	0.524781	Loss
Dgke	chr11	88915544	88915944	401	*	3.85371	2.46969	4.54689	-1.4397	0.00424557	0.0451591	0.525773	Loss
Tbc1d23	chr16	57185679	57186079	401	*	4.02146	2.64103	4.71379	-1.43971	0.00415741	0.0447635	0.525773	Loss
Rnf170	chr8	27247916	27248316	401	*	4.48403	3.26344	5.13562	-1.43992	0.00169247	0.0314763	0.525992	Loss
Magoh	chr4	107558730	107559130	401	*	4.65848	3.42281	5.31416	-1.4407	0.00195651	0.0331777	0.526774	Loss
Dgki	chr6	37108052	37108452	401	*	4.33955	3.08089	5.00136	-1.44244	0.00216513	0.0345478	0.528516	Loss
Tdp2	chr13	24925273	24925673	401	*	3.99599	2.64558	4.68109	-1.44247	0.00361057	0.0424027	0.528539	Loss
E4f1	chr17	24592049	24592449	401	*	4.43252	3.20306	5.08652	-1.44251	0.00168616	0.0314758	0.528577	Loss
Qsox2	chr2	26092872	26093272	401	*	4.70699	3.51385	5.35099	-1.44259	0.00120273	0.0278635	0.528664	Loss
Armc5	chr7	135381550	135381950	401	*	4.71583	3.5126	5.36264	-1.44261	0.00136966	0.0289242	0.528677	Loss
Ube2w	chr1	16598442	16598842	401	*	4.94125	3.7293	5.59046	-1.44283	0.00151394	0.0301046	0.5289	Loss
Gan	chr8	119704824	119705224	401	*	3.71908	2.26344	4.42873	-1.44367	0.00478921	0.0477678	0.529746	Loss
Ralgapb	chr2	158237413	158237813	401	*	3.94812	2.56872	4.64021	-1.44371	0.00402726	0.0442766	0.529776	Loss
Zcchc7	chr4	44870790	44871190	401	*	3.85864	2.46197	4.55481	-1.44394	0.00418131	0.0449451	0.530012	Loss
Hdac1	chr4	129214586	129214986	401	*	3.99688	2.65011	4.68109	-1.44395	0.00352501	0.0421477	0.530017	Loss
Tbx6	chr7	133928596	133928996	401	*	3.69063	2.26344	4.39386	-1.44404	0.00450939	0.0465712	0.530115	Loss
Pdpr	chr8	113639802	113640202	401	*	4.34377	3.07921	5.00714	-1.4441	0.00217511	0.0345478	0.530168	Loss
2210016L21Rik	chr5	115395146	115395546	401	*	3.6057	2.14648	4.31615	-1.44474	0.00496869	0.0486941	0.530815	Loss
Mtap7d2	chrX	155924529	155924929	401	*	3.6057	2.14648	4.31615	-1.44474	0.00496869	0.0486941	0.530815	Loss
Slc25a33	chr4	149130263	149130663	401	*	3.91896	2.56152	4.60578	-1.44585	0.00356591	0.0422086	0.531915	Loss
Prdm10	chr9	31164224	31164624	401	*	3.91896	2.56152	4.60578	-1.44585	0.00356591	0.0422086	0.531915	Loss
Amz1	chr5	141227141	141227541	401	*	3.85497	2.46197	4.55027	-1.44585	0.00390613	0.0436565	0.531918	Loss
Polr3c	chr3	96528442	96528842	401	*	3.62201	2.15288	4.33465	-1.44604	0.00500744	0.0487487	0.532109	Loss
Rps19bp1	chr15	80092111	80092511	401	*	4.16854	2.80437	4.85698	-1.44624	0.0037045	0.0428375	0.532308	Loss
Gm20388	chr8	125085557	125085957	401	*	4.49877	3.26344	5.15436	-1.44627	0.00176897	0.0319412	0.532336	Loss
Timm17a	chr1	137206907	137207307	401	*	3.84357	2.46969	4.53435	-1.44639	0.00371218	0.0428375	0.532461	Loss
Pik3cd	chr4	149067261	149067661	401	*	3.84357	2.46969	4.53435	-1.44639	0.00371218	0.0428375	0.532461	Loss
Hsh2d	chr8	74716057	74716457	401	*	4.30737	3.02793	4.97462	-1.44645	0.0023773	0.0356945	0.53252	Loss
Zmynd19	chr2	24809708	24810108	401	*	4.39882	3.14648	5.05896	-1.44744	0.00197663	0.0333639	0.5335	Loss
Mybl2	chr2	162891666	162892066	401	*	4.56408	3.32281	5.22127	-1.44754	0.00181343	0.0321713	0.533604	Loss
Creb1	chr1	64598222	64598622	401	*	4.13322	2.8145	4.81049	-1.44764	0.00296705	0.0390295	0.533701	Loss
Dip2b	chr15	99937753	99938153	401	*	3.69725	2.26047	4.40266	-1.44852	0.00440435	0.0461263	0.53458	Loss
Ccdc117	chr11	5440373	5440773	401	*	3.82288	2.37436	4.53093	-1.44952	0.00475543	0.0477077	0.535578	Loss
Dysf	chr6	83980075	83980475	401	*	4.05609	2.73144	4.73484	-1.44961	0.00295063	0.0389136	0.535662	Loss
Nav2	chr7	56855999	56856399	401	*	4.17324	2.88345	4.84317	-1.45018	0.0023263	0.0355201	0.53623	Loss
Fam113b	chr15	97213876	97214276	401	*	4.40389	3.14969	5.06452	-1.45074	0.00190828	0.0328167	0.536788	Loss
Basp1	chr15	25324357	25324757	401	*	4.14094	2.80029	4.82365	-1.45147	0.00303608	0.0394305	0.537516	Loss
Slc5a6	chr5	31348815	31349215	401	*	4.07631	2.73358	4.75953	-1.45178	0.00319186	0.0400655	0.537827	Loss
Pbx4	chr8	72376954	72377354	401	*	3.86332	2.47225	4.55817	-1.4518	0.00367609	0.0427684	0.537841	Loss
Pskh1	chr8	108451833	108452233	401	*	3.99474	2.547	4.70262	-1.45294	0.00440602	0.0461263	0.538971	Loss
Usp33	chr3	152048328	152048728	401	*	4.23355	2.95292	4.90111	-1.45299	0.0021684	0.0345478	0.539024	Loss
Cxxc1	chr18	74375561	74375961	401	*	3.84953	2.46712	4.54233	-1.45317	0.0035328	0.0421477	0.5392	Loss
Atf5,Nup62	chr7	52071073	52071473	401	*	4.63945	3.42281	5.28996	-1.45403	0.00128739	0.0286773	0.540057	Loss
Emd	chrX	71504243	71504643	401	*	3.88179	2.46455	4.58274	-1.45446	0.00410162	0.044535	0.540481	Loss
Spdya	chr17	71933195	71933595	401	*	4.19986	2.88537	4.87606	-1.45448	0.00269081	0.0377136	0.540508	Loss
Scpep1	chr11	88816558	88816958	401	*	3.91879	2.47737	4.62526	-1.4549	0.00444103	0.0462214	0.540915	Loss
Cuedc2	chr19	46409904	46410304	401	*	4.7451	3.51633	5.39892	-1.4552	0.00146101	0.0297733	0.541215	Loss
Dnajb6	chr5	30064982	30065382	401	*	4.20975	2.87378	4.89131	-1.45522	0.00274932	0.0379673	0.541239	Loss
Atp8b3	chr10	80001797	80002197	401	*	4.63273	3.41883	5.28248	-1.45523	0.00115844	0.0276155	0.541244	Loss
Slc2a8	chr2	32835731	32836131	401	*	3.99265	2.64558	4.67694	-1.45585	0.00294544	0.0388804	0.541865	Loss
Park2	chr17	12230510	12230910	401	*	4.68558	3.46455	5.33729	-1.45602	0.00129094	0.0286773	0.542029	Loss
Spred3	chr7	29948239	29948639	401	*	4.68021	3.41218	5.34449	-1.45616	0.00192971	0.0330215	0.542167	Loss
Smarca4	chr9	21427625	21428025	401	*	4.26858	2.94371	4.94738	-1.45634	0.0026109	0.0370914	0.542345	Loss
Ankra2	chr13	99034469	99034869	401	*	3.6321	2.14327	4.34905	-1.45779	0.00481598	0.0479013	0.543788	Loss
Ube2v1,Tmem189	chr2	167435731	167436131	401	*	3.85675	2.38256	4.5705	-1.45801	0.00463846	0.0472192	0.544002	Loss
Sat2	chr11	69436765	69437165	401	*	3.70791	2.25751	4.4164	-1.45945	0.00424889	0.0451591	0.545428	Loss
Tmco7	chr8	109352684	109353084	401	*	3.97535	2.56872	4.67384	-1.46003	0.00378481	0.0430751	0.545995	Loss
Caln1	chr5	131000729	131001129	401	*	3.71445	2.25453	4.42506	-1.46011	0.00429677	0.0454037	0.546076	Loss
Cstf1	chr2	172202443	172202843	401	*	4.30052	3.01744	4.96871	-1.46131	0.00196781	0.033281	0.547259	Loss
Rilpl2	chr5	124924040	124924440	401	*	3.64585	2.13682	4.36714	-1.46256	0.0047655	0.047725	0.548495	Loss
Fhit	chr14	10423316	10423716	401	*	4.40878	3.14327	5.0724	-1.46396	0.00156909	0.0304637	0.549876	Loss
Ddx52	chr11	83762177	83762577	401	*	3.78822	2.37162	4.48902	-1.46429	0.00361277	0.0424027	0.550202	Loss
Cpne9	chr6	113247037	113247437	401	*	3.78822	2.37162	4.48902	-1.46429	0.00361277	0.0424027	0.550202	Loss
Stk10	chr11	32507689	32508089	401	*	4.46355	3.20614	5.12503	-1.46446	0.00159686	0.0306809	0.550368	Loss
Plekha5	chr6	140532037	140532437	401	*	4.40475	3.14487	5.06688	-1.46457	0.00150653	0.0300459	0.550475	Loss
Parg	chr14	33018203	33018603	401	*	3.96808	2.56152	4.66656	-1.4658	0.00356465	0.0422086	0.551684	Loss
Spata17	chr1	189034662	189035062	401	*	4.77312	3.56031	5.42258	-1.46584	0.000938053	0.0259053	0.551731	Loss
Ccdc57	chr11	120792178	120792578	401	*	3.94628	2.55911	4.64021	-1.4663	0.00324953	0.0403012	0.552175	Loss
Gtf3c5	chr2	28438446	28438846	401	*	3.94628	2.55911	4.64021	-1.4663	0.00324953	0.0403012	0.552175	Loss
Aqp11	chr7	104882835	104883235	401	*	3.56662	2.01217	4.2974	-1.46647	0.00511343	0.049034	0.552351	Loss
Xpo1	chr11	23190072	23190472	401	*	3.5402	2.0227	4.26328	-1.46716	0.00470516	0.047445	0.553023	Loss
Nucks1	chr1	133811309	133811709	401	*	3.45346	1.87959	4.1882	-1.46725	0.00527286	0.0497923	0.553111	Loss
Pou2f2	chr7	25891147	25891547	401	*	4.02759	2.6433	4.72084	-1.4674	0.00316699	0.0400153	0.553261	Loss
BC052040	chr2	115411972	115412372	401	*	4.07188	2.72716	4.75559	-1.47021	0.00247344	0.036372	0.55602	Loss
Kdm3b	chr18	34941894	34942294	401	*	3.96285	2.55186	4.66236	-1.47037	0.00330789	0.0407071	0.556181	Loss
Gbas	chr5	130242314	130242714	401	*	3.87331	2.47225	4.5705	-1.47098	0.00323502	0.040256	0.55678	Loss
Ptrf	chr11	100823750	100824150	401	*	3.79389	2.36612	4.49726	-1.47168	0.00343568	0.0416723	0.557465	Loss
Dmgdh	chr13	94452018	94452418	401	*	3.65324	2.13682	4.3761	-1.47308	0.00440831	0.0461263	0.558832	Loss
Pabpc4	chr4	122946259	122946659	401	*	3.71608	2.26344	4.42506	-1.47326	0.00376086	0.0429737	0.559012	Loss
Gm16066	chr19	3827143	3827543	401	*	4.04151	2.65689	4.73484	-1.47372	0.00298251	0.0391334	0.559459	Loss
Unkl	chr17	25349046	25349446	401	*	3.76309	2.25453	4.48427	-1.47412	0.00415598	0.0447635	0.559852	Loss
Ptpn21	chr12	99922323	99922723	401	*	3.95182	2.55669	4.64763	-1.47437	0.0030458	0.0394565	0.560095	Loss
Mdc1	chr17	35993884	35994284	401	*	4.49709	3.2046	5.1677	-1.47482	0.00181035	0.0321713	0.560539	Loss
Hmgcl	chr4	135505858	135506258	401	*	3.87769	2.46197	4.57829	-1.4749	0.00320994	0.0401106	0.56062	Loss
Ap1s1	chr5	137515431	137515831	401	*	3.72852	2.25453	4.44223	-1.47504	0.00384857	0.0433555	0.56075	Loss
Med20,Med20	chr17	47751601	47752001	401	*	4.72659	3.4175	5.40144	-1.47535	0.00200168	0.0335431	0.561061	Loss
Gfm2	chr13	97938583	97938983	401	*	4.53859	3.25751	5.20627	-1.47547	0.00162263	0.0308307	0.561178	Loss
Ltv1	chr10	12907723	12908123	401	*	3.66704	2.14969	4.39009	-1.47572	0.00446434	0.0464102	0.561415	Loss
Pgm3	chr9	86453343	86453743	401	*	4.26766	2.95292	4.94393	-1.47584	0.00186028	0.0323919	0.561541	Loss
Eml1	chr12	109753806	109754206	401	*	3.83943	2.35783	4.55481	-1.47605	0.00397023	0.04397	0.561743	Loss
Fxr2	chr11	69458545	69458945	401	*	3.8624	2.35783	4.58274	-1.47632	0.00424299	0.0451526	0.562009	Loss
Srpk1	chr17	28725729	28726129	401	*	3.58608	2.01569	4.32011	-1.47642	0.00469959	0.0474243	0.562106	Loss
Micall1	chr15	78958873	78959273	401	*	4.01332	2.64558	4.70262	-1.47726	0.00259078	0.0369332	0.56292	Loss
Ncapd2	chr6	125139234	125139634	401	*	3.97309	2.55669	4.67384	-1.47775	0.00323234	0.0402422	0.563407	Loss
Rnh1	chr7	148353824	148354224	401	*	3.87234	2.46712	4.5705	-1.478	0.00303069	0.0394124	0.563645	Loss
Taldo1	chr7	148585200	148585600	401	*	3.96879	2.55186	4.66966	-1.47803	0.00310348	0.0396823	0.563679	Loss
Bcl2l13	chr6	120788600	120789000	401	*	4.75756	3.51011	5.4164	-1.47844	0.00113121	0.0276092	0.564074	Loss
Fbxo47	chr11	97728429	97728829	401	*	3.80489	2.36887	4.51013	-1.47895	0.00340499	0.0414055	0.564571	Loss
Myo9b	chr8	73858429	73858829	401	*	4.02651	2.65463	4.7168	-1.47915	0.00258306	0.0369332	0.564764	Loss
Idh3b	chr2	130105072	130105472	401	*	3.82891	2.37162	4.53893	-1.47935	0.00368685	0.0428262	0.564959	Loss
Sppl3	chr5	115472837	115473237	401	*	3.37223	1.73358	4.1197	-1.48073	0.00530824	0.0499224	0.566311	Loss
Stim1	chr7	109499888	109500288	401	*	3.52244	1.86796	4.27291	-1.48075	0.00530606	0.0499224	0.566333	Loss
Slc39a11	chr11	113446029	113446429	401	*	4.26114	2.95475	4.93531	-1.48126	0.0017609	0.0318682	0.566823	Loss
Fkbp10	chr11	100278658	100279058	401	*	4.62513	3.37299	5.28521	-1.48177	0.00114468	0.0276155	0.567318	Loss
Galm	chr17	80575184	80575584	401	*	3.57442	2.01217	4.3068	-1.48192	0.00456325	0.0468542	0.567467	Loss
Tesk2	chr4	116429779	116430179	401	*	3.57442	2.01217	4.3068	-1.48192	0.00456325	0.0468542	0.567467	Loss
Atf1	chr15	100073018	100073418	401	*	4.31564	3.0227	4.98637	-1.48196	0.00154904	0.0302904	0.56751	Loss
Hs2st1	chr3	144180469	144180869	401	*	4.31564	3.0227	4.98637	-1.48196	0.00154904	0.0302904	0.56751	Loss
Rfc1	chr5	65689394	65689794	401	*	4.20123	2.88152	4.87875	-1.48204	0.00183807	0.0322601	0.567583	Loss
Adap2	chr11	79981535	79981935	401	*	3.79474	2.27523	4.51825	-1.48204	0.00421443	0.0449993	0.567584	Loss
Wdr45	chrX	7301592	7301992	401	*	3.92164	2.45939	4.63275	-1.48261	0.00356487	0.0422086	0.568138	Loss
Espl1	chr15	102129845	102130245	401	*	4.33043	3.01393	5.00714	-1.48282	0.00180255	0.0321713	0.568343	Loss
Gabpb1	chr2	126463791	126464191	401	*	3.55545	2.0192	4.28248	-1.48329	0.0042169	0.0449993	0.568798	Loss
Slc3a2	chr19	8796020	8796420	401	*	4.22696	2.88152	4.91085	-1.48437	0.00219075	0.0346456	0.569853	Loss
Zbtb2	chr10	5967719	5968119	401	*	3.87914	2.46969	4.57829	-1.48497	0.00285002	0.0386173	0.570432	Loss
Csnk1g1	chr9	65766590	65766990	401	*	4.43241	3.14969	5.10051	-1.48504	0.00142117	0.0294029	0.570505	Loss
Bbs1	chr19	4901323	4901723	401	*	3.74002	2.25751	4.45559	-1.48519	0.00369821	0.0428375	0.570651	Loss
Epn2	chr11	61361794	61362194	401	*	3.388	1.7207	4.14089	-1.48545	0.00525225	0.049673	0.570902	Loss
Abo	chr2	26713153	26713553	401	*	3.38185	1.73785	4.13033	-1.48639	0.00512353	0.049034	0.571817	Loss
Usp39	chr6	72281409	72281809	401	*	4.01993	2.65011	4.70973	-1.48668	0.00234327	0.0355926	0.572099	Loss
Sult2b1	chr7	52994342	52994742	401	*	4.5441	3.26492	5.21129	-1.48698	0.00136306	0.0289242	0.572387	Loss
Tmem45b	chr9	31261441	31261841	401	*	3.64756	2.14648	4.36714	-1.48812	0.00377284	0.0429942	0.573495	Loss
Ak8	chr2	28645600	28646000	401	*	4.09647	2.72501	4.78667	-1.48816	0.00230281	0.0354775	0.573531	Loss
Ranbp10	chr8	108351093	108351493	401	*	4.91955	3.68694	5.5744	-1.48831	0.000799822	0.024657	0.573675	Loss
Eif6	chr2	155651129	155651529	401	*	4.1608	2.8064	4.84687	-1.48865	0.00215423	0.0345478	0.574001	Loss
H3f3a	chr1	182739903	182740303	401	*	4.5773	3.3114	5.24102	-1.48937	0.00108767	0.0272876	0.574698	Loss
Mcts1	chrX	35959656	35960056	401	*	3.88543	2.46969	4.58604	-1.49125	0.00270995	0.0377802	0.576524	Loss
Snap23	chr2	120403508	120403908	401	*	3.25999	1.56152	4.01863	-1.49157	0.00524851	0.049673	0.576831	Loss
Suds3	chr5	117564271	117564671	401	*	3.25999	1.56152	4.01863	-1.49157	0.00524851	0.049673	0.576831	Loss
Msh4	chr3	153557064	153557464	401	*	4.32723	3.02095	5.00136	-1.49213	0.00151615	0.0301251	0.57737	Loss
Dand5	chr8	87354288	87354688	401	*	4.22029	2.88729	4.90111	-1.49239	0.00180212	0.0321713	0.577624	Loss
Zfp498	chr5	146045551	146045951	401	*	4.02787	2.56632	4.73884	-1.49243	0.00331995	0.0407427	0.577664	Loss
Klhl12	chr1	136366070	136366470	401	*	3.88495	2.46712	4.58604	-1.49248	0.00268598	0.0376773	0.577707	Loss
Pgpep1l	chr7	75384272	75384672	401	*	3.81709	2.36336	4.52632	-1.4931	0.00307352	0.0396349	0.578312	Loss
Helz	chr11	107477212	107477612	401	*	3.90461	2.47225	4.60902	-1.4934	0.00277771	0.0381339	0.578599	Loss
Zdhhc16,Mms19	chr19	42016854	42017254	401	*	3.75594	2.26934	4.4724	-1.49386	0.00345633	0.0418293	0.579046	Loss
Ptpn9	chr9	56846436	56846836	401	*	3.75094	2.26344	4.4676	-1.4939	0.0033229	0.0407546	0.579085	Loss
Ccz1	chr5	144766897	144767297	401	*	3.6555	2.14969	4.3761	-1.494	0.00361253	0.0424027	0.579178	Loss
Acot11	chr4	106467390	106467790	401	*	4.0252	2.64785	4.7168	-1.49416	0.00219673	0.0346598	0.579333	Loss
Caprin2	chr6	148815373	148815773	401	*	3.49168	1.87959	4.23401	-1.49436	0.00458442	0.0469949	0.579523	Loss
Ilf3	chr9	21179424	21179824	401	*	5.0457	3.80538	5.70262	-1.49473	0.000778796	0.0245823	0.579888	Loss
Tdrd9	chr12	113226395	113226795	401	*	4.27448	2.94924	4.95338	-1.49482	0.00158802	0.0306681	0.579968	Loss
Hax1	chr3	89800626	89801026	401	*	3.26891	1.55669	4.03003	-1.49527	0.00516426	0.0491113	0.580408	Loss
Usp38	chr8	83511555	83511955	401	*	3.26891	1.55669	4.03003	-1.49527	0.00516426	0.0491113	0.580408	Loss
Grin2d	chr7	53094290	53094690	401	*	4.13064	2.73144	4.8274	-1.49612	0.00250686	0.0366108	0.581226	Loss
H2afx	chr9	44142690	44143090	401	*	4.68826	3.41617	5.35359	-1.49716	0.00106787	0.0271705	0.582229	Loss
Cdc42bpg	chr19	6312769	6313169	401	*	4.12065	2.72286	4.81708	-1.49768	0.00235108	0.0355962	0.58273	Loss
Zmat5	chr11	4628608	4629008	401	*	4.06047	2.63875	4.76245	-1.49782	0.00253676	0.036671	0.582868	Loss
Plcd4,Zfp142	chr1	74611971	74612371	401	*	4.04671	2.65463	4.74179	-1.49793	0.00232926	0.0355201	0.582968	Loss
Tbcd	chr11	121388305	121388705	401	*	4.12824	2.72286	4.82644	-1.49819	0.00230034	0.0354775	0.583223	Loss
4933411G11Rik	chr5	143952940	143953340	401	*	3.65494	2.14648	4.3761	-1.49841	0.00348159	0.0419365	0.583436	Loss
Trappc8	chr18	20996739	20997139	401	*	4.03088	2.64785	4.72384	-1.49885	0.00211793	0.0344308	0.583852	Loss
Abca17	chr17	24483968	24484368	401	*	3.38048	1.7293	4.13033	-1.49885	0.00469277	0.0473948	0.58386	Loss
Glg1	chr8	113767739	113768139	401	*	3.38048	1.7293	4.13033	-1.49885	0.00469277	0.0473948	0.58386	Loss
N4bp2l2	chr5	151465874	151466274	401	*	4.15861	2.81046	4.84317	-1.49905	0.00175344	0.0317781	0.584052	Loss
Cspp1	chr1	10039332	10039732	401	*	3.26964	1.56152	4.03003	-1.49906	0.00501556	0.0487487	0.584061	Loss
Bop1	chr15	76303864	76304264	401	*	3.26964	1.56152	4.03003	-1.49906	0.00501556	0.0487487	0.584061	Loss
Cabyr	chr18	12908763	12909163	401	*	3.26964	1.56152	4.03003	-1.49906	0.00501556	0.0487487	0.584061	Loss
Sf3b3	chr8	113368678	113369078	401	*	3.26964	1.56152	4.03003	-1.49906	0.00501556	0.0487487	0.584061	Loss
Atp6v0a4	chr6	38044860	38045260	401	*	3.74695	2.25751	4.46402	-1.49927	0.00328695	0.0405861	0.58426	Loss
Alms1	chr6	85537171	85537571	401	*	4.43571	3.14487	5.1059	-1.4996	0.00118752	0.0277773	0.584579	Loss
Trim33	chr3	103149727	103150127	401	*	4.65194	3.30854	5.33533	-1.50166	0.00171233	0.0315078	0.586558	Loss
Rere	chr4	149855740	149856140	401	*	3.81389	2.24856	4.54689	-1.50201	0.0038891	0.043562	0.586894	Loss
Itgb7	chr15	102059845	102060245	401	*	3.47928	1.88345	4.21841	-1.50228	0.00410484	0.044535	0.587154	Loss
Ddx55	chr5	125017598	125017998	401	*	3.47928	1.88345	4.21841	-1.50228	0.00410484	0.044535	0.587154	Loss
Stil	chr4	114708688	114709088	401	*	3.748	2.26344	4.46402	-1.50233	0.00316868	0.0400153	0.587201	Loss
Clk1	chr1	58466755	58467155	401	*	3.9697	2.55669	4.66966	-1.50257	0.00235473	0.0356092	0.587433	Loss
Rab5c	chr11	100599420	100599820	401	*	3.95212	2.47481	4.66656	-1.50346	0.00312712	0.0397763	0.588287	Loss
Atf4	chr15	80087856	80088256	401	*	4.01977	2.57111	4.72786	-1.50394	0.00279729	0.0382241	0.588746	Loss
Eif3j	chr2	121864022	121864422	401	*	3.58456	2.02619	4.31615	-1.50396	0.00379166	0.0431078	0.588769	Loss
Prr11	chr11	86920713	86921113	401	*	3.38868	1.72501	4.14089	-1.50408	0.00456413	0.0468542	0.588884	Loss
Cdc42ep4	chr11	113591733	113592133	401	*	3.58991	2.01217	4.32543	-1.50434	0.00387325	0.0434416	0.589128	Loss
Ptp4a2	chr4	129490251	129490651	401	*	4.64165	3.37025	5.3068	-1.50501	0.000932663	0.0259053	0.589773	Loss
Rcc2	chr4	140275332	140275732	401	*	3.97106	2.56392	4.66966	-1.50523	0.0022531	0.0350891	0.589979	Loss
BC005764	chr10	79334557	79334957	401	*	3.67991	2.14005	4.40768	-1.50584	0.00355813	0.0422086	0.59057	Loss
Bcat1	chr6	145022470	145022870	401	*	4.46233	3.13843	5.14089	-1.50626	0.00135473	0.0289073	0.590974	Loss
Cabin1	chr10	75225503	75225903	401	*	4.31049	2.96024	4.99555	-1.50629	0.00169855	0.0315059	0.591001	Loss
Snx10	chr6	51502776	51503176	401	*	3.87217	2.3771	4.59046	-1.50649	0.00319335	0.0400655	0.591189	Loss
Pxk	chr14	8951912	8952312	401	*	3.49519	1.87959	4.2382	-1.50706	0.0040481	0.0442829	0.591741	Loss
Polq	chr16	37020425	37020825	401	*	3.67015	2.14969	4.39386	-1.50735	0.00328357	0.040564	0.592014	Loss
Zbtb22,Tapbp	chr17	34052754	34053154	401	*	4.12598	2.72286	4.82365	-1.50738	0.00213924	0.0345289	0.592042	Loss
Aprt,Gm20388	chr8	125100609	125101009	401	*	4.22411	2.88152	4.90731	-1.50748	0.00152834	0.0302535	0.592142	Loss
Mogat1	chr1	78521325	78521725	401	*	3.88721	2.35505	4.61338	-1.50751	0.0033795	0.0412312	0.592171	Loss
Dhx8	chr11	101595065	101595465	401	*	3.84042	2.36336	4.55481	-1.5078	0.00291557	0.038852	0.592446	Loss
1110002N22Rik	chr11	79954322	79954722	401	*	3.58278	2.01569	4.31615	-1.50811	0.00369446	0.0428262	0.592742	Loss
Prr12	chr7	52294621	52295021	401	*	3.58278	2.01569	4.31615	-1.50811	0.00369446	0.0428262	0.592742	Loss
St5	chr7	116757644	116758044	401	*	4.28952	2.95292	4.97123	-1.50864	0.00138438	0.0291129	0.593246	Loss
9630033F20Rik	chr6	127036170	127036570	401	*	3.3283	1.56632	4.0982	-1.50914	0.00505977	0.0488258	0.593723	Loss
Dhdds	chr4	133551228	133551628	401	*	4.39704	3.08592	5.0724	-1.50917	0.00114489	0.0276155	0.593758	Loss
Pdpn	chr4	142863550	142863950	401	*	4.20709	2.80437	4.90467	-1.50983	0.00215211	0.0345478	0.594389	Loss
Klhl18	chr9	110366933	110367333	401	*	4.35171	3.01569	5.03328	-1.50995	0.00143258	0.0294722	0.5945	Loss
Cnot1	chr8	98289246	98289646	401	*	3.9862	2.56392	4.6883	-1.51049	0.00232984	0.0355201	0.595013	Loss
Ppp3cc	chr14	70648968	70649368	401	*	3.3386	1.547	4.11357	-1.51052	0.0050198	0.0487714	0.595045	Loss
Rangap1	chr15	81560247	81560647	401	*	4.41117	3.08759	5.08965	-1.51085	0.00133801	0.0288009	0.595361	Loss
Ccdc77	chr6	120307686	120308086	401	*	3.34385	1.547	4.1197	-1.51091	0.00509816	0.049034	0.595422	Loss
Nlrp12	chr7	3246497	3246897	401	*	3.16593	1.37162	3.94136	-1.51092	0.00509942	0.049034	0.595424	Loss
Coq5	chr5	115733841	115734241	401	*	3.17466	1.3606	3.95338	-1.51099	0.00514712	0.0490931	0.59549	Loss
Opa3	chr7	19818208	19818608	401	*	3.90674	2.46455	4.61338	-1.5112	0.00245646	0.0362678	0.595694	Loss
Fkbpl	chr17	34781523	34781923	401	*	3.29346	1.55669	4.05896	-1.5116	0.00479263	0.0477678	0.596074	Loss
Kbtbd10	chr2	69517261	69517661	401	*	3.29346	1.55669	4.05896	-1.5116	0.00479263	0.0477678	0.596074	Loss
Ostm1	chr10	42405143	42405543	401	*	3.16514	1.36612	3.94136	-1.51242	0.00505759	0.0488232	0.596858	Loss
Gabarapl2	chr8	114467544	114467944	401	*	3.98149	2.55669	4.68417	-1.51246	0.00218275	0.0346317	0.596895	Loss
Akap8l	chr17	32483901	32484301	401	*	3.58397	2.0227	4.31615	-1.51249	0.00353374	0.0421477	0.596925	Loss
1110051M20Rik	chr2	91150316	91150716	401	*	3.67631	2.14327	4.40266	-1.51317	0.00317718	0.0400655	0.597579	Loss
Zfp644	chr5	107083211	107083611	401	*	3.90769	2.46969	4.61338	-1.51332	0.0023798	0.0356945	0.597717	Loss
Ulk2	chr11	61656492	61656892	401	*	3.97606	2.55911	4.67694	-1.51339	0.00210897	0.0343288	0.597787	Loss
Bcl7a	chr5	123799930	123800330	401	*	3.20746	1.3771	3.98887	-1.51364	0.00512218	0.049034	0.598025	Loss
Ints4	chr7	104641242	104641642	401	*	3.58338	2.0192	4.31615	-1.51386	0.00350336	0.0420589	0.598229	Loss
Fgr	chr4	132544600	132545000	401	*	3.52891	1.87959	4.27841	-1.5143	0.00419487	0.0449931	0.598655	Loss
Tmem120b	chr5	123523575	123523975	401	*	3.50053	1.88345	4.24383	-1.5152	0.00391509	0.0437144	0.599507	Loss
Kif22	chr7	134180644	134181044	401	*	3.84886	2.37436	4.56268	-1.51534	0.00270181	0.0377136	0.599642	Loss
Gm10332	chr14	55464101	55464501	401	*	3.29419	1.56152	4.05896	-1.5156	0.0046489	0.047269	0.599893	Loss
Gm20521	chr14	55510823	55511223	401	*	4.54855	3.25899	5.21841	-1.51561	0.000865229	0.0255198	0.5999	Loss
Abat	chr16	8553344	8553744	401	*	3.84141	2.36887	4.55481	-1.51566	0.00267349	0.0375434	0.599947	Loss
Chid1	chr7	148698747	148699147	401	*	4.02725	2.54943	4.74179	-1.51568	0.00264728	0.0373599	0.599969	Loss
Ankrd28	chr14	32623699	32624099	401	*	3.52305	1.87184	4.27291	-1.51585	0.00404962	0.0442829	0.600125	Loss
Pigl	chr11	62296086	62296486	401	*	3.70609	2.14327	4.43858	-1.51631	0.00347802	0.0419132	0.600563	Loss
Prelid2	chr18	42105365	42105765	401	*	3.4083	1.73785	4.16177	-1.51653	0.00419688	0.0449931	0.60077	Loss
2810422J05Rik,Fkbp8	chr8	73051274	73051674	401	*	4.29187	2.95108	4.97462	-1.5171	0.00132673	0.028679	0.601312	Loss
Ncor2	chr5	125642749	125643149	401	*	3.18489	1.3606	3.96531	-1.51717	0.00496995	0.0486941	0.601386	Loss
Zfp568	chr7	30770556	30770956	401	*	3.20515	1.3606	3.98887	-1.51826	0.00499425	0.0487454	0.602422	Loss
Exosc9	chr3	36457727	36458127	401	*	4.12147	2.72716	4.81708	-1.51833	0.00182375	0.0322079	0.602489	Loss
Gatsl3	chr11	4117829	4118229	401	*	4.98634	3.64103	5.6702	-1.51867	0.00135956	0.0289242	0.602804	Loss
Anxa11	chr14	26683683	26684083	401	*	3.35713	1.57589	4.13033	-1.51935	0.00479187	0.0477678	0.603451	Loss
Med20	chr17	47766225	47766625	401	*	4.12638	2.72501	4.82365	-1.51977	0.0018361	0.0322497	0.603852	Loss
Rcan1	chr16	92404770	92405170	401	*	3.41701	1.73785	4.17209	-1.52032	0.00411494	0.0445501	0.604378	Loss
Zfp609	chr9	65627931	65628331	401	*	3.41701	1.73785	4.17209	-1.52032	0.00411494	0.0445501	0.604378	Loss
Atg9a	chr1	75185392	75185792	401	*	4.05145	2.65011	4.74871	-1.5207	0.00183164	0.0322497	0.604735	Loss
Ptrh1,1700019L03Rik	chr2	32635908	32636308	401	*	4.05145	2.65011	4.74871	-1.5207	0.00183164	0.0322497	0.604735	Loss
Akap2,AF064781	chr4	57843403	57843803	401	*	4.59938	3.31426	5.26811	-1.52072	0.000775588	0.0245462	0.604758	Loss
Syce3	chr15	89237199	89237599	401	*	3.40629	1.72501	4.16177	-1.52089	0.00409058	0.04447	0.604914	Loss
Cux2	chr5	122321696	122322096	401	*	3.92868	2.46455	4.64021	-1.52129	0.00244013	0.0362153	0.605291	Loss
Snf8	chr11	95905623	95906023	401	*	3.61019	2.01569	4.34905	-1.52204	0.00352597	0.0421477	0.606009	Loss
Tonsl	chr15	76458062	76458462	401	*	3.91386	2.46969	4.62094	-1.52221	0.00219653	0.0346598	0.606168	Loss
Wbp4	chr14	79871763	79872163	401	*	3.17545	1.36612	3.95338	-1.52235	0.0047608	0.0477077	0.606304	Loss
Pitpnm2	chr5	124666968	124667368	401	*	3.88141	2.35783	4.60578	-1.52441	0.00283762	0.0385685	0.608254	Loss
Iars	chr13	49784570	49784970	401	*	3.50932	1.88729	4.25359	-1.52455	0.00365622	0.0426441	0.608386	Loss
2510003E04Rik	chr10	62034280	62034680	401	*	3.77924	2.26344	4.50196	-1.52594	0.00279819	0.0382241	0.609697	Loss
Axin1	chr17	26275373	26275773	401	*	4.6035	3.31569	5.27291	-1.52608	0.000720487	0.0238657	0.609827	Loss
Tsen54	chr11	115680764	115681164	401	*	4.42998	3.08257	5.11436	-1.52608	0.00126807	0.0285954	0.60983	Loss
Bmpr1a	chr14	35246029	35246429	401	*	3.22013	1.35505	4.00714	-1.52633	0.00485704	0.0481225	0.610071	Loss
Fermt3	chr19	7089842	7090242	401	*	3.22013	1.35505	4.00714	-1.52633	0.00485704	0.0481225	0.610071	Loss
Ate1,Fgfr2	chr7	137659961	137660361	401	*	3.22013	1.35505	4.00714	-1.52633	0.00485704	0.0481225	0.610071	Loss
Scyl1	chr19	5761579	5761979	401	*	3.18646	1.37162	3.96531	-1.527	0.00463464	0.0472192	0.610698	Loss
BC013529	chr10	7509726	7510126	401	*	3.91906	2.46455	4.62846	-1.52712	0.00213661	0.0345289	0.610812	Loss
Hsdl2	chr4	59619329	59619729	401	*	3.40763	1.73358	4.16177	-1.52727	0.00387191	0.0434416	0.610951	Loss
Rasgrp4	chr7	29925439	29925839	401	*	3.76752	2.25751	4.48902	-1.5273	0.00261519	0.0370914	0.610985	Loss
Nme5	chr18	34734165	34734565	401	*	4.20846	2.80029	4.90731	-1.5274	0.00170648	0.0315078	0.611074	Loss
Slc25a28	chr19	43744260	43744660	401	*	3.61516	2.02619	4.35293	-1.52751	0.00324515	0.0403012	0.61118	Loss
Taf8	chr17	47639121	47639521	401	*	4.43031	3.08424	5.11436	-1.52759	0.00123457	0.0280876	0.611258	Loss
Trak1	chr9	121211716	121212116	401	*	3.30289	1.55669	4.07005	-1.52765	0.00430775	0.0454708	0.611311	Loss
Zc3h11a	chr1	135546652	135547052	401	*	3.68768	2.14327	4.4164	-1.52803	0.00293683	0.0388804	0.611675	Loss
Nol10	chr12	17382460	17382860	401	*	3.68768	2.14327	4.4164	-1.52803	0.00293683	0.0388804	0.611675	Loss
Gorasp2	chr2	70548046	70548446	401	*	3.36924	1.56152	4.14691	-1.52819	0.00464456	0.0472625	0.61182	Loss
Lrrc48	chr11	60192829	60193229	401	*	3.42065	1.7293	4.17799	-1.52828	0.00400987	0.0442161	0.611907	Loss
Bcas3	chr11	85450439	85450839	401	*	3.18568	1.36612	3.96531	-1.52849	0.00459656	0.0470339	0.612108	Loss
Rbm10	chrX	20199774	20200174	401	*	4.1412	2.73144	4.84041	-1.52853	0.00178769	0.032103	0.612143	Loss
Tanc2	chr11	105761813	105762213	401	*	3.59935	2.0227	4.33465	-1.52924	0.00312578	0.0397763	0.612813	Loss
Kcnq5	chr1	21406377	21406777	401	*	3.68823	2.14648	4.4164	-1.52985	0.00287704	0.0387016	0.613389	Loss
Pla2g10	chr16	13721502	13721902	401	*	3.68823	2.14648	4.4164	-1.52985	0.00287704	0.0387016	0.613389	Loss
Tbce	chr13	14127860	14128260	401	*	3.59877	2.0192	4.33465	-1.53059	0.00309876	0.0396823	0.614091	Loss
Nrxn3	chr12	91454727	91455127	401	*	3.41634	1.73358	4.17209	-1.53105	0.00379629	0.0431078	0.614518	Loss
Folr1	chr7	109016142	109016542	401	*	3.85332	2.36336	4.5705	-1.53105	0.00237525	0.0356945	0.61452	Loss
Eef1a1	chr9	78335907	78336307	401	*	3.93615	2.47225	4.64763	-1.53112	0.00220582	0.0346598	0.614589	Loss
Galntl5	chr5	24718012	24718412	401	*	3.20163	1.36612	3.98388	-1.53115	0.00463769	0.0472192	0.614618	Loss
Patl2,Trim69	chr2	121987569	121987969	401	*	4.06856	2.65237	4.76926	-1.53173	0.00169034	0.0314758	0.615162	Loss
Heatr3	chr8	90670862	90671262	401	*	3.09568	1.13358	3.89754	-1.53173	0.00496808	0.0486941	0.615167	Loss
Rpl27	chr11	101303384	101303784	401	*	4.01228	2.56152	4.72084	-1.5318	0.00208368	0.0341783	0.615224	Loss
Acbd4	chr11	102964120	102964520	401	*	4.14464	2.73785	4.84317	-1.5322	0.00162088	0.0308307	0.615608	Loss
Elovl1	chr4	118104356	118104756	401	*	3.43656	1.7207	4.19834	-1.53329	0.00394866	0.043788	0.61663	Loss
Tnrc6b	chr15	80751058	80751458	401	*	4.25563	2.87766	4.94738	-1.5335	0.00132477	0.0286773	0.616827	Loss
Adck5	chr15	76418300	76418700	401	*	3.11594	1.15926	3.917	-1.53362	0.0049652	0.0486941	0.616943	Loss
Pias4	chr10	80628936	80629336	401	*	3.86167	2.37436	4.57829	-1.53437	0.00229278	0.0354265	0.617644	Loss
Tsc1	chr2	28516198	28516598	401	*	4.00766	2.55428	4.7168	-1.5345	0.00194351	0.0331108	0.617765	Loss
A630055G03Rik	chr16	10840901	10841301	401	*	3.6064	2.0192	4.34382	-1.53515	0.00301343	0.0393228	0.618383	Loss
Xpr1	chr1	157251434	157251834	401	*	4.25749	2.88729	4.94738	-1.53583	0.00124756	0.0282573	0.619016	Loss
Atp5o,Itsn1	chr16	91756017	91756417	401	*	4.43346	3.09093	5.11664	-1.53671	0.00101395	0.026807	0.619841	Loss
Dnajc4	chr19	7065800	7066200	401	*	3.31369	1.56632	4.08105	-1.53702	0.0040383	0.0442829	0.620136	Loss
Htt	chr5	35157666	35158066	401	*	3.53692	1.87959	4.28794	-1.53702	0.00354249	0.0422086	0.620136	Loss
Cd164l2	chr4	132770535	132770935	401	*	3.52367	1.87572	4.27291	-1.53712	0.00339953	0.0414055	0.620227	Loss
Fbxl20	chr11	97982133	97982533	401	*	4.66293	3.36612	5.33465	-1.5375	0.000631655	0.0227136	0.62059	Loss
Taf1	chrX	98782415	98782815	401	*	4.26399	2.88152	4.95681	-1.53769	0.00134847	0.0289073	0.620762	Loss
Cth	chr3	157584590	157584990	401	*	4.1333	2.73358	4.83019	-1.53773	0.00146541	0.0298118	0.620802	Loss
Nf1	chr11	79304773	79305173	401	*	3.878	2.37436	4.59814	-1.53775	0.00239746	0.0358218	0.620824	Loss
Ctsb	chr14	63743516	63743916	401	*	3.42863	1.72501	4.1882	-1.53784	0.0037711	0.0429942	0.620908	Loss
Bpnt1	chr1	187180978	187181378	401	*	3.61776	2.01569	4.35812	-1.53827	0.0031033	0.0396823	0.62131	Loss
Anapc10	chr8	82238782	82239182	401	*	3.33011	1.55186	4.10281	-1.53897	0.00407314	0.0444618	0.621964	Loss
Cpsf3	chr12	21315106	21315506	401	*	3.51621	1.87959	4.26328	-1.53921	0.00329391	0.0406133	0.622187	Loss
Slc29a3	chr10	60207963	60208363	401	*	3.75736	2.13358	4.50196	-1.5399	0.00319732	0.0400655	0.622837	Loss
Raf1	chr6	115616192	115616592	401	*	3.75736	2.13358	4.50196	-1.5399	0.00319732	0.0400655	0.622837	Loss
Nmnat2	chr1	154950211	154950611	401	*	3.31226	1.55669	4.08105	-1.53999	0.00396991	0.04397	0.622922	Loss
Bcl7b	chr5	135650389	135650789	401	*	3.54215	1.89113	4.29198	-1.54114	0.00332034	0.0407427	0.624002	Loss
Fbxl18	chr5	143654320	143654720	401	*	3.24627	1.3606	4.03653	-1.5417	0.0045029	0.0465433	0.624523	Loss
Rusc2	chr4	43400988	43401388	401	*	3.89847	2.36336	4.62526	-1.54184	0.00254164	0.0366994	0.624654	Loss
Taf9,Taf9	chr13	101423212	101423612	401	*	4.37715	3.01744	5.06452	-1.54192	0.00107694	0.0272018	0.624724	Loss
2610020H08Rik	chr7	126952618	126953018	401	*	4.26531	2.87766	4.95936	-1.54237	0.00122555	0.0280597	0.625145	Loss
Ap2b1	chr11	83122594	83122994	401	*	3.31298	1.56152	4.08105	-1.54389	0.00384862	0.0433555	0.62657	Loss
Fam76a	chr4	132457291	132457691	401	*	3.31298	1.56152	4.08105	-1.54389	0.00384862	0.0433555	0.62657	Loss
Gse1,Gm20388	chr8	123020140	123020540	401	*	4.13858	2.73358	4.83669	-1.54413	0.00137721	0.0290098	0.626799	Loss
Lypla1	chr1	4809491	4809891	401	*	3.61834	2.0192	4.35812	-1.54418	0.00293669	0.0388804	0.626845	Loss
Syt17	chr7	125558936	125559336	401	*	3.90991	2.35783	4.64021	-1.54424	0.00256927	0.0368694	0.626901	Loss
Lst1	chr17	35322806	35323206	401	*	3.42995	1.73358	4.1882	-1.54455	0.00356203	0.0422086	0.627185	Loss
Ccdc12	chr9	110561172	110561572	401	*	3.42995	1.73358	4.1882	-1.54455	0.00356203	0.0422086	0.627185	Loss
Abl1	chr2	31543646	31544046	401	*	4.63023	3.31426	5.3068	-1.54488	0.000713828	0.0237682	0.627491	Loss
1200016B10Rik	chr1	153225659	153226059	401	*	3.71969	2.14005	4.45559	-1.54502	0.00276943	0.0380956	0.627624	Loss
Ubtd1	chr19	42061458	42061858	401	*	4.31874	2.95475	5.00714	-1.54595	0.00104356	0.0270022	0.628497	Loss
U2af1	chr17	31794116	31794516	401	*	3.42929	1.7293	4.1882	-1.54601	0.0035312	0.0421477	0.628548	Loss
Fem1a	chr17	56399864	56400264	401	*	3.10355	1.14648	3.90467	-1.54724	0.00455986	0.0468542	0.629698	Loss
Grb2	chr11	115564349	115564749	401	*	4.32232	2.94924	5.0129	-1.54769	0.00106006	0.0270537	0.630112	Loss
Ap4s1	chr12	52815124	52815524	401	*	3.07551	1.14648	3.87243	-1.54789	0.00443595	0.0462084	0.630304	Loss
Kifc1	chr17	34017364	34017764	401	*	3.64508	2.0192	4.39009	-1.54835	0.00304114	0.039438	0.630728	Loss
Glb1	chr9	114325061	114325461	401	*	3.83102	2.27229	4.56268	-1.54904	0.00254429	0.0367171	0.631373	Loss
Myst2	chr11	95170849	95171249	401	*	5.19218	3.87959	5.86791	-1.54907	0.000633526	0.0227136	0.631399	Loss
2010305A19Rik	chr4	108006423	108006823	401	*	4.28663	2.88537	4.98388	-1.54935	0.00131506	0.0286773	0.631667	Loss
Fam154a	chr4	86192045	86192445	401	*	3.79783	2.25453	4.52632	-1.54953	0.00234805	0.0355926	0.631835	Loss
Rsl1d1	chr16	11192848	11193248	401	*	3.64253	2.02968	4.38501	-1.54972	0.00287188	0.0387016	0.632004	Loss
Ascc2	chr11	4580233	4580633	401	*	3.86755	2.37162	4.58604	-1.54978	0.00198707	0.0334442	0.632059	Loss
Inadl	chr4	98359703	98360103	401	*	3.1295	1.14648	3.93441	-1.54988	0.00448223	0.0464962	0.632156	Loss
Cacna1d	chr14	31145047	31145447	401	*	3.21168	1.36612	3.99555	-1.55065	0.00409189	0.04447	0.632872	Loss
Rcc1	chr4	131906390	131906790	401	*	3.21168	1.36612	3.99555	-1.55065	0.00409189	0.04447	0.632872	Loss
Rmnd5b	chr11	51447200	51447600	401	*	4.97652	3.64444	5.65712	-1.55079	0.00075291	0.0243406	0.633001	Loss
Cadm4	chr7	25286643	25287043	401	*	4.49715	3.14327	5.1831	-1.55093	0.00090894	0.0257974	0.633133	Loss
Fam63a	chr3	95090417	95090817	401	*	3.87704	2.36887	4.59814	-1.55101	0.00211031	0.0343288	0.633207	Loss
Nrbp1	chr5	31545295	31545695	401	*	3.33223	1.56632	4.10281	-1.55143	0.00369224	0.0428262	0.633599	Loss
Grk5	chr19	61049185	61049585	401	*	3.53356	1.88729	4.28248	-1.55151	0.00301829	0.0393393	0.633677	Loss
Rbpms	chr8	35032963	35033363	401	*	3.4536	1.7207	4.21841	-1.55278	0.00346335	0.0418944	0.634858	Loss
Ei24	chr9	36588577	36588977	401	*	3.75342	2.13358	4.49726	-1.55285	0.00276502	0.0380956	0.634921	Loss
Cacng8	chr7	3413354	3413754	401	*	3.1266	1.15926	3.92923	-1.5531	0.00442065	0.0461784	0.635151	Loss
Fbxo36	chr1	84876474	84876874	401	*	4.78372	3.46969	5.45981	-1.55396	0.00060599	0.022489	0.635954	Loss
Dip2c	chr13	9631042	9631442	401	*	3.22089	1.3606	4.00714	-1.55424	0.00402567	0.0442766	0.636206	Loss
Prpf4	chr4	62082627	62083027	401	*	3.22089	1.3606	4.00714	-1.55424	0.00402567	0.0442766	0.636206	Loss
A330049M08Rik	chr4	134937515	134937915	401	*	3.2903	1.3606	4.08733	-1.55457	0.00427948	0.0453146	0.63652	Loss
Dync1li2	chr8	106956478	106956878	401	*	3.55463	1.89113	4.3068	-1.55474	0.00310319	0.0396823	0.636673	Loss
Mttp	chr3	137761721	137762121	401	*	3.81691	2.26639	4.54689	-1.55487	0.0023597	0.0356248	0.636796	Loss
Gm20532	chr2	26481059	26481459	401	*	4.02417	2.56392	4.73484	-1.55525	0.00164662	0.0310378	0.637149	Loss
Ubxn4	chr1	130143136	130143536	401	*	3.34914	1.55669	4.12424	-1.55566	0.00365585	0.0426441	0.637524	Loss
Dpm1	chr2	168054404	168054804	401	*	3.62645	2.0227	4.36714	-1.55609	0.0026645	0.0375023	0.637925	Loss
Nf2	chr11	4739850	4740250	401	*	4.08818	2.65237	4.79337	-1.5561	0.00141474	0.0293651	0.637934	Loss
Lactb2	chr1	13633404	13633804	401	*	3.37751	1.55669	4.15734	-1.5562	0.00386455	0.0434392	0.638025	Loss
Amhr2	chr15	102278575	102278975	401	*	3.37751	1.55669	4.15734	-1.5562	0.00386455	0.0434392	0.638025	Loss
Fbxo15	chr18	85109187	85109587	401	*	3.62587	2.0192	4.36714	-1.55746	0.00264089	0.0372904	0.639195	Loss
Ap1b1	chr11	4897421	4897821	401	*	3.80449	2.25453	4.53435	-1.55748	0.00220159	0.0346598	0.639215	Loss
Rbm14	chr19	4795569	4795969	401	*	4.15389	2.73144	4.85604	-1.5575	0.00123853	0.0281527	0.63923	Loss
Mbtd1	chr11	93795404	93795804	401	*	3.54032	1.87959	4.29198	-1.55779	0.00291295	0.0388374	0.639499	Loss
3200002M19Rik	chr7	109042265	109042665	401	*	3.49118	1.71639	4.26328	-1.55792	0.00354649	0.0422086	0.63962	Loss
Dgkd	chr1	89780247	89780647	401	*	3.63451	2.02619	4.3761	-1.55812	0.0026403	0.0372904	0.639811	Loss
Snx29	chr16	11333095	11333495	401	*	4.27398	2.88345	4.96871	-1.55869	0.00104973	0.0270022	0.640338	Loss
Cpeb3	chr19	37245028	37245428	401	*	3.47877	1.7207	4.248	-1.55916	0.00338829	0.0413187	0.640772	Loss
Ptdss2	chr7	148331997	148332397	401	*	4.08693	2.64558	4.79337	-1.55964	0.00137447	0.028976	0.641211	Loss
Cdca8	chr4	124616352	124616752	401	*	3.26495	1.35505	4.05896	-1.55969	0.00405024	0.0442829	0.641257	Loss
Rab13	chr3	90018762	90019162	401	*	3.7775	2.14969	4.52288	-1.55987	0.00278922	0.0381831	0.641422	Loss
Rab11fip1	chr8	28283416	28283816	401	*	3.43787	1.7293	4.19834	-1.56028	0.00318625	0.0400655	0.641803	Loss
Snrpn	chr7	67175052	67175452	401	*	3.35366	1.55186	4.13033	-1.56052	0.00362649	0.0424638	0.642027	Loss
Nol11	chr11	107040369	107040769	401	*	3.55221	1.87572	4.3068	-1.56053	0.00299375	0.0391993	0.642038	Loss
Magix	chrX	7255213	7255613	401	*	3.23308	1.3771	4.01863	-1.56112	0.00384268	0.0433555	0.642579	Loss
Slc6a6	chr6	91637092	91637492	401	*	3.10814	1.14648	3.90994	-1.5615	0.00412476	0.0446185	0.642933	Loss
Rbbp4	chr4	128996343	128996743	401	*	3.11512	1.15288	3.917	-1.56152	0.00418112	0.0449451	0.642955	Loss
Pcnxl2	chr8	128414356	128414756	401	*	4.04397	2.56152	4.75953	-1.56257	0.00168994	0.0314758	0.643924	Loss
Brd8	chr18	34780810	34781210	401	*	3.44576	1.72501	4.20841	-1.56335	0.00314891	0.0399424	0.644639	Loss
Crocc	chr4	140612381	140612781	401	*	3.8159	2.26047	4.54689	-1.56349	0.00218601	0.0346317	0.64477	Loss
Ythdf2	chr4	131748990	131749390	401	*	3.58734	1.87184	4.34905	-1.56399	0.00312946	0.0397763	0.645233	Loss
Ttll13	chr7	87391004	87391404	401	*	3.88334	2.36887	4.60578	-1.56433	0.00186331	0.0323919	0.645541	Loss
Lrrc8a	chr2	30116130	30116530	401	*	3.22242	1.37162	4.00714	-1.56439	0.00373934	0.0428891	0.645604	Loss
Fnbp1	chr2	30950500	30950900	401	*	3.22242	1.37162	4.00714	-1.56439	0.00373934	0.0428891	0.645604	Loss
Sbds	chr5	130726057	130726457	401	*	3.22242	1.37162	4.00714	-1.56439	0.00373934	0.0428891	0.645604	Loss
Mrc2	chr11	105182332	105182732	401	*	3.16089	1.13358	3.97211	-1.56454	0.00423121	0.0450836	0.645742	Loss
Pcm1	chr8	42333922	42334322	401	*	3.16089	1.13358	3.97211	-1.56454	0.00423121	0.0450836	0.645742	Loss
1110018G07Rik	chr12	86307349	86307749	401	*	3.11348	1.14005	3.917	-1.56461	0.00411139	0.0445493	0.645806	Loss
Rtel1	chr2	181068115	181068515	401	*	3.97589	2.47481	4.69548	-1.56567	0.00175297	0.0317781	0.646777	Loss
Faf1	chr4	109374441	109374841	401	*	4.44465	3.08257	5.13259	-1.56579	0.000713171	0.0237682	0.646894	Loss
Kdm5a	chr6	120317536	120317936	401	*	4.02986	2.56392	4.74179	-1.56583	0.00148095	0.0298265	0.646924	Loss
Sipa1l3	chr7	30135394	30135794	401	*	3.64196	2.02619	4.38501	-1.56621	0.00248519	0.0364191	0.647274	Loss
D230025D16Rik	chr8	107760297	107760697	401	*	3.86299	2.24856	4.60578	-1.56678	0.00244912	0.0362678	0.647799	Loss
Aff1	chr5	104143552	104143952	401	*	3.67277	2.00864	4.42506	-1.5674	0.0027261	0.0378572	0.648377	Loss
1110005A03Rik	chr11	116706094	116706494	401	*	3.5625	1.89113	4.31615	-1.56771	0.00281535	0.0383355	0.648658	Loss
Qrich1	chr9	108455377	108455777	401	*	3.5625	1.89113	4.31615	-1.56771	0.00281535	0.0383355	0.648658	Loss
Heatr7a	chr15	76210774	76211174	401	*	4.46189	3.08089	5.15436	-1.56863	0.00085077	0.0252388	0.649501	Loss
45721	chr19	37286917	37287317	401	*	4.03944	2.55428	4.75559	-1.56903	0.00150923	0.0300459	0.649871	Loss
Wdr46	chr17	34082350	34082750	401	*	3.66751	1.89877	4.43858	-1.56907	0.00332527	0.040764	0.649912	Loss
Synrg	chr11	83849118	83849518	401	*	3.81313	2.26639	4.54233	-1.56973	0.00194062	0.0331058	0.650516	Loss
Rbbp6	chr7	130110110	130110510	401	*	4.39896	3.01569	5.09197	-1.56981	0.0008026	0.0246671	0.650592	Loss
Kidins220	chr12	25705289	25705689	401	*	3.45424	1.72501	4.21841	-1.5714	0.00298191	0.0391334	0.652052	Loss
Cnih4	chr1	183090503	183090903	401	*	4.17121	2.72501	4.87875	-1.57152	0.00119269	0.0277773	0.652157	Loss
Mettl11a	chr2	30673087	30673487	401	*	3.89681	2.37436	4.62094	-1.57164	0.00176468	0.0318914	0.652267	Loss
Ibtk	chr9	85587794	85588194	401	*	3.8055	2.26047	4.53435	-1.57219	0.00187727	0.0325241	0.652772	Loss
Dis3l	chr9	64154506	64154906	401	*	3.98964	2.46712	4.71379	-1.5726	0.00178351	0.0320731	0.653154	Loss
Ptpn23	chr9	110307530	110307930	401	*	3.74705	2.13682	4.48902	-1.57285	0.00226127	0.0351499	0.65338	Loss
Lass2	chr3	95120886	95121286	401	*	4.3574	2.87378	5.07322	-1.57306	0.00148129	0.0298265	0.653572	Loss
Rnf6	chr5	147030590	147030990	401	*	3.24065	1.3606	4.03003	-1.57338	0.00357393	0.0422332	0.653864	Loss
Nsmce4a,Fgfr2	chr7	137688617	137689017	401	*	3.81972	2.26639	4.55027	-1.57344	0.00189725	0.0326812	0.653926	Loss
Sdf2	chr11	78059527	78059927	401	*	3.35574	1.56632	4.13033	-1.57354	0.00327309	0.0404642	0.654012	Loss
Slc35e2	chr4	154977940	154978340	401	*	4.26778	2.79825	4.98051	-1.57399	0.00131252	0.0286773	0.654425	Loss
Brd1	chr15	88550430	88550830	401	*	4.05001	2.56392	4.76636	-1.57409	0.00150073	0.0300459	0.65452	Loss
Ftsjd2,Rnf8	chr17	29757682	29758082	401	*	3.13395	1.13358	3.94136	-1.57422	0.00390706	0.0436565	0.654641	Loss
Cage1	chr13	38128138	38128538	401	*	3.47299	1.73785	4.2382	-1.57432	0.00294659	0.0388804	0.654726	Loss
Clec16a	chr16	10668339	10668739	401	*	3.84522	2.25751	4.58274	-1.57492	0.00216039	0.0345478	0.655282	Loss
Psmd11	chr11	80271656	80272056	401	*	3.58198	1.88729	4.33992	-1.57529	0.00279643	0.0382241	0.65562	Loss
Ppm1g	chr5	31512438	31512838	401	*	4.29938	2.87766	5.00136	-1.57538	0.00100773	0.026807	0.655703	Loss
Gm20388,Fanca	chr8	125818615	125819015	401	*	3.88961	2.36887	4.61338	-1.57547	0.0016793	0.031437	0.655784	Loss
4930578N16Rik	chr2	69609328	69609728	401	*	3.23232	1.37162	4.01863	-1.57573	0.0034777	0.0419132	0.656019	Loss
4933403F05Rik	chr18	68447579	68447979	401	*	3.98178	2.47481	4.70262	-1.57599	0.00158983	0.0306681	0.656258	Loss
Hnrnpc	chr14	52709739	52710139	401	*	3.82802	2.25453	4.56268	-1.57675	0.00198806	0.0334442	0.656952	Loss
Epc1	chr18	6506824	6507224	401	*	3.8949	2.36336	4.62094	-1.57678	0.00169899	0.0315059	0.656977	Loss
Dctn5	chr7	129285110	129285510	401	*	3.8949	2.36336	4.62094	-1.57678	0.00169899	0.0315059	0.656977	Loss
Mmp24	chr2	155639053	155639453	401	*	4.74574	3.41883	5.42506	-1.57722	0.000436254	0.0204313	0.657381	Loss
Ece2	chr16	20611405	20611805	401	*	4.30624	2.88921	5.00714	-1.57731	0.000969354	0.0263425	0.657468	Loss
Mtmr3	chr11	4428574	4428974	401	*	3.25043	1.3606	4.04134	-1.57743	0.00349748	0.0420487	0.657578	Loss
Sfta2	chr17	35769260	35769660	401	*	4.15113	2.65463	4.86973	-1.57774	0.00152628	0.0302535	0.65786	Loss
Nt5c3l	chr11	100289054	100289454	401	*	3.47107	1.72501	4.2382	-1.57867	0.00286969	0.0387016	0.658708	Loss
Cars2	chr8	11546275	11546675	401	*	4.08618	2.54943	4.8133	-1.57878	0.00164705	0.0310378	0.65881	Loss
Mrps10	chr17	47506564	47506964	401	*	4.23311	2.81046	4.93531	-1.57906	0.000974206	0.0264182	0.659062	Loss
Lrrc8a,Phyhd1	chr2	30128084	30128484	401	*	4.19786	2.72716	4.91085	-1.57947	0.00129848	0.0286773	0.659438	Loss
Cct3	chr3	88114308	88114708	401	*	4.19166	2.72501	4.90375	-1.57957	0.00116708	0.0277166	0.65953	Loss
Trim24	chr6	37869773	37870173	401	*	3.25676	1.36612	4.04779	-1.57973	0.00350655	0.0420589	0.659676	Loss
Ptprf	chr4	117913862	117914262	401	*	3.64881	2.0227	4.39386	-1.58026	0.00221945	0.0347769	0.660159	Loss
Kntc1	chr5	124259999	124260399	401	*	3.64881	2.0227	4.39386	-1.58026	0.00221945	0.0347769	0.660159	Loss
Bmp8a	chr4	123005366	123005766	401	*	3.12579	1.15288	3.92923	-1.5805	0.00371989	0.0428685	0.660385	Loss
Eif4g3	chr4	137555893	137556293	401	*	3.12579	1.15288	3.92923	-1.5805	0.00371989	0.0428685	0.660385	Loss
Hspbap1	chr16	35778146	35778546	401	*	4.05627	2.55428	4.77605	-1.58054	0.00139261	0.0291468	0.660413	Loss
Ppp2r3a	chr9	101050456	101050856	401	*	3.35504	1.56152	4.13033	-1.58056	0.00311312	0.039705	0.660435	Loss
Galt,Sigmar1,Il11ra1	chr4	41701856	41702256	401	*	3.59029	1.89113	4.34905	-1.58056	0.00269671	0.0377136	0.660435	Loss
Gck	chr11	5805848	5806248	401	*	3.89633	2.37162	4.62094	-1.58075	0.00160465	0.0307397	0.660608	Loss
Baz1b	chr5	135708364	135708764	401	*	4.12583	2.64785	4.84041	-1.5818	0.00131363	0.0286773	0.661568	Loss
Atp6v1d	chr12	79944936	79945336	401	*	3.73477	2.14648	4.4724	-1.58189	0.00199111	0.0334442	0.661647	Loss
Mybpc1	chr10	87980652	87981052	401	*	3.82577	2.26344	4.55817	-1.58203	0.00176993	0.0319412	0.661777	Loss
4930528F23Rik	chr17	24967964	24968364	401	*	3.99636	2.47225	4.72084	-1.58217	0.00162015	0.0308307	0.661907	Loss
Dtx1	chr5	121146791	121147191	401	*	3.89538	2.36612	4.62094	-1.58329	0.00157452	0.0305026	0.662923	Loss
AA415398	chr4	119209712	119210112	401	*	4.29303	2.88345	4.99221	-1.58345	0.000804591	0.0246671	0.663076	Loss
Pmel	chr10	128148339	128148739	401	*	3.83002	2.26639	4.56268	-1.58348	0.00182685	0.0322404	0.663098	Loss
Elavl1	chr8	4299253	4299653	401	*	3.90112	2.36336	4.62846	-1.58395	0.00159755	0.0306809	0.663526	Loss
Tut1	chr19	9031958	9032358	401	*	4.30408	2.87766	5.00714	-1.58407	0.00091228	0.0258154	0.663635	Loss
Brd3	chr2	27342070	27342470	401	*	4.0455	2.55669	4.76245	-1.5843	0.00127382	0.0286546	0.663846	Loss
Nfatc3	chr8	108635696	108636096	401	*	3.46333	1.7293	4.22834	-1.58438	0.00270331	0.0377136	0.663916	Loss
Zzef1	chr11	72615444	72615844	401	*	3.48068	1.73358	4.248	-1.58442	0.00275119	0.0379673	0.663952	Loss
Tsnaxip1	chr8	108356689	108357089	401	*	3.48068	1.73358	4.248	-1.58442	0.00275119	0.0379673	0.663952	Loss
Snrnp27	chr6	86633058	86633458	401	*	3.89585	2.36887	4.62094	-1.58456	0.00154525	0.0302904	0.664082	Loss
Ddx49	chr8	72824360	72824760	401	*	3.89585	2.36887	4.62094	-1.58456	0.00154525	0.0302904	0.664082	Loss
Afmid,Tk1	chr11	117682276	117682676	401	*	3.2414	1.36612	4.03003	-1.58483	0.00329034	0.0405988	0.664332	Loss
Sms	chrX	153927326	153927726	401	*	4.12687	2.64103	4.84317	-1.5856	0.00122709	0.0280597	0.665025	Loss
Baz2a	chr10	127532007	127532407	401	*	4.97574	3.64898	5.65501	-1.58577	0.000373218	0.0197876	0.665185	Loss
6430550D23Rik	chr2	155825147	155825547	401	*	4.84849	3.51136	5.53034	-1.58658	0.000397811	0.0200316	0.665918	Loss
Crebbp	chr16	4182328	4182728	401	*	3.51287	1.7207	4.28794	-1.58683	0.00295857	0.0389701	0.666148	Loss
Il2ra	chr2	11609301	11609701	401	*	3.25193	1.37162	4.04134	-1.58738	0.00324733	0.0403012	0.666652	Loss
Wwox	chr8	117463085	117463485	401	*	3.39457	1.55186	4.17799	-1.58881	0.00311086	0.039705	0.667951	Loss
Prkaa1	chr15	5125093	5125493	401	*	3.90731	2.36336	4.63594	-1.58921	0.00153354	0.0302904	0.668306	Loss
R3hdm2	chr10	126890561	126890961	401	*	3.74119	2.14327	4.48074	-1.58958	0.00187972	0.0325445	0.668649	Loss
Ezh2	chr6	47498370	47498770	401	*	4.04636	2.56152	4.76245	-1.59035	0.00116949	0.0277166	0.669348	Loss
Snx5	chr2	144084992	144085392	401	*	3.4765	1.7293	4.24383	-1.59142	0.00266617	0.0375023	0.670317	Loss
Tsc22d4	chr5	138205778	138206178	401	*	3.4765	1.7293	4.24383	-1.59142	0.00266617	0.0375023	0.670317	Loss
Kank2	chr9	21591331	21591731	401	*	3.6666	2.01569	4.4164	-1.59346	0.00212078	0.0344461	0.67216	Loss
Dync1li1	chr9	114627838	114628238	401	*	3.48608	1.73785	4.25359	-1.59416	0.00261854	0.0370977	0.672796	Loss
Rbpj	chr5	53960101	53960501	401	*	3.86348	2.25155	4.60578	-1.59439	0.00187626	0.0325241	0.673007	Loss
4930562C15Rik	chr16	4856178	4856578	401	*	4.17385	2.63647	4.90111	-1.59468	0.00141597	0.0293655	0.673264	Loss
Grk4	chr5	35034685	35035085	401	*	3.5835	1.87572	4.34382	-1.59543	0.0023264	0.0355201	0.673948	Loss
Mcm6	chr1	130233052	130233452	401	*	4.22177	2.7207	4.94136	-1.59597	0.00117931	0.0277773	0.674437	Loss
L3mbtl2	chr15	81494108	81494508	401	*	4.21218	2.72286	4.92923	-1.59619	0.00112747	0.0275969	0.674637	Loss
Rrp12	chr19	41967951	41968351	401	*	4.60036	3.19997	5.2974	-1.59671	0.000639349	0.0228247	0.6751	Loss
Ubxn2a	chr12	4911872	4912272	401	*	4.28088	2.8064	4.9947	-1.59707	0.000956975	0.0262223	0.675426	Loss
Pitpnc1	chr11	107290946	107291346	401	*	3.71842	2.0192	4.47719	-1.59779	0.00233427	0.0355201	0.676074	Loss
Galnt11	chr5	24734537	24734937	401	*	3.76525	2.14005	4.51013	-1.59802	0.00189784	0.0326812	0.676283	Loss
Chek2	chr5	111271418	111271818	401	*	3.58852	1.87959	4.34905	-1.59807	0.00234925	0.0355926	0.676328	Loss
4930402H24Rik	chr2	130568830	130569230	401	*	4.36638	2.95108	5.06688	-1.59859	0.000654646	0.0229207	0.676798	Loss
Gm17583	chr15	89269267	89269667	401	*	3.91795	2.36887	4.64763	-1.59911	0.00146235	0.0297733	0.67727	Loss
Tceb2	chr17	23963337	23963737	401	*	3.66715	2.0192	4.4164	-1.59939	0.00199991	0.0335356	0.677521	Loss
Camsap1	chr2	25815336	25815736	401	*	3.30047	1.36612	4.0982	-1.59969	0.00318682	0.0400655	0.677792	Loss
Hif3a	chr7	17637822	17638222	401	*	3.91443	2.36887	4.64338	-1.60026	0.00136546	0.0289242	0.678308	Loss
4833422F24Rik	chr2	165220152	165220552	401	*	3.37238	1.55669	4.15137	-1.60027	0.00273243	0.0378572	0.678313	Loss
Gm20537	chr9	88341174	88341574	401	*	3.2775	1.3771	4.07005	-1.60052	0.00306107	0.0395802	0.67854	Loss
Ptprg	chr14	12413224	12413624	401	*	3.92009	2.36612	4.65078	-1.60056	0.0013922	0.0291468	0.678576	Loss
Sybu	chr15	44603773	44604173	401	*	4.26167	2.8064	4.97123	-1.60486	0.00078433	0.0246138	0.682451	Loss
Rnf138	chr18	21166656	21167056	401	*	3.2753	1.3606	4.07005	-1.60511	0.00298149	0.0391334	0.682674	Loss
Ppp6r3	chr19	3542804	3543204	401	*	3.14689	1.15288	3.95338	-1.60517	0.00319587	0.0400655	0.682724	Loss
Polr1e	chr4	45045139	45045539	401	*	3.14689	1.15288	3.95338	-1.60517	0.00319587	0.0400655	0.682724	Loss
Ak7	chr12	106973504	106973904	401	*	3.77413	2.15288	4.51825	-1.60534	0.0017642	0.0318914	0.682882	Loss
Ap3d1	chr10	80193321	80193721	401	*	4.65299	3.26787	5.34644	-1.60571	0.000480187	0.0208017	0.683214	Loss
Tstd2	chr4	46146608	46147008	401	*	4.31487	2.88537	5.01863	-1.60575	0.000679873	0.0233679	0.683247	Loss
4931440L10Rik	chr1	136444533	136444933	401	*	3.70484	2.02968	4.45919	-1.6058	0.00198888	0.0334442	0.683291	Loss
Pdhb	chr14	9000250	9000650	401	*	4.28252	2.80029	4.99803	-1.60597	0.000915683	0.0258154	0.683443	Loss
Chd7	chr4	8637298	8637698	401	*	4.63115	3.26196	5.3208	-1.60654	0.000396111	0.0200185	0.683959	Loss
Slc9a8	chr2	167258091	167258491	401	*	3.60769	1.88345	4.37097	-1.60742	0.0021555	0.0345478	0.684748	Loss
Arhgap29	chr3	121668318	121668718	401	*	3.67499	2.0227	4.42506	-1.60947	0.00183621	0.0322497	0.686583	Loss
Foxp4	chr17	48021295	48021695	401	*	3.92361	2.36612	4.65501	-1.60961	0.00133001	0.028687	0.686707	Loss
Nup188	chr2	30186946	30187346	401	*	3.66695	1.89495	4.43858	-1.61099	0.00240972	0.0359309	0.68795	Loss
Wipf2	chr11	98754302	98754702	401	*	3.79045	2.14648	4.53893	-1.61129	0.00179659	0.0321713	0.68822	Loss
Trim47	chr11	115980176	115980576	401	*	3.15732	1.15288	3.96531	-1.61137	0.00308251	0.0396708	0.688289	Loss
Glod4	chr11	76034891	76035291	401	*	3.17359	1.15288	3.98388	-1.61222	0.0031296	0.0397763	0.689047	Loss
St13	chr15	81213829	81214229	401	*	3.15573	1.14005	3.96531	-1.61435	0.0030316	0.0394124	0.690955	Loss
Pxmp4	chr2	154426774	154427174	401	*	3.70126	2.02619	4.45559	-1.61448	0.00189151	0.0326381	0.691067	Loss
Uhrf1bp1l	chr10	89223820	89224220	401	*	3.39086	1.56152	4.17209	-1.6148	0.00247833	0.0364191	0.691354	Loss
Pum1	chr4	130258103	130258503	401	*	3.17639	1.14005	3.98887	-1.61502	0.00304964	0.0394862	0.691549	Loss
Vrk1	chr12	107299642	107300042	401	*	3.39967	1.56152	4.18235	-1.61541	0.00248907	0.0364214	0.691899	Loss
Mccc2	chr13	100771298	100771698	401	*	4.39002	2.95475	5.09509	-1.61621	0.000627177	0.0227136	0.692611	Loss
A930001N09Rik	chr17	26857018	26857418	401	*	4.23222	2.73572	4.95083	-1.61626	0.000946268	0.0260193	0.692656	Loss
Thrap3	chr4	125872765	125873165	401	*	3.27604	1.36612	4.07005	-1.61694	0.00273433	0.0378572	0.693265	Loss
Paip1	chr13	120238054	120238454	401	*	4.21294	2.72716	4.92923	-1.61749	0.000846739	0.0252302	0.693757	Loss
Csnk2a1	chr2	152087931	152088331	401	*	3.87275	2.26934	4.61338	-1.61754	0.00146946	0.0298265	0.693804	Loss
Jarid2	chr13	44825762	44826162	401	*	3.84847	2.26047	4.58604	-1.61774	0.00134537	0.0289073	0.693984	Loss
Kif2c	chr4	116853908	116854308	401	*	4.28562	2.80233	5.00136	-1.61878	0.000811588	0.0246995	0.694904	Loss
Mast4	chr13	103653505	103653905	401	*	4.29817	2.80437	5.01619	-1.61903	0.000884357	0.0256961	0.695132	Loss
Parn	chr16	13661266	13661666	401	*	3.79177	2.13682	4.54233	-1.6194	0.00163458	0.0309625	0.695462	Loss
8430427H17Rik	chr2	153321091	153321491	401	*	4.39342	2.94924	5.10051	-1.62018	0.000615814	0.0226911	0.69615	Loss
A4galt	chr15	83077334	83077734	401	*	3.15652	1.14648	3.96531	-1.62045	0.00290483	0.0387493	0.696398	Loss
Ranbp17	chr11	33266511	33266911	401	*	3.69716	2.02619	4.45073	-1.62051	0.00171501	0.0315078	0.696448	Loss
Tiam2	chr17	3332151	3332551	401	*	3.93017	2.36887	4.66236	-1.62069	0.00118807	0.0277773	0.696609	Loss
Tcf25,Gm20388	chr8	125900592	125900992	401	*	3.91731	2.26934	4.66656	-1.621	0.00166887	0.0313566	0.696881	Loss
Kif1a	chr1	94926878	94927278	401	*	4.15994	2.64558	4.88236	-1.62162	0.000954735	0.0261958	0.697434	Loss
Ctcf	chr8	108199207	108199607	401	*	3.52345	1.73785	4.2974	-1.62229	0.00223328	0.0348996	0.698033	Loss
Cdk12	chr11	98071202	98071602	401	*	3.51881	1.73785	4.29198	-1.62538	0.002109	0.0343288	0.700777	Loss
Hspbp1	chr7	4627107	4627507	401	*	3.30986	1.36612	4.10899	-1.62624	0.00266576	0.0375023	0.701544	Loss
Cog4	chr8	113385628	113386028	401	*	4.30467	2.8145	5.02191	-1.62664	0.000793927	0.024657	0.701895	Loss
Esco1	chr18	10600370	10600770	401	*	3.87907	2.26934	4.62094	-1.62701	0.00135091	0.0289073	0.702224	Loss
Cacnb1	chr11	97874860	97875260	401	*	3.40471	1.56152	4.1882	-1.62772	0.00232775	0.0355201	0.702853	Loss
Mcrs1	chr15	99082380	99082780	401	*	3.79663	2.14327	4.54689	-1.62781	0.00155766	0.0303802	0.702929	Loss
Ints9,Hmbox1	chr14	65568625	65569025	401	*	4.65186	3.26196	5.34644	-1.62799	0.00033176	0.0188964	0.703096	Loss
Wwp2	chr8	110024440	110024840	401	*	3.86494	2.26047	4.60578	-1.62808	0.00131118	0.0286773	0.703169	Loss
Rnf214	chr9	45673613	45674013	401	*	4.03407	2.47225	4.76636	-1.62823	0.00112138	0.0275729	0.703302	Loss
Ctdspl2	chr2	121811648	121812048	401	*	3.95865	2.37436	4.69548	-1.63185	0.00117306	0.0277606	0.706511	Loss
Clstn1	chr4	149009898	149010298	401	*	3.70321	2.0192	4.45919	-1.6322	0.00156523	0.0304473	0.706815	Loss
Cdan1,Ttbk2	chr2	120651157	120651557	401	*	4.0432	2.45939	4.77993	-1.63365	0.00111629	0.0275007	0.708099	Loss
Ccdc30	chr4	119084530	119084930	401	*	3.42079	1.55186	4.20841	-1.6339	0.00226891	0.0351822	0.708316	Loss
Pom121	chr5	135865160	135865560	401	*	3.52221	1.7293	4.2974	-1.63515	0.00202104	0.033779	0.709422	Loss
Adsl	chr15	80781105	80781505	401	*	3.80764	2.15288	4.55817	-1.63517	0.00140722	0.0293041	0.709438	Loss
Prpsap1	chr11	116336594	116336994	401	*	3.43206	1.57111	4.21841	-1.63619	0.00222474	0.0347957	0.710337	Loss
Ern2	chr7	129313623	129314023	401	*	4.1538	2.56152	4.89223	-1.63619	0.00117459	0.0277606	0.710344	Loss
Znfx1	chr2	166871574	166871974	401	*	3.07568	0.871844	3.90994	-1.63642	0.00290408	0.0387493	0.710543	Loss
2810002N01Rik	chr12	112954556	112954956	401	*	4.25388	2.73144	4.978	-1.63757	0.000826825	0.0249041	0.711553	Loss
Tiam1	chr16	89976902	89977302	401	*	4.15776	2.65011	4.87875	-1.63776	0.000718183	0.0238603	0.71172	Loss
Cbl	chr9	44015847	44016247	401	*	4.34414	2.87959	5.05577	-1.63793	0.000528612	0.0214545	0.71187	Loss
Ip6k1	chr9	107932421	107932821	401	*	3.7866	2.14648	4.53435	-1.63952	0.00129534	0.0286773	0.713275	Loss
Arfgef2	chr2	166672701	166673101	401	*	3.69117	1.88345	4.46884	-1.63961	0.00202536	0.0338006	0.713352	Loss
Stip1	chr19	7107395	7107795	401	*	3.95385	2.36612	4.69137	-1.63964	0.00103034	0.0270022	0.713377	Loss
Zfand2a	chr5	139956496	139956896	401	*	4.4138	2.95108	5.12503	-1.6401	0.000530103	0.0214545	0.713786	Loss
Ube2b	chr11	51805645	51806045	401	*	3.42943	1.55186	4.21841	-1.64218	0.00214531	0.0345478	0.715613	Loss
Ubr2	chr17	47079437	47079837	401	*	3.41344	1.56152	4.19834	-1.6424	0.00209241	0.0342332	0.715808	Loss
Thap3	chr4	151361137	151361537	401	*	4.829	3.4175	5.52863	-1.64274	0.00032463	0.0187994	0.716101	Loss
Xiap	chrX	39427884	39428284	401	*	4.04881	2.45939	4.78667	-1.6435	0.00101354	0.026807	0.716772	Loss
Dnahc3	chr7	127087620	127088020	401	*	3.96826	2.3606	4.70973	-1.64355	0.00108894	0.0272876	0.716819	Loss
Zfp623	chr15	75773517	75773917	401	*	3.95728	2.36612	4.69548	-1.64383	0.00103884	0.0270022	0.71706	Loss
Apc2	chr10	79767842	79768242	401	*	4.76205	3.36887	5.45739	-1.6448	0.000245022	0.0177148	0.71791	Loss
Larp4	chr15	99821173	99821573	401	*	3.62019	1.88729	4.38501	-1.64482	0.00161542	0.0308279	0.717927	Loss
Oscar	chr7	3564592	3564992	401	*	4.56732	3.07415	5.28521	-1.64498	0.000587746	0.0223326	0.718072	Loss
Dgcr8	chr16	18275295	18275695	401	*	3.71383	2.01569	4.4724	-1.64601	0.00145742	0.0297439	0.718977	Loss
Macf1	chr4	123298998	123299398	401	*	3.71383	2.01569	4.4724	-1.64601	0.00145742	0.0297439	0.718977	Loss
Nol9	chr4	151428380	151428780	401	*	3.31989	1.37162	4.1197	-1.64658	0.00231411	0.0354775	0.719476	Loss
G3bp1	chr11	55285949	55286349	401	*	4.31904	2.81652	5.03894	-1.64676	0.000637532	0.0228013	0.719634	Loss
Phkg1	chr5	130351056	130351456	401	*	4.43324	2.94924	5.14914	-1.64709	0.000558559	0.0218736	0.719921	Loss
Gla	chrX	131123314	131123714	401	*	4.62084	3.14327	5.33533	-1.64714	0.000541563	0.0215754	0.719965	Loss
Tipin	chr9	64145144	64145544	401	*	3.43801	1.55186	4.22834	-1.64732	0.00207854	0.0341158	0.720122	Loss
Zmynd8	chr2	165680165	165680565	401	*	4.10265	2.56392	4.83019	-1.64788	0.000763598	0.0245462	0.72061	Loss
Tfb2m	chr1	181459823	181460223	401	*	3.55807	1.72501	4.33992	-1.64798	0.00195143	0.0331235	0.720701	Loss
Ppm1e	chr11	87100054	87100454	401	*	3.194	1.15288	4.00714	-1.64831	0.00248395	0.0364191	0.720985	Loss
Gpr107	chr2	31021870	31022270	401	*	3.89547	2.25453	4.64338	-1.64981	0.00113405	0.0276155	0.722299	Loss
D430042O09Rik	chr7	132909176	132909576	401	*	3.61962	1.88345	4.38501	-1.65025	0.00154167	0.0302904	0.722685	Loss
D7Ertd443e	chr7	141575116	141575516	401	*	3.3454	1.35505	4.15137	-1.65033	0.00231254	0.0354775	0.722751	Loss
Klhl11	chr11	100330143	100330543	401	*	3.19245	1.14005	4.00714	-1.6513	0.0024421	0.0362235	0.7236	Loss
Luc7l	chr17	26413305	26413705	401	*	3.53027	1.7293	4.3068	-1.65143	0.00178033	0.0320731	0.72372	Loss
Obox6	chr7	16423900	16424300	401	*	3.53027	1.7293	4.3068	-1.65143	0.00178033	0.0320731	0.72372	Loss
Setd2	chr9	110502928	110503328	401	*	3.7225	2.02619	4.48074	-1.65171	0.00138138	0.0290739	0.723963	Loss
Mkrn1	chr6	39365035	39365435	401	*	3.07736	0.887292	3.90994	-1.65293	0.00261354	0.0370914	0.725029	Loss
Fryl	chr5	73575403	73575803	401	*	3.63948	1.88729	4.40768	-1.65314	0.00159546	0.0306809	0.725209	Loss
Mthfd1l	chr10	6289821	6290221	401	*	3.6352	1.88729	4.40266	-1.65359	0.0015278	0.0302535	0.725602	Loss
Rpap3	chr15	97520038	97520438	401	*	4.04731	2.46969	4.78281	-1.65468	0.000820161	0.0248497	0.726553	Loss
Tyw1	chr5	130731707	130732107	401	*	3.63834	1.87959	4.40768	-1.65599	0.0015657	0.0304473	0.727697	Loss
Clcn6	chr4	147409120	147409520	401	*	3.96872	2.36336	4.70973	-1.65612	0.0009379	0.0259053	0.727811	Loss
Dgkq,Idua	chr5	109092470	109092870	401	*	3.98389	2.36336	4.72786	-1.65692	0.00101328	0.026807	0.728503	Loss
BC018507	chr13	70760425	70760825	401	*	3.43008	1.55669	4.21841	-1.6579	0.00188781	0.0325963	0.729356	Loss
Fam116b	chr15	89024587	89024987	401	*	3.43008	1.55669	4.21841	-1.6579	0.00188781	0.0325963	0.729356	Loss
Nr2c2	chr6	92049294	92049694	401	*	4.64024	3.19997	5.34644	-1.65854	0.000309472	0.0185335	0.729918	Loss
Fcf1	chr12	86319854	86320254	401	*	3.81042	2.14648	4.56268	-1.65902	0.00116359	0.0277052	0.730333	Loss
Cdh23	chr10	60114798	60115198	401	*	3.2041	1.15288	4.01863	-1.65998	0.00230522	0.0354775	0.731165	Loss
Sin3a	chr9	56970620	56971020	401	*	3.2041	1.15288	4.01863	-1.65998	0.00230522	0.0354775	0.731165	Loss
Hist1h2bc	chr13	23779247	23779647	401	*	3.89066	2.26344	4.63594	-1.66007	0.000980476	0.0264883	0.731242	Loss
Efr3b	chr12	4027446	4027846	401	*	3.43997	1.56632	4.22834	-1.66008	0.00186189	0.0323919	0.731251	Loss
Alkbh2	chr5	114577637	114578037	401	*	4.55645	3.07921	5.27087	-1.66036	0.000428538	0.0203292	0.731497	Loss
Mef2a	chr7	74482824	74483224	401	*	4.04449	2.46712	4.77993	-1.6604	0.000800301	0.024657	0.731532	Loss
Rhbg	chr3	88081941	88082341	401	*	3.22978	1.15288	4.04779	-1.66053	0.00235881	0.0356248	0.731647	Loss
Ttc23l	chr15	10438154	10438554	401	*	3.89019	2.26047	4.63594	-1.66136	0.00097087	0.0263557	0.732362	Loss
Med25	chr7	52143358	52143758	401	*	3.90217	2.25751	4.65078	-1.66181	0.00100499	0.026807	0.732752	Loss
Cd3eap,Ercc1	chr7	19941395	19941795	401	*	4.53922	3.08424	5.24872	-1.66224	0.000347283	0.0192223	0.733129	Loss
Rbl1	chr2	156974036	156974436	401	*	4.06401	2.46455	4.80386	-1.66242	0.00087545	0.0256732	0.733285	Loss
Lrrc50	chr8	122114049	122114449	401	*	4.05096	2.47225	4.78667	-1.66267	0.000784864	0.0246138	0.733503	Loss
Man2c1	chr9	56981328	56981728	401	*	3.08282	0.879589	3.917	-1.66286	0.00248415	0.0364191	0.73367	Loss
Usp34	chr11	23213980	23214380	401	*	4.4384	2.89113	5.1677	-1.66297	0.000686426	0.0234748	0.733763	Loss
Pafah1b2	chr9	45780358	45780758	401	*	4.21242	2.65011	4.94482	-1.66359	0.000732162	0.0239634	0.734296	Loss
Zfp420	chr7	30692002	30692402	401	*	3.83513	2.13682	4.59374	-1.66386	0.00119048	0.0277773	0.734533	Loss
Plekha1,Fgfr2	chr7	138027030	138027430	401	*	4.07422	2.45939	4.81708	-1.66486	0.0008892	0.0257129	0.735405	Loss
BC030867	chr11	102110706	102111106	401	*	4.30992	2.8064	5.03003	-1.66508	0.000459911	0.0205584	0.735589	Loss
Rcor1	chr12	112281146	112281546	401	*	4.07106	2.45939	4.8133	-1.66525	0.000841219	0.0251792	0.735738	Loss
Rab20	chr8	11476231	11476631	401	*	4.36665	2.80843	5.0982	-1.66596	0.000697307	0.0236109	0.736354	Loss
Spata21	chr4	140654301	140654701	401	*	3.45336	1.56632	4.24383	-1.66601	0.00184449	0.0323029	0.736395	Loss
Ivd	chr2	118707600	118708000	401	*	3.57314	1.7207	4.35812	-1.6663	0.00171511	0.0315078	0.736652	Loss
Rhbdd2	chr5	136120291	136120691	401	*	4.57636	3.01041	5.30949	-1.66752	0.000690308	0.0234748	0.737702	Loss
Atxn1	chr13	45725216	45725616	401	*	3.98052	2.36336	4.72384	-1.6677	0.000848505	0.0252302	0.737857	Loss
Sdhc	chr1	173063797	173064197	401	*	3.20333	1.14648	4.01863	-1.66914	0.0021669	0.0345478	0.739106	Loss
Pnpla1	chr17	29016667	29017067	401	*	3.20333	1.14648	4.01863	-1.66914	0.0021669	0.0345478	0.739106	Loss
Rbm25	chr12	85010383	85010783	401	*	3.59482	1.73358	4.38122	-1.66978	0.00172862	0.0316645	0.739662	Loss
Spag7	chr11	70482343	70482743	401	*	4.37006	2.88345	5.08652	-1.67006	0.000384202	0.0199851	0.739899	Loss
Ern1	chr11	106342180	106342580	401	*	3.2126	1.14005	4.03003	-1.67069	0.0021599	0.0345478	0.740444	Loss
Gfpt1	chr6	87015301	87015701	401	*	4.31464	2.7207	5.05339	-1.67097	0.000756443	0.0243931	0.740685	Loss
Cry1	chr10	84618500	84618900	401	*	4.40634	2.87378	5.13259	-1.67169	0.000500736	0.0209229	0.741309	Loss
Fgfr2	chr7	138590266	138590666	401	*	3.25016	1.15926	4.07005	-1.67171	0.00220471	0.0346598	0.741326	Loss
Ppil1	chr17	29395984	29396384	401	*	3.98187	2.37162	4.72384	-1.67175	0.000795875	0.024657	0.74136	Loss
Ccnt1	chr15	98384018	98384418	401	*	3.23399	1.15288	4.05256	-1.67196	0.00215753	0.0345478	0.741536	Loss
Setx	chr2	28987489	28987889	401	*	3.48268	1.56152	4.27841	-1.67238	0.00184882	0.0323371	0.741903	Loss
Fam166a	chr2	25076620	25077020	401	*	4.93297	3.51385	5.63435	-1.67265	0.000193112	0.0162442	0.742135	Loss
Rufy2	chr10	62468478	62468878	401	*	3.77216	2.00864	4.54233	-1.67268	0.00131528	0.0286773	0.742163	Loss
Herc4	chr10	62727256	62727656	401	*	4.39145	2.88921	5.11128	-1.67307	0.00042594	0.0203292	0.742499	Loss
Klf17	chr4	117437329	117437729	401	*	3.93888	2.25155	4.69548	-1.67525	0.00104425	0.0270022	0.744375	Loss
2810474O19Rik	chr6	149264956	149265356	401	*	3.21337	1.14648	4.03003	-1.67684	0.00206493	0.033998	0.745748	Loss
Casc5	chr2	118890432	118890832	401	*	3.24717	1.13358	4.07005	-1.67796	0.00212695	0.0344461	0.746705	Loss
Smarcc1	chr9	110057631	110058031	401	*	4.1962	2.64785	4.92573	-1.67849	0.000513091	0.021231	0.747168	Loss
Pxmp2	chr5	110711858	110712258	401	*	4.64822	3.20306	5.35553	-1.67859	0.000222774	0.0169044	0.747247	Loss
Urgcp	chr11	5660455	5660855	401	*	3.10372	0.871844	3.94136	-1.67872	0.00226388	0.0351499	0.74736	Loss
Crk	chr11	75502107	75502507	401	*	3.10372	0.871844	3.94136	-1.67872	0.00226388	0.0351499	0.74736	Loss
Btbd9	chr17	30576909	30577309	401	*	3.87745	2.15608	4.64021	-1.67906	0.00115816	0.0276155	0.747655	Loss
Srrm1	chr4	134904444	134904844	401	*	3.09456	0.887292	3.92923	-1.68076	0.00222161	0.0347894	0.749117	Loss
P4htm	chr9	108495225	108495625	401	*	4.32226	2.80843	5.04457	-1.68085	0.000405306	0.0201401	0.749194	Loss
Med27	chr2	29204874	29205274	401	*	3.86111	2.15608	4.62094	-1.68149	0.0010567	0.0270022	0.749741	Loss
Nle1	chr11	82719607	82720007	401	*	4.33803	2.80437	5.06452	-1.68168	0.000464738	0.0205967	0.749902	Loss
Gnb1	chr4	154880797	154881197	401	*	3.09372	0.879589	3.92923	-1.6822	0.00220387	0.0346598	0.750345	Loss
Rilpl1	chr5	124977425	124977825	401	*	3.09372	0.879589	3.92923	-1.6822	0.00220387	0.0346598	0.750345	Loss
Arhgap30	chr1	173326942	173327342	401	*	3.27284	1.14005	4.0982	-1.68234	0.00211006	0.0343288	0.750466	Loss
Dnmt3a	chr12	3829577	3829977	401	*	4.35103	2.80029	5.08105	-1.68277	0.000494275	0.0208017	0.750837	Loss
Tcirg1	chr19	3899870	3900270	401	*	4.27246	2.72716	5.00136	-1.68345	0.000487633	0.0208017	0.751421	Loss
Esrp1	chr4	11288564	11288964	401	*	4.61593	3.14005	5.33005	-1.68431	0.000267775	0.0178787	0.752161	Loss
Numbl	chr7	28056176	28056576	401	*	3.65372	1.88345	4.42506	-1.68507	0.00122095	0.0280597	0.752808	Loss
Rps3	chr7	106629048	106629448	401	*	4.50529	3.02095	5.22127	-1.68523	0.000304431	0.0183751	0.752949	Loss
Tesc	chr5	118490804	118491204	401	*	4.20453	2.65011	4.93531	-1.6853	0.000507422	0.0211332	0.753003	Loss
2310045N01Rik,Mef2b	chr8	72685781	72686181	401	*	4.08835	2.46455	4.83296	-1.68676	0.000675907	0.0232942	0.754259	Loss
Srr	chr11	74728484	74728884	401	*	3.13204	0.879589	3.97211	-1.6876	0.0021719	0.0345478	0.754976	Loss
Rnf7	chr9	96376795	96377195	401	*	4.56386	3.08926	5.2777	-1.68772	0.000255874	0.0177148	0.755076	Loss
Zmym4	chr4	126620088	126620488	401	*	4.0162	2.36336	4.76636	-1.68825	0.000809343	0.0246995	0.755531	Loss
Nhp2l1	chr15	81875768	81876168	401	*	3.11447	0.871844	3.95338	-1.68923	0.00212367	0.0344461	0.756366	Loss
Orai1	chr5	123470734	123471134	401	*	3.77528	2.02968	4.54233	-1.68944	0.00109098	0.0272876	0.756548	Loss
Med31	chr11	72026350	72026750	401	*	3.23888	1.14648	4.05896	-1.69154	0.00191954	0.0329219	0.758336	Loss
Gm10691	chr3	95112709	95113109	401	*	3.80158	2.0192	4.57498	-1.69167	0.00120843	0.0279402	0.75845	Loss
Serinc3	chr2	163452910	163453310	401	*	3.93375	2.25751	4.6883	-1.69196	0.00085017	0.0252388	0.758695	Loss
Psmd4	chr3	94844872	94845272	401	*	4.15041	2.55911	4.88864	-1.69212	0.000576108	0.0222594	0.758831	Loss
Zswim5	chr4	116564892	116565292	401	*	3.49032	1.55669	4.28794	-1.6923	0.00159811	0.0306809	0.758983	Loss
Msl1,Casc3	chr11	98666491	98666891	401	*	3.37076	1.37162	4.17799	-1.69241	0.0017454	0.0317284	0.759083	Loss
Ephb4	chr5	137817437	137817837	401	*	3.37076	1.37162	4.17799	-1.69241	0.0017454	0.0317284	0.759083	Loss
Akap8	chr17	32448058	32448458	401	*	3.14178	0.871844	3.98388	-1.69413	0.00209233	0.0342332	0.760549	Loss
Heatr2	chr5	139651455	139651855	401	*	3.12514	0.871844	3.96531	-1.6955	0.0020467	0.0338886	0.761709	Loss
Vhl	chr6	113575276	113575676	401	*	3.75957	2.01569	4.52632	-1.69609	0.00100832	0.026807	0.762211	Loss
Dag1	chr9	108129212	108129612	401	*	3.38038	1.3771	4.1882	-1.69611	0.00170583	0.0315078	0.762226	Loss
Nod1	chr6	54909191	54909591	401	*	3.92511	2.26344	4.67694	-1.6978	0.000734398	0.0239634	0.763664	Loss
Rbm6	chr9	107680563	107680963	401	*	4.72863	3.26344	5.44041	-1.69807	0.000201078	0.0166407	0.763899	Loss
Gm17285,Rhbg	chr3	88080639	88081039	401	*	3.39538	1.35505	4.20841	-1.6995	0.00170187	0.0315078	0.765114	Loss
Rbm5	chr9	107655724	107656124	401	*	3.67511	1.87959	4.45073	-1.70229	0.00108076	0.0272018	0.76748	Loss
Kcnip2	chr19	45880738	45881138	401	*	3.71147	1.87572	4.49375	-1.70246	0.00122447	0.0280597	0.767622	Loss
Myst4	chr14	22327957	22328357	401	*	4.29497	2.73144	5.02761	-1.70492	0.000411615	0.0201401	0.769704	Loss
Lbr	chr1	183760569	183760969	401	*	3.69532	1.89113	4.4724	-1.70641	0.00109826	0.0272876	0.770961	Loss
Ino80	chr2	119294043	119294443	401	*	3.47727	1.55669	4.27291	-1.70665	0.00136879	0.0289242	0.771169	Loss
Arsg	chr11	109336181	109336581	401	*	4.14463	2.47225	4.89846	-1.70701	0.000726848	0.0239181	0.771473	Loss
Scamp5	chr9	57301270	57301670	401	*	4.1741	2.55911	4.917	-1.70754	0.000539265	0.0215754	0.77192	Loss
Ncor1	chr11	62159706	62160106	401	*	3.24867	1.14648	4.07005	-1.70847	0.00171266	0.0315078	0.772705	Loss
9030425E11Rik	chr9	40549322	40549722	401	*	3.24867	1.14648	4.07005	-1.70847	0.00171266	0.0315078	0.772705	Loss
3010026O09Rik	chr11	49988079	49988479	401	*	4.78348	3.31712	5.49551	-1.71005	0.000159063	0.015121	0.774039	Loss
Dapk3	chr10	80648382	80648782	401	*	3.3797	1.37162	4.1882	-1.71129	0.00152344	0.0302465	0.775082	Loss
1500009C09Rik	chr15	82089572	82089972	401	*	4.33296	2.73144	5.07322	-1.71167	0.000482126	0.0208017	0.775405	Loss
Slc25a38	chr9	120020588	120020988	401	*	3.25914	1.15288	4.08105	-1.71218	0.00167441	0.0313684	0.775837	Loss
Wdr62	chr7	31050902	31051302	401	*	3.49855	1.55669	4.2974	-1.71268	0.00136722	0.0289242	0.776252	Loss
Abcb5	chr12	120115003	120115403	401	*	3.37901	1.36612	4.1882	-1.71277	0.00150982	0.0300459	0.776333	Loss
Eif4g2	chr7	118213299	118213699	401	*	3.12596	0.879589	3.96531	-1.71334	0.00181889	0.0321713	0.776813	Loss
Kctd19	chr8	107933971	107934371	401	*	3.12596	0.879589	3.96531	-1.71334	0.00181889	0.0321713	0.776813	Loss
Drg1	chr11	3147224	3147624	401	*	3.25765	1.14005	4.08105	-1.71512	0.00164583	0.0310378	0.778312	Loss
Nufip2	chr11	77504229	77504629	401	*	3.25765	1.14005	4.08105	-1.71512	0.00164583	0.0310378	0.778312	Loss
Rbm47	chr5	66452045	66452445	401	*	3.13654	0.879589	3.97713	-1.71549	0.00180034	0.0321713	0.778621	Loss
Pdzd8	chr19	59395528	59395928	401	*	3.49383	1.55669	4.29198	-1.71639	0.00128634	0.0286773	0.779374	Loss
Gga3	chr11	115457263	115457663	401	*	3.50204	1.55669	4.30142	-1.71688	0.00129375	0.0286773	0.779792	Loss
Agbl5	chr5	31203234	31203634	401	*	4.10542	2.46455	4.85331	-1.71879	0.000525545	0.0214545	0.781394	Loss
Tbp	chr17	15646215	15646615	401	*	4.02805	2.36612	4.77993	-1.7206	0.000568	0.0220525	0.782911	Loss
Eif4a3	chr11	119151656	119152056	401	*	3.2584	1.14648	4.08105	-1.72138	0.00157012	0.0304637	0.783566	Loss
Stx8	chr11	67928664	67929064	401	*	3.43843	1.38256	4.25359	-1.72574	0.00144929	0.0296726	0.787216	Loss
Dtl	chr1	193378367	193378767	401	*	3.9592	2.26639	4.7168	-1.72709	0.000598941	0.022489	0.788344	Loss
Lace1	chr10	42164058	42164458	401	*	3.3879	1.36612	4.19834	-1.72786	0.00135319	0.0289073	0.788984	Loss
Rspry1	chr8	97128462	97128862	401	*	3.95231	2.26047	4.70973	-1.72875	0.000582649	0.0222978	0.789731	Loss
Alg12	chr15	88648530	88648930	401	*	3.80339	2.01217	4.57829	-1.72974	0.000818174	0.0248212	0.790553	Loss
Tnks2	chr19	36916546	36916946	401	*	4.19534	2.46197	4.96024	-1.72982	0.000701537	0.0236134	0.790622	Loss
Gigyf2	chr1	89310361	89310761	401	*	4.24214	2.65011	4.98051	-1.72989	0.000334743	0.0188964	0.790682	Loss
Ccs	chr19	4826863	4827263	401	*	3.54541	1.57111	4.34905	-1.73187	0.0012427	0.0281973	0.792334	Loss
Gfod2	chr8	108260983	108261383	401	*	3.15384	0.887292	3.99555	-1.73242	0.00163382	0.0309625	0.792787	Loss
Gm9900	chr11	58143806	58144206	401	*	3.50736	1.56152	4.3068	-1.73365	0.00115511	0.0276155	0.793814	Loss
Gen1	chr12	11246703	11247103	401	*	3.50736	1.56152	4.3068	-1.73365	0.00115511	0.0276155	0.793814	Loss
Chd2	chr7	80658112	80658512	401	*	3.15305	0.879589	3.99555	-1.73384	0.0016206	0.0308307	0.793971	Loss
Adat1	chr8	114514938	114515338	401	*	3.71448	1.87572	4.49726	-1.73508	0.000879471	0.0256733	0.795003	Loss
Scd3	chr19	44312188	44312588	401	*	4.18652	2.55911	4.93182	-1.73626	0.00036574	0.0195715	0.795986	Loss
Arfrp1	chr2	181098266	181098666	401	*	3.41989	1.37162	4.23401	-1.73662	0.0013214	0.0286773	0.796281	Loss
Itpkc	chr7	28003706	28004106	401	*	3.98983	2.25155	4.75559	-1.73681	0.000629087	0.0227136	0.796438	Loss
2310057M21Rik,Fgfr2	chr7	138487871	138488271	401	*	3.74909	1.89495	4.53435	-1.74042	0.000896053	0.025717	0.799439	Loss
Tmem175	chr5	109062202	109062602	401	*	4.29339	2.64785	5.04217	-1.74103	0.000413784	0.0201401	0.799944	Loss
Blmh	chr11	76766245	76766645	401	*	3.68353	1.7207	4.4855	-1.74131	0.00111511	0.0274981	0.800174	Loss
Rfwd3	chr8	113810744	113811144	401	*	4.31876	2.73358	5.05577	-1.74227	0.000261691	0.0177647	0.800965	Loss
Ankrd40	chr11	94194583	94194983	401	*	3.57292	1.56632	4.38122	-1.7441	0.00118404	0.0277773	0.802485	Loss
B3galt5	chr16	96486744	96487144	401	*	3.42721	1.3606	4.24383	-1.74582	0.00124568	0.0282398	0.803904	Loss
Mbtps1	chr8	122039749	122040149	401	*	3.16423	0.887292	4.00714	-1.74845	0.00147331	0.0298265	0.80608	Loss
Snrnp35	chr5	124938009	124938409	401	*	3.5384	1.55186	4.34382	-1.74986	0.0010528	0.0270022	0.807243	Loss
Gm960	chr19	4655907	4656307	401	*	3.55333	1.57111	4.35812	-1.7501	0.00107841	0.0272018	0.807441	Loss
Taok1	chr11	77354557	77354957	401	*	3.5242	1.56632	4.32543	-1.75062	0.00101564	0.026807	0.807865	Loss
Ikbkg	chrX	71687805	71688205	401	*	3.62463	1.7293	4.4164	-1.75075	0.000893683	0.0257129	0.807971	Loss
Map3k3	chr11	105955452	105955852	401	*	3.19571	0.894954	4.04134	-1.75114	0.00146226	0.0297733	0.808296	Loss
Ciita	chr16	10492940	10493340	401	*	3.72663	1.88345	4.51013	-1.7527	0.000774643	0.0245462	0.809582	Loss
Rsbn1l	chr5	20437798	20438198	401	*	3.55091	1.55186	4.35812	-1.75615	0.00103732	0.0270022	0.812416	Loss
Kctd3	chr1	190803944	190804344	401	*	3.30206	1.14648	4.13033	-1.75709	0.00126453	0.0285659	0.813191	Loss
0610007C21Rik	chr5	31352591	31352991	401	*	3.42787	1.36612	4.24383	-1.75804	0.00112883	0.0275969	0.813965	Loss
Fxn	chr19	24346378	24346778	401	*	4.48039	2.87572	5.22127	-1.75811	0.000237351	0.0174988	0.814025	Loss
Hspa4	chr11	53104463	53104863	401	*	3.53223	1.56632	4.33465	-1.75812	0.000961222	0.0262223	0.814038	Loss
Ybx1	chr4	118964021	118964421	401	*	3.98488	2.25751	4.74871	-1.75865	0.000473435	0.0207258	0.814469	Loss
Pdxdc1	chr16	13848713	13849113	401	*	3.20074	0.887292	4.04779	-1.75966	0.00139916	0.0292104	0.815299	Loss
Ankrd11,Gm20388	chr8	125487245	125487645	401	*	3.10472	0.54213	3.97713	-1.76068	0.00149131	0.0299575	0.816129	Loss
Kcnk6	chr7	30013038	30013438	401	*	3.19997	0.879589	4.04779	-1.76111	0.00138752	0.0291446	0.816483	Loss
Pgpep1	chr8	73180910	73181310	401	*	3.43581	1.3606	4.25359	-1.76222	0.00110337	0.0272876	0.817398	Loss
Sos1	chr17	80867899	80868299	401	*	4.06495	2.36612	4.82365	-1.76254	0.000397938	0.0200316	0.817656	Loss
Card14	chr11	119195875	119196275	401	*	3.78262	1.88345	4.57498	-1.76443	0.000808304	0.0246995	0.819204	Loss
Tor2a,Ttc16	chr2	32614013	32614413	401	*	4.88516	3.37162	5.6074	-1.76481	8.70E-05	0.0123424	0.819512	Loss
C230096C10Rik,Ubr4	chr4	138929422	138929822	401	*	3.53162	1.56152	4.33465	-1.76499	0.000907857	0.0257974	0.819661	Loss
Palb2	chr7	129260020	129260420	401	*	4.27364	2.64785	5.01863	-1.76628	0.000240864	0.0175696	0.820714	Loss
Isg20l2	chr3	87736024	87736424	401	*	4.21001	2.56152	4.95936	-1.76736	0.000272197	0.0179654	0.821592	Loss
Pprc1	chr19	46123242	46123642	401	*	3.55272	1.56632	4.35812	-1.76957	0.000916641	0.0258154	0.823403	Loss
Ccdc62	chr5	124380486	124380886	401	*	4.41843	2.81248	5.15956	-1.76961	0.000206961	0.0167226	0.82343	Loss
Rev1	chr1	38149328	38149728	401	*	3.55548	1.56152	4.36197	-1.77049	0.000892738	0.0257129	0.824146	Loss
Coro7,Dnaja3	chr16	4659889	4660289	401	*	3.31144	1.14648	4.14089	-1.77127	0.00114523	0.0276155	0.824785	Loss
D11Wsu99e	chr11	113533460	113533860	401	*	3.99655	2.25751	4.76245	-1.77177	0.000418179	0.0202149	0.825192	Loss
Pkd1	chr17	24719102	24719502	401	*	4.90432	3.37162	5.63061	-1.77183	9.88E-05	0.0128197	0.825237	Loss
Tnfrsf10b	chr14	70176772	70177172	401	*	4.28283	2.64558	5.03003	-1.77193	0.000233213	0.0173364	0.825323	Loss
Smg6	chr11	74778470	74778870	401	*	3.55151	1.55669	4.35812	-1.7725	0.000899381	0.0257422	0.825786	Loss
Naa35	chr13	59692976	59693376	401	*	4.14606	2.46712	4.90111	-1.77282	0.000312159	0.0185631	0.826048	Loss
Ppcdc	chr9	57287669	57288069	401	*	3.20426	0.879589	4.05256	-1.77333	0.00126659	0.0285872	0.82646	Loss
Smoc2	chr17	14438517	14438917	401	*	3.34514	1.15288	4.17799	-1.77482	0.00115551	0.0276155	0.827671	Loss
Sp1	chr15	102247186	102247586	401	*	4.18264	2.46455	4.94482	-1.77484	0.000383231	0.0199851	0.827687	Loss
Galns,Gm20388	chr8	125104111	125104511	401	*	4.1289	2.36887	4.89846	-1.77511	0.000467433	0.020609	0.827906	Loss
Fancd2	chr6	113485224	113485624	401	*	3.44435	1.3606	4.26328	-1.77514	0.00100297	0.026807	0.82793	Loss
Ubxn11	chr4	133661339	133661739	401	*	3.65862	1.7293	4.45559	-1.77554	0.000770855	0.0245462	0.828257	Loss
Wbp11	chr6	136774778	136775178	401	*	3.64702	1.7293	4.44223	-1.77888	0.000710402	0.0237469	0.830967	Loss
Gch1	chr14	47806210	47806610	401	*	4.42276	2.81248	5.16474	-1.77919	0.000181661	0.0156412	0.831221	Loss
Pola2	chr19	5957430	5957830	401	*	3.10177	0.561517	3.97211	-1.78088	0.00131987	0.0286773	0.832587	Loss
Apitd1	chr4	148509413	148509813	401	*	4.48166	2.88345	5.22127	-1.78138	0.000157979	0.015121	0.832993	Loss
St3gal2	chr8	113487418	113487818	401	*	3.21079	0.887292	4.05896	-1.78152	0.00121161	0.0279632	0.83311	Loss
Capn11	chr17	45792756	45793156	401	*	3.84045	2.01569	4.62094	-1.78169	0.000529352	0.0214545	0.833249	Loss
Atp1a3	chr7	25768479	25768879	401	*	3.35672	1.14005	4.19253	-1.783	0.00108525	0.0272876	0.834306	Loss
Itgae	chr11	72952061	72952461	401	*	3.89107	2.03315	4.67694	-1.78419	0.000583052	0.0222978	0.83527	Loss
Lrp1	chr10	127022675	127023075	401	*	4.3858	2.72286	5.13787	-1.78693	0.000216005	0.0168405	0.837481	Loss
Gckr	chr5	31627875	31628275	401	*	4.01848	2.26639	4.78667	-1.788	0.00037657	0.0197876	0.838345	Loss
Npc2	chr12	86106644	86107044	401	*	3.84691	2.01569	4.62846	-1.78928	0.000494581	0.0208017	0.839382	Loss
Adam12	chr7	141102099	141102499	401	*	3.76177	1.88729	4.55027	-1.78962	0.000568094	0.0220525	0.839656	Loss
Sephs1	chr2	4822354	4822754	401	*	4.07075	2.27229	4.84687	-1.79019	0.000455743	0.0205584	0.84011	Loss
Tcf20	chr15	82708507	82708907	401	*	3.39582	1.15926	4.23401	-1.79029	0.00107567	0.0272018	0.840195	Loss
B3galnt2	chr13	14063978	14064378	401	*	4.36625	2.65011	5.12808	-1.79063	0.000314785	0.0185631	0.840465	Loss
Stxbp5	chr10	9585473	9585873	401	*	3.56	1.56152	4.36714	-1.79114	0.000768722	0.0245462	0.840878	Loss
Serhl	chr15	82940592	82940992	401	*	3.56	1.56152	4.36714	-1.79114	0.000768722	0.0245462	0.840878	Loss
Lpgat1	chr1	193591112	193591512	401	*	3.67435	1.73785	4.4724	-1.79168	0.000672839	0.0232647	0.841314	Loss
4930556J24Rik	chr11	3863434	3863834	401	*	4.1193	2.3606	4.88864	-1.79176	0.000365721	0.0195715	0.84138	Loss
Ttc21a	chr9	119853010	119853410	401	*	3.77434	1.87959	4.56602	-1.79311	0.000568705	0.0220525	0.842467	Loss
Epha10	chr4	124579137	124579537	401	*	3.11336	0.571114	3.98388	-1.79338	0.00122242	0.0280597	0.842681	Loss
Pacsin1	chr17	27809165	27809565	401	*	4.36448	2.7293	5.11128	-1.79388	0.000168188	0.015591	0.843084	Loss
Pqlc2	chr4	138860262	138860662	401	*	3.50526	1.37162	4.33073	-1.79447	0.000936511	0.0259053	0.843561	Loss
Taf5l,Gm20388	chr8	126537988	126538388	401	*	4.34904	2.6433	5.10899	-1.79473	0.000274758	0.0179654	0.843764	Loss
Polr3b	chr10	84168049	84168449	401	*	3.56845	1.56632	4.3761	-1.79563	0.000743798	0.0241682	0.844488	Loss
Itgb5	chr16	33907029	33907429	401	*	4.19243	2.46197	4.95681	-1.79573	0.000305389	0.0183751	0.844567	Loss
Isoc2a	chr7	4832371	4832771	401	*	3.50463	1.36612	4.33073	-1.79601	0.000927604	0.0259053	0.844791	Loss
Cpne1,Nfs1,Rbm12	chr2	155933555	155933955	401	*	3.4535	1.36612	4.27291	-1.79647	0.00084683	0.0252302	0.845161	Loss
Rnf216	chr5	143776086	143776486	401	*	3.95077	2.14648	4.72786	-1.79667	0.000427038	0.0203292	0.845322	Loss
Dnajc11	chr4	151334598	151334998	401	*	3.35285	1.14005	4.1882	-1.79724	0.000988263	0.0265621	0.845783	Loss
Pde6b	chr5	108844226	108844626	401	*	3.28	0.894954	4.13484	-1.79994	0.00109647	0.0272876	0.847952	Loss
Aco2	chr15	81739532	81739932	401	*	3.22001	0.879589	4.07005	-1.80023	0.00107086	0.0271705	0.848178	Loss
Iqsec1	chr6	90693053	90693453	401	*	3.22001	0.879589	4.07005	-1.80023	0.00107086	0.0271705	0.848178	Loss
Ptpn11	chr5	121636151	121636551	401	*	4.50776	2.87766	5.25359	-1.80104	0.000143887	0.0149041	0.84883	Loss
Suz12	chr11	79839754	79840154	401	*	3.94083	2.14327	4.7168	-1.80189	0.00037684	0.0197876	0.849507	Loss
Deptor	chr15	55070510	55070910	401	*	3.08467	0.561517	3.95338	-1.80194	0.00114775	0.0276155	0.849548	Loss
Nos1	chr5	118384686	118385086	401	*	3.08467	0.561517	3.95338	-1.80194	0.00114775	0.0276155	0.849548	Loss
Bend3	chr10	43220657	43221057	401	*	4.79131	3.2046	5.52863	-1.80262	9.72E-05	0.0126773	0.850098	Loss
Lrrc28	chr7	74787789	74788189	401	*	3.35355	1.14648	4.1882	-1.80371	0.000939083	0.0259053	0.850966	Loss
Cbx7	chr15	79789656	79790056	401	*	3.69844	1.72501	4.50196	-1.80513	0.000642511	0.0228247	0.852104	Loss
Plb1	chr5	32614457	32614857	401	*	3.88432	2.02968	4.66966	-1.80534	0.000460658	0.0205584	0.852273	Loss
Ing4	chr6	124991224	124991624	401	*	4.32221	2.65237	5.07556	-1.80886	0.00017533	0.015591	0.855084	Loss
Anapc7	chr5	122880534	122880934	401	*	4.5991	2.9474	5.34905	-1.8098	0.000150787	0.0150544	0.855827	Loss
Wdr26	chr1	183108573	183108973	401	*	4.50901	2.88537	5.25359	-1.81024	0.000119329	0.0137038	0.856184	Loss
Afmid	chr11	117693176	117693576	401	*	3.59612	1.56632	4.40768	-1.81092	0.000691073	0.0234748	0.856724	Loss
Anapc1	chr2	128507870	128508270	401	*	3.23069	0.887292	4.08105	-1.812	0.000988859	0.0265621	0.857579	Loss
Arl6ip1	chr7	125265609	125266009	401	*	3.87074	2.0227	4.65501	-1.81234	0.000417354	0.0202132	0.857855	Loss
Dnali1	chr4	124739840	124740240	401	*	3.42565	1.14648	4.26882	-1.81439	0.000933332	0.0259053	0.859482	Loss
Oraov1	chr7	152108215	152108615	401	*	3.68049	1.7293	4.48074	-1.81452	0.000550101	0.0217422	0.859585	Loss
Spint2	chr7	30063060	30063460	401	*	4.04399	2.26344	4.81708	-1.81692	0.000300029	0.0182955	0.861495	Loss
Npl	chr1	155355579	155355979	401	*	3.40192	1.13358	4.24383	-1.81751	0.000892293	0.0257129	0.861962	Loss
Ccdc84	chr9	44218897	44219297	401	*	4.19866	2.46969	4.96277	-1.81959	0.000221361	0.0169044	0.863615	Loss
Kif24	chr4	41366681	41367081	401	*	4.51044	2.88345	5.25566	-1.81962	9.68E-05	0.0126773	0.863638	Loss
Vps11	chr9	44158176	44158576	401	*	3.81034	1.89113	4.60578	-1.82041	0.00048664	0.0208017	0.864263	Loss
Tpm3	chr3	89900074	89900474	401	*	4.54122	2.88152	5.29268	-1.82289	0.000131887	0.0142304	0.866226	Loss
Slc2a9	chr5	38806781	38807181	401	*	3.1798	0.54213	4.05896	-1.8245	0.00102124	0.0268952	0.867498	Loss
Atl3	chr19	7573636	7574036	401	*	3.3709	1.14005	4.20841	-1.82461	0.000812306	0.0246995	0.867588	Loss
Xpa	chr4	46198886	46199286	401	*	3.80451	1.87572	4.6014	-1.82495	0.000453168	0.0205584	0.867855	Loss
5430407P10Rik	chr2	6025595	6025995	401	*	3.60963	1.55186	4.42506	-1.82573	0.000623947	0.0227136	0.868476	Loss
Tns4	chr11	98937982	98938382	401	*	3.69489	1.7293	4.49726	-1.82737	0.000496789	0.0208603	0.869766	Loss
Nhsl1	chr10	18168619	18169019	401	*	3.90423	2.01217	4.69548	-1.82746	0.000404342	0.0201401	0.869844	Loss
Gm608	chr16	44182770	44183170	401	*	3.27372	0.871844	4.13033	-1.8299	0.000902047	0.0257446	0.871767	Loss
Dhdh	chr7	52736371	52736771	401	*	4.08909	2.26344	4.86973	-1.83008	0.000317601	0.0186277	0.87191	Loss
Csf3r	chr4	125705750	125706150	401	*	3.3812	1.15288	4.21841	-1.83017	0.00077961	0.0245823	0.871978	Loss
Clasp2	chr9	113799833	113800233	401	*	3.37158	1.14648	4.20841	-1.83087	0.000771771	0.0245462	0.872533	Loss
Tubgcp5	chr7	63085645	63086045	401	*	3.96865	2.14648	4.74871	-1.83151	0.000297108	0.0182955	0.873032	Loss
Nsun7	chr5	66677496	66677896	401	*	3.65081	1.547	4.4724	-1.83512	0.000622459	0.0227136	0.875872	Loss
1110004F10Rik	chr7	123244734	123245134	401	*	3.71266	1.72501	4.51825	-1.83572	0.000490265	0.0208017	0.876348	Loss
Ptcd3	chr6	71847290	71847690	401	*	3.79888	1.88345	4.59374	-1.83654	0.000390765	0.0199851	0.876993	Loss
Srpr,Fam118b	chr9	35026844	35027244	401	*	4.60409	2.95475	5.35359	-1.83676	9.50E-05	0.0126773	0.877164	Loss
Ubr5	chr15	37974770	37975170	401	*	3.80882	1.87959	4.60578	-1.83798	0.000410551	0.0201401	0.878121	Loss
Wdtc1	chr4	132860990	132861390	401	*	3.50748	1.3606	4.33465	-1.8392	0.000643061	0.0228247	0.879082	Loss
Ears2	chr7	129207512	129207912	401	*	3.83228	1.87959	4.63275	-1.83944	0.000438012	0.0204313	0.879267	Loss
Pemt	chr11	59814616	59815016	401	*	4.35237	2.65237	5.11128	-1.84314	0.000126033	0.0140738	0.882168	Loss
Lctl,Zwilch	chr9	63985087	63985487	401	*	4.01416	2.15608	4.80005	-1.84408	0.000298511	0.0182955	0.882903	Loss
Fam57b	chr7	133963888	133964288	401	*	3.92667	2.01569	4.72084	-1.84463	0.000363188	0.0195715	0.883329	Loss
Rgs11	chr17	26343451	26343851	401	*	3.14355	0.551856	4.01863	-1.84521	0.000884344	0.0256961	0.883783	Loss
Scp2	chr4	107775528	107775928	401	*	3.27519	0.887292	4.13033	-1.84688	0.000797223	0.024657	0.885091	Loss
Pkp3	chr7	148271720	148272120	401	*	3.95316	2.03315	4.74871	-1.84743	0.000364362	0.0195715	0.885521	Loss
Ror2	chr13	53235552	53235952	401	*	3.63768	1.56152	4.45559	-1.85784	0.000492417	0.0208017	0.893626	Loss
Dgka	chr10	128175806	128176206	401	*	3.28474	0.887292	4.14089	-1.86132	0.000721617	0.0238722	0.896326	Loss
Lrrc42	chr4	106914872	106915272	401	*	4.69702	3.01217	5.45317	-1.8621	7.70E-05	0.0120027	0.896931	Loss
Lamc3	chr2	31799410	31799810	401	*	4.00619	2.14005	4.79337	-1.86243	0.00024116	0.0175696	0.897187	Loss
Cdc42	chr4	136905597	136905997	401	*	3.30221	0.871844	4.16177	-1.86258	0.000724296	0.023909	0.897303	Loss
Usp28	chr9	48832508	48832908	401	*	4.09995	2.26344	4.88236	-1.86353	0.000217476	0.0169036	0.898041	Loss
Wipf1	chr2	73362960	73363360	401	*	3.7697	1.7293	4.58274	-1.86484	0.000427889	0.0203292	0.899049	Loss
Pde8b	chr13	96007065	96007465	401	*	3.74519	1.7293	4.55481	-1.86776	0.000387554	0.0199851	0.901312	Loss
Gm15800	chr5	121710617	121711017	401	*	4.00664	2.14327	4.79337	-1.87122	0.000214801	0.0168405	0.90398	Loss
Mtap4	chr9	109870321	109870721	401	*	3.42002	1.14005	4.26328	-1.87182	0.000592515	0.0224471	0.904442	Loss
Cda	chr4	137900723	137901123	401	*	3.29423	0.887292	4.15137	-1.87194	0.000670958	0.023249	0.904533	Loss
Gm6871	chr7	48817214	48817614	401	*	3.64511	1.56152	4.46402	-1.87405	0.000427866	0.0203292	0.906156	Loss
Flot2	chr11	77856756	77857156	401	*	4.64472	2.96024	5.40079	-1.87504	6.40E-05	0.011903	0.906923	Loss
9130011E15Rik	chr19	46024623	46025023	401	*	3.83555	1.88345	4.63594	-1.87631	0.000285388	0.0180478	0.9079	Loss
Gtf2i	chr5	134744249	134744649	401	*	4.51547	2.80843	5.27566	-1.87675	7.66E-05	0.0120027	0.908239	Loss
Birc5	chr11	117715591	117715991	401	*	4.03409	2.15288	4.82365	-1.88085	0.00021225	0.0168348	0.911384	Loss
Ube2o	chr11	116440839	116441239	401	*	3.31301	0.887292	4.17209	-1.88237	0.000627541	0.0227136	0.912548	Loss
Smcr8	chr11	60599783	60600183	401	*	3.48131	1.14648	4.33073	-1.88485	0.000576245	0.0222594	0.914447	Loss
Tpst1	chr5	130604137	130604537	401	*	3.55224	1.3606	4.38501	-1.88528	0.00046469	0.0205967	0.914779	Loss
Phf12	chr11	77814256	77814656	401	*	3.33754	0.894954	4.19834	-1.8876	0.000617842	0.0227004	0.916554	Loss
Mob1a	chr6	83282787	83283187	401	*	3.42932	1.14648	4.27291	-1.88771	0.000523521	0.0214545	0.916639	Loss
Depdc5	chr5	33255326	33255726	401	*	4.26601	2.47225	5.04134	-1.88776	0.000114937	0.0137038	0.916676	Loss
Sulf1	chr1	12730932	12731332	401	*	3.54492	1.36612	4.3761	-1.88826	0.000446938	0.0205017	0.917054	Loss
Rap1gap	chr4	137250047	137250447	401	*	3.35139	0	4.32543	-1.8892	0.000319357	0.0186839	0.917776	Loss
Ankrd10	chr8	11619406	11619806	401	*	3.14246	0.16561	4.04779	-1.89151	0.000689946	0.0234748	0.919539	Loss
Anln	chr9	22158849	22159249	401	*	3.67807	1.55669	4.50196	-1.89177	0.00039203	0.0199851	0.919734	Loss
Txlna	chr4	129312387	129312787	401	*	3.75949	1.73358	4.5705	-1.89279	0.00030645	0.0183956	0.920513	Loss
Lyrm7	chr11	54642075	54642475	401	*	3.19155	0.561517	4.07005	-1.89286	0.000655309	0.0229207	0.920567	Loss
Ddx19b	chr8	113537858	113538258	401	*	3.2009	0.551856	4.08105	-1.89586	0.000644433	0.0228247	0.922852	Loss
Rprd1a	chr18	24676005	24676405	401	*	3.96235	2.01217	4.76245	-1.89626	0.000222277	0.0169044	0.923156	Loss
Mark3	chr12	112826123	112826523	401	*	4.48162	2.73572	5.24872	-1.89736	7.50E-05	0.0120027	0.923992	Loss
Dhtkd1	chr2	5846401	5846801	401	*	4.63058	2.87766	5.39892	-1.89957	7.51E-05	0.0120027	0.925669	Loss
Ap2a1	chr7	52179059	52179459	401	*	3.09276	0.152885	3.99555	-1.90055	0.000654885	0.0229207	0.926417	Loss
Map2k1	chr9	64047714	64048114	401	*	3.56073	1.36612	4.39386	-1.90274	0.000400196	0.0201057	0.928081	Loss
Tmem189,Tmem189	chr2	167472954	167473354	401	*	3.45912	1.14005	4.3068	-1.90302	0.000484437	0.0208017	0.928294	Loss
Cul4b	chrX	35929257	35929657	401	*	3.45912	1.14005	4.3068	-1.90302	0.000484437	0.0208017	0.928294	Loss
Tshz2	chr2	169829238	169829638	401	*	3.7658	1.7293	4.57829	-1.90358	0.000278485	0.0179654	0.928717	Loss
Gmeb1	chr4	131798816	131799216	401	*	3.7658	1.7293	4.57829	-1.90358	0.000278485	0.0179654	0.928717	Loss
Cln3	chr7	133717580	133717980	401	*	3.34459	0.871844	4.20841	-1.90395	0.000553254	0.0218078	0.928998	Loss
Gulo	chr14	66619666	66620066	401	*	3.21095	0.551856	4.09197	-1.90514	0.000606812	0.022489	0.929898	Loss
Otog	chr7	53535949	53536349	401	*	3.22246	0.571114	4.10281	-1.90819	0.000594742	0.022489	0.932208	Loss
Myo15b	chr11	115730305	115730705	401	*	4.19912	2.36887	4.98051	-1.91041	0.000106114	0.0132008	0.933882	Loss
Nhp2	chr11	51434387	51434787	401	*	4.04451	2.14648	4.83669	-1.91319	0.000147176	0.0150433	0.935979	Loss
Unc45b	chr11	82731863	82732263	401	*	3.95919	1.88345	4.77705	-1.91613	0.000281997	0.0180281	0.938193	Loss
Clmn	chr12	106026146	106026546	401	*	3.98054	2.01569	4.78281	-1.91646	0.000182334	0.0156465	0.938443	Loss
Gm5475	chr15	100255841	100256241	401	*	3.58796	1.3606	4.42506	-1.91963	0.000365837	0.0195715	0.940828	Loss
Rnps1	chr17	24559979	24560379	401	*	4.06085	2.14327	4.85604	-1.92191	0.000139759	0.0147683	0.942539	Loss
C330005M16Rik	chr7	29405111	29405511	401	*	3.24781	0.571114	4.13033	-1.92701	0.00053008	0.0214545	0.946367	Loss
Paip2	chr18	35763221	35763621	401	*	4.04436	2.03315	4.85331	-1.93135	0.000195596	0.0162924	0.949607	Loss
Slbp	chr5	33986548	33986948	401	*	3.40976	0.887292	4.27841	-1.93163	0.000474134	0.0207258	0.949819	Loss
4931417G12Rik	chr6	113550654	113551054	401	*	4.28011	2.36612	5.07475	-1.93179	0.000116025	0.0137038	0.949941	Loss
Cpt1a	chr19	3364786	3365186	401	*	3.60506	1.3771	4.44223	-1.93223	0.000329433	0.0188885	0.950265	Loss
Kctd13	chr7	134077056	134077456	401	*	5.21331	3.51633	5.97167	-1.93736	2.00E-05	0.00817734	0.954095	Loss
1200014J11Rik	chr11	72887831	72888231	401	*	3.94284	1.87572	4.75953	-1.94097	0.000207009	0.0167226	0.956774	Loss
Spats1	chr17	45586872	45587272	401	*	3.48484	1.14648	4.33465	-1.9419	0.000357787	0.0195715	0.957472	Loss
Dhx32	chr7	140950348	140950748	401	*	3.72494	1.55669	4.55481	-1.94627	0.000256005	0.0177148	0.960712	Loss
Ecd	chr14	21141382	21141782	401	*	4.31608	2.46712	5.10051	-1.94963	6.68E-05	0.0120027	0.963201	Loss
Phyh	chr2	4841954	4842354	401	*	4.09462	2.14327	4.89489	-1.95663	0.000108449	0.013333	0.968374	Loss
Fam189a1	chr7	71980082	71980482	401	*	3.92206	1.88345	4.73484	-1.95674	0.000157845	0.015121	0.968456	Loss
Dnahc2	chr11	69242228	69242628	401	*	3.63205	1.3771	4.4724	-1.95677	0.00027891	0.0179654	0.968473	Loss
Fut2	chr7	52912682	52913082	401	*	3.72145	1.56152	4.55027	-1.95714	0.000220388	0.0169044	0.968747	Loss
1700066B19Rik	chr18	35870198	35870598	401	*	3.42777	0.894954	4.2974	-1.95824	0.000391532	0.0199851	0.969556	Loss
Camta2	chr11	70486231	70486631	401	*	3.94886	1.87572	4.76636	-1.95875	0.000172387	0.015591	0.96993	Loss
Ylpm1	chr12	86350506	86350906	401	*	4.1143	2.14648	4.917	-1.96095	0.00011324	0.0136593	0.971551	Loss
Rbm39	chr2	155980898	155981298	401	*	3.54349	1.15288	4.39892	-1.96422	0.000323502	0.0187994	0.973959	Loss
Mark2	chr19	7389786	7390186	401	*	3.94932	1.87959	4.76636	-1.97089	0.000149422	0.0150433	0.978844	Loss
Lass5	chr15	99574533	99574933	401	*	4.53659	2.73358	5.31347	-1.97348	2.90E-05	0.00897098	0.980743	Loss
Snrnp40	chr4	130063743	130064143	401	*	3.54288	1.14648	4.39892	-1.97356	0.000299948	0.0182955	0.980801	Loss
Cirh1a	chr8	109437482	109437882	401	*	3.83988	1.7293	4.66236	-1.97845	0.000154834	0.0150548	0.984369	Loss
Rabep1	chr11	70707515	70707915	401	*	3.52225	1.14648	4.3761	-1.97897	0.000275584	0.0179654	0.984748	Loss
Map1lc3b,Gm20388	chr8	124121860	124122260	401	*	3.42711	0.887292	4.2974	-1.97954	0.000333223	0.0188964	0.985166	Loss
Sft2d1	chr17	8572608	8573008	401	*	3.43439	0.871844	4.3068	-1.98071	0.000333218	0.0188964	0.986018	Loss
3230401D17Rik	chr2	163248280	163248680	401	*	3.18309	0.152885	4.09197	-1.98506	0.000386976	0.0199851	0.989185	Loss
Elof1	chr9	21920324	21920724	401	*	3.65262	1.3606	4.49726	-1.98521	0.000222555	0.0169044	0.989294	Loss
Zbtb44	chr9	30862455	30862855	401	*	4.62299	2.8145	5.40079	-1.9863	2.53E-05	0.00863109	0.990084	Loss
Cybasc3,Dak	chr19	10664738	10665138	401	*	3.65998	1.3606	4.50545	-1.98788	0.000219224	0.0169044	0.99123	Loss
Ubxn7	chr16	32373303	32373703	401	*	3.6458	1.36612	4.48902	-1.99143	0.000206772	0.0167226	0.993807	Loss
Lctl	chr9	63968755	63969155	401	*	4.97998	3.14005	5.76295	-2.00146	2.52E-05	0.00863109	1.00105	Loss
Sesn2	chr4	132057476	132057876	401	*	4.29033	2.36612	5.08652	-2.00748	4.30E-05	0.0105154	1.00539	Loss
Btk	chrX	131077899	131078299	401	*	4.37191	2.46969	5.16474	-2.00879	3.75E-05	0.0100947	1.00633	Loss
Etfb	chr7	50705823	50706223	401	*	4.79407	2.95658	5.57664	-2.02027	1.77E-05	0.00790187	1.01455	Loss
Exosc7	chr9	123034601	123035001	401	*	3.78386	1.55669	4.62094	-2.0213	0.000135479	0.0143851	1.01529	Loss
Chd8	chr14	52848179	52848579	401	*	3.67985	1.37162	4.52632	-2.02279	0.000163833	0.0154027	1.01634	Loss
Pcbp2	chr15	102305848	102306248	401	*	3.70743	1.3606	4.55817	-2.03285	0.000156048	0.0151153	1.02351	Loss
Ptpn1	chr2	167763488	167763888	401	*	3.60838	1.13358	4.4724	-2.03355	0.00019521	0.0162924	1.024	Loss
Crebl2	chr6	134795119	134795519	401	*	3.90415	1.7293	4.73484	-2.03516	0.000100986	0.0129811	1.02514	Loss
Tcfcp2	chr15	100346804	100347204	401	*	3.80824	1.56152	4.64763	-2.03721	0.000122816	0.0137748	1.0266	Loss
Ywhae	chr11	75575505	75575905	401	*	3.49984	0.894954	4.3761	-2.04671	0.000206971	0.0167226	1.0333	Loss
2610028H24Rik	chr10	75916548	75916948	401	*	3.91602	1.72501	4.74871	-2.0494	8.86E-05	0.0123424	1.0352	Loss
Iqcg	chr16	33041109	33041509	401	*	4.40545	2.46969	5.20338	-2.05048	2.34E-05	0.00853424	1.03596	Loss
Ttf1	chr2	28917739	28918139	401	*	4.54948	2.65011	5.34187	-2.05419	1.61E-05	0.00790187	1.03857	Loss
Acot8	chr2	164625560	164625960	401	*	4.84236	2.94556	5.63435	-2.05951	1.36E-05	0.00729407	1.0423	Loss
Zscan5b	chr7	6173575	6173975	401	*	4.19751	2.14005	5.0129	-2.06297	4.16E-05	0.0105154	1.04472	Loss
Atp6v0e	chr17	26834619	26835019	401	*	4.04791	1.87184	4.87875	-2.06333	6.96E-05	0.0120027	1.04498	Loss
Irak2	chr6	113626111	113626511	401	*	3.77641	1.3771	4.63275	-2.06929	0.000127693	0.0141083	1.04913	Loss
Agxt2l2	chr11	51408188	51408588	401	*	4.63558	2.72716	5.42937	-2.0755	1.11E-05	0.00654258	1.05346	Loss
Dpf2	chr19	5907976	5908376	401	*	4.21342	2.00864	5.04779	-2.08705	5.98E-05	0.011903	1.06147	Loss
Bckdk	chr7	135047304	135047704	401	*	3.95079	1.73358	4.78667	-2.08968	6.12E-05	0.011903	1.06328	Loss
Irf5	chr6	29490217	29490617	401	*	3.85704	1.55669	4.70262	-2.09307	7.63E-05	0.0120027	1.06562	Loss
Ccnd3	chr17	47647042	47647442	401	*	3.67799	1.15288	4.54689	-2.09727	0.000121647	0.0137038	1.06851	Loss
Zswim4	chr8	86745606	86746006	401	*	4.9129	3.02095	5.70414	-2.10879	4.40E-06	0.00652334	1.07641	Loss
Surf6	chr2	26755811	26756211	401	*	3.54361	0.879589	4.42506	-2.11012	0.000128548	0.0141083	1.07733	Loss
Atp2a2	chr5	122936476	122936876	401	*	3.34985	0	4.2974	-2.11232	0.000156773	0.015121	1.07883	Loss
Cdyl	chr13	35854292	35854692	401	*	4.00508	1.73785	4.84687	-2.11522	5.48E-05	0.0114805	1.08081	Loss
Sync	chr4	128978888	128979288	401	*	4.2584	2.14648	5.08105	-2.13745	1.88E-05	0.00790187	1.09589	Loss
Slc39a13	chr2	90908140	90908540	401	*	3.71729	1.14648	4.59046	-2.1412	8.65E-05	0.0123424	1.09842	Loss
Tnfsf13,BC096441	chr11	69496215	69496615	401	*	3.41636	0.140046	4.33992	-2.14601	0.00013557	0.0143851	1.10166	Loss
Usp32	chr11	84868601	84869001	401	*	4.31447	2.14969	5.1439	-2.14887	2.26E-05	0.00853424	1.10358	Loss
Slc38a8	chr8	122022746	122023146	401	*	3.918	1.56632	4.76926	-2.15247	4.50E-05	0.0105154	1.10599	Loss
Ypel3	chr7	133922739	133923139	401	*	4.60231	2.55428	5.4164	-2.15538	8.65E-06	0.00652334	1.10794	Loss
Lrrc2	chr9	110881427	110881827	401	*	3.39383	0.140046	4.31615	-2.1613	0.000121433	0.0137038	1.1119	Loss
Dhcr7	chr7	151011228	151011628	401	*	3.59497	0.879589	4.48074	-2.16153	8.72E-05	0.0123424	1.11206	Loss
Ppat	chr5	77378059	77378459	401	*	4.14077	1.89113	4.98051	-2.17298	2.39E-05	0.00853424	1.11968	Loss
Stx4a	chr7	134969154	134969554	401	*	4.53028	2.46712	5.34644	-2.18158	6.06E-06	0.00652334	1.12538	Loss
Mgll	chr6	88679122	88679522	401	*	3.42006	0.140046	4.34382	-2.18306	0.000104464	0.0131594	1.12635	Loss
Dpep1,Gm20388	chr8	125715745	125716145	401	*	3.86913	1.3771	4.73484	-2.18762	4.63E-05	0.0105154	1.12936	Loss
Gle1	chr2	29808512	29808912	401	*	4.13997	1.88345	4.98051	-2.19283	1.83E-05	0.00790187	1.13279	Loss
Arih1	chr9	59253900	59254300	401	*	3.52836	0.551856	4.43367	-2.19544	8.37E-05	0.0123424	1.13451	Loss
Cep250	chr2	155784183	155784583	401	*	4.62834	2.56392	5.44467	-2.1981	4.55E-06	0.00652334	1.13625	Loss
Cse1l	chr2	166735328	166735728	401	*	3.76973	1.14648	4.64763	-2.21123	4.77E-05	0.0105154	1.14485	Loss
H2-T24	chr17	36142345	36142745	401	*	3.7977	1.15926	4.67694	-2.2195	4.52E-05	0.0105154	1.15024	Loss
Tex264	chr9	106585895	106586295	401	*	3.99894	1.55669	4.85971	-2.23341	2.30E-05	0.00853424	1.15925	Loss
Plekhm1	chr11	103265681	103266081	401	*	4.53034	2.36336	5.36005	-2.25188	3.71E-06	0.00652334	1.17113	Loss
Ruvbl2	chr7	52689620	52690020	401	*	4.46538	2.26344	5.29941	-2.27069	3.62E-06	0.00652334	1.18313	Loss
Wdr85	chr2	24821127	24821527	401	*	4.43245	2.15288	5.27566	-2.28304	5.41E-06	0.00652334	1.19096	Loss
BC032203	chr17	46968114	46968514	401	*	4.1049	1.57111	4.97462	-2.32148	1.07E-05	0.00652334	1.21505	Loss
Pdpk1	chr17	24283879	24284279	401	*	4.04452	1.14005	4.94482	-2.43811	7.67E-06	0.00652334	1.28576	Loss
Tnfrsf21	chr17	43165545	43165945	401	*	4.01008	0.871844	4.92573	-2.54062	3.88E-06	0.00652334	1.34518	Loss
