# Supplementary material for: The reprogramming and function of H4K20me1 during early embryo development
Source: EMBO Rep. 2026 Apr 22;27(11):3050–77. doi: 10.1038/s44319-026-00780-x (PMC13261155; doi:10.1038/s44319-026-00780-x)
Supplement: Supplementary file 8 — Source data Fig. 7 [file 44319_2026_780_MOESM8_ESM.zip]

Archive with 3 entries (2 files):
- Figure 7/
- Figure 7/Fig7A, B.xlsx
- Figure 7/Fig7C.xlsx
