# Supplementary material for: The reprogramming and function of H4K20me1 during early embryo development
Source: EMBO Rep. 2026 Apr 22;27(11):3050–77. doi: 10.1038/s44319-026-00780-x (PMC13261155; doi:10.1038/s44319-026-00780-x)
Supplement: Supplementary file 8 — Source data Fig. 7 [file 44319_2026_780_MOESM8_ESM.zip › Figure 7/Fig7A, B.xlsx]

## Sheet: All_Classified_Genes
ENSEMBL	SYMBOL	Fold.change	log2FoldChange	pvalue	padj	Regulation	X5uM.UNC0379.mean.	Control.mean.	R.UNC.2	R.UNC.3	R.C.3	R.C.4	Gene_Category
ENSMUSG00000000103	Zfy2	-4.33912	-2.1174	0.00473928	0.0242316	down	165.613	715.038	271.588	59.6376	580.283	849.794	Other coding protein genes
ENSMUSG00000000148	Brat1	-3.85782	-1.94779	0.0113157	0.0484722	down	74.2428	288.09	44.5227	103.963	227.157	349.023	ZGA
ENSMUSG00000000168	Dlat	3.95427	1.98341	4.46e-07	8.51e-06	up	1810.95	457.766	1571.65	2050.24	377.906	537.625	Maternal
ENSMUSG00000000275	Trim25	-3.96782	-1.98835	0.00709044	0.0334032	down	70.2481	277.146	90.5295	49.9666	216.832	337.461	Other coding protein genes
ENSMUSG00000000276	Dgke	-6.08048	-2.60418	1.9e-10	8.22e-09	down	364.621	2210.34	460.068	269.175	2096.04	2324.65	ZGA
ENSMUSG00000000303	Cdh1	-4.25278	-2.08841	1.89e-05	0.000228474	down	187.455	799.417	157.314	217.597	935.473	663.36	Maternal
ENSMUSG00000000346	Dazap2	4.46867	2.15985	1.39e-06	2.32e-05	up	17089.4	3823.87	12463.4	21715.3	2410.96	5236.78	Maternal
ENSMUSG00000000355	Mcts1	-4.19398	-2.06832	3.77e-05	0.000420985	down	305.463	1283.55	252.295	358.631	1705.74	861.356	ZGA
ENSMUSG00000000365	Rnf17	-5.11971	-2.35606	6.44e-10	2.43e-08	down	869.211	4451.77	832.574	905.847	5694.41	3209.13	Maternal
ENSMUSG00000000399	Ndufa9	-4.18983	-2.06689	8.59e-13	6.38e-11	down	1752.94	7342.96	1852.14	1653.73	8183.84	6502.08	ZGA
ENSMUSG00000000402	Egfl6	4.75658	2.24992	0.0103752	0.0452177	up	703.333	148.216	623.318	783.348	265.361	31.0724	Other coding protein genes
ENSMUSG00000000409	Lck	-9.818	-3.29543	1.46e-07	3.15e-06	down	86.6067	857.764	47.4909	125.722	667.015	1048.51	Other coding protein genes
ENSMUSG00000000440	Pparg	5.2743	2.39898	0.000207065	0.00182792	up	470.444	89.2025	632.222	308.665	103.253	75.1519	Maternal
ENSMUSG00000000561	Wdr77	-6.31905	-2.65971	8.01e-15	8.76e-13	down	297.439	1879.53	298.302	296.576	1945.29	1813.76	ZGA
ENSMUSG00000000594	Gm2a	-5.65416	-2.49931	6.39e-09	1.91e-07	down	1738.43	9834.93	1337.17	2139.7	13198.8	6471.01	ZGA
ENSMUSG00000000701	Tcl1b5	3.77792	1.91759	3.8e-12	2.4e-10	up	23223.7	6146.57	23735.1	22712.3	5291.72	7001.41	Maternal
ENSMUSG00000000732	Icosl	6.75474	2.7559	0.000918438	0.00642535	up	315.425	46.456	292.366	338.484	20.6506	72.2614	Maternal
ENSMUSG00000000751	Rpa1	-3.04827	-1.60799	7.16e-05	0.000731031	down	316.01	962.164	344.309	287.711	979.872	944.457	Maternal
ENSMUSG00000000861	Bcl11a	-21.4034	-4.41977	0.00203455	0.0123168	down	8.86505	196.355	0	17.7301	94.9929	297.717	Other coding protein genes
ENSMUSG00000000884	Gnb1l	-3.95168	-1.98247	4.13e-06	6.09e-05	down	227.933	902.085	209.257	246.61	984.002	820.167	Maternal
ENSMUSG00000000982	Ccl3	9.88541	3.3053	8.63e-12	5.1e-10	up	720.547	72.9405	663.388	777.706	74.3423	71.5388	Other coding protein genes
ENSMUSG00000001017	Chtop	-3.1449	-1.65301	4.14e-05	0.000456946	down	319.877	1006.93	301.27	338.484	1090.35	923.501	ZGA
ENSMUSG00000001018	Snapin	5.26889	2.3975	6.66e-08	1.56e-06	up	2647.56	502.311	1907.06	3388.06	388.232	616.39	Maternal
ENSMUSG00000001054	Rmnd5b	-3.0407	-1.6044	0.00228059	0.0134843	down	327.504	994.901	348.761	306.247	622.616	1367.19	ZGA
ENSMUSG00000001056	Nhp2	-3.02049	-1.59478	4.27e-11	2.19e-09	down	6732.08	20333.9	6763	6701.17	19735.8	20932	ZGA
ENSMUSG00000001103	Sebox	7.8651	2.97547	1.4e-06	2.33e-05	up	2223.89	282.349	1592.43	2855.35	123.904	440.795	Maternal
ENSMUSG00000001105	Ift20	-5.71155	-2.51388	3.16e-10	1.31e-08	down	1172.47	6691.08	1454.41	890.534	8332.53	5049.63	Maternal
ENSMUSG00000001131	Timp1	-423.732	-8.72701	6.19e-05	0.000645894	down	0	85.1688	0	0	33.041	137.297	Other coding protein genes
ENSMUSG00000001138	Cnnm3	-21.352	-4.4163	1.93e-06	3.1e-05	down	9.41549	206.589	5.93636	12.8946	220.962	192.215	Other coding protein genes
ENSMUSG00000001166	Oas1c	8.00449	3.00081	3.05e-19	7.43e-17	up	4804.38	600.246	3906.12	5702.64	576.152	624.339	Maternal
ENSMUSG00000001168	Oas1h	12.0121	3.58642	3.96e-08	9.79e-07	up	5629.49	468.114	5744.91	5514.06	136.294	799.934	Maternal
ENSMUSG00000001300	Efnb2	-3.52829	-1.81897	6.1e-06	8.59e-05	down	1060.75	3741.71	1166.49	955.007	4863.22	2620.2	Maternal
ENSMUSG00000001349	Cnn1	5.23829	2.3891	0.000425771	0.00335796	up	679.29	129.879	320.563	1038.02	138.359	121.399	Maternal
ENSMUSG00000001376	Vps50	3.295	1.72028	0.00272866	0.0155519	up	817.552	248.617	675.261	959.843	346.931	150.304	Other coding protein genes
ENSMUSG00000001467	Cyp51	-63.2207	-5.98233	4.2e-05	0.000462142	down	2.96818	168.38	5.93636	0	101.188	235.572	Other coding protein genes
ENSMUSG00000001504	Irx2	-36.4864	-5.18929	4.95e-08	1.19e-06	down	6.31957	242.569	2.96818	9.67096	263.295	221.843	Other coding protein genes
ENSMUSG00000001510	Dlx3	-11.7985	-3.56053	0.00882937	0.039879	down	11.3223	131.231	17.8091	4.83548	229.222	33.2403	Other coding protein genes
ENSMUSG00000001525	Tubb5	-4.54708	-2.18494	2.18e-05	0.00025869	down	398.93	1818.91	243.391	554.468	2225.1	1412.71	Maternal
ENSMUSG00000001569	Nom1	-5.66753	-2.50272	1.82e-05	0.00022107	down	130.742	737.424	173.639	87.8446	907.595	567.252	ZGA
ENSMUSG00000001576	Ergic1	4.9751	2.31473	0.000183777	0.00165382	up	540.978	108.607	397.736	684.22	78.4724	138.742	Maternal
ENSMUSG00000001630	Stk38l	-7.46977	-2.90106	6.31e-09	1.89e-07	down	482.411	3610.36	335.404	629.418	4958.22	2262.5	Maternal
ENSMUSG00000001642	Akr1b3	6.7465	2.75414	1.41e-13	1.22e-11	up	3690.91	546.548	3524.71	3857.1	410.947	682.148	Other coding protein genes
ENSMUSG00000001785	Pwp1	-4.63072	-2.21124	7.84e-06	0.000106557	down	180.428	833.863	198.868	161.989	640.169	1027.56	ZGA
ENSMUSG00000001870	Ltbp1	-199.52	-7.64039	0.00367066	0.0197783	down	0	40.1075	0	0	21.6832	58.5317	Other coding protein genes
ENSMUSG00000001946	Esam	266.224	8.0565	0.00267226	0.0152867	up	42.2025	0	11.8727	72.5322	0	0	Other coding protein genes
ENSMUSG00000002020	Ltbp2	5.09625	2.34944	0.00379576	0.02028	up	298.791	58.8511	332.436	265.146	88.7977	28.9046	Other coding protein genes
ENSMUSG00000002068	Ccne1	-5.77799	-2.53057	2.77e-12	1.84e-10	down	559.869	3241.63	436.322	683.415	3194.65	3288.62	ZGA
ENSMUSG00000002076	Hsf2bp	3.98015	1.99282	5.6e-07	1.03e-05	up	4923.06	1236.23	4996.93	4849.18	834.285	1638.17	Maternal
ENSMUSG00000002102	Psmc3	-3.5802	-1.84004	0.00182432	0.0112776	down	181.184	651.417	115.759	246.61	770.268	532.567	Maternal
ENSMUSG00000002109	Ddb2	4.08133	2.02904	0.000742855	0.00539962	up	729.063	179.081	596.604	861.521	251.938	106.224	Maternal
ENSMUSG00000002280	Ciao3	-16.661	-4.0584	0.000135834	0.00127739	down	9.83819	159.047	14.8409	4.83548	185.856	132.238	Other coding protein genes
ENSMUSG00000002307	Daxx	-4.89092	-2.29011	0.00626601	0.0302177	down	55.3038	271.644	44.5227	66.0849	401.655	141.632	Maternal
ENSMUSG00000002329	Mdp1	-8.67234	-3.11642	1.28e-16	2.1e-14	down	317.318	2742.36	388.832	245.804	2749.63	2735.09	ZGA
ENSMUSG00000002332	Dhrs1	6.75418	2.75578	9.34e-07	1.62e-05	up	970.929	143.345	940.913	1000.94	83.635	203.055	Maternal
ENSMUSG00000002379	Ndufa11	-3.17306	-1.66587	4.14e-10	1.67e-08	down	3400.04	10788.1	3495.03	3305.05	11754.3	9821.77	ZGA
ENSMUSG00000002413	Braf	-3.64149	-1.86453	6.41e-06	8.93e-05	down	300.746	1095.21	305.723	295.77	1259.69	930.727	Other coding protein genes
ENSMUSG00000002458	Rgs19	3.69966	1.88739	0.00533309	0.0266584	up	373.563	100.968	252.295	494.831	80.5374	121.399	Other coding protein genes
ENSMUSG00000002496	Tsc2	3.12856	1.6455	0.00130681	0.00856269	up	737.877	235.439	906.779	568.975	194.116	276.761	Other coding protein genes
ENSMUSG00000002524	Puf60	-4.31334	-2.1088	6.8e-05	0.000700074	down	112.387	485.546	103.886	120.887	481.16	489.932	Maternal
ENSMUSG00000002565	Scin	3.43863	1.78183	0.000102326	0.000998326	up	758.987	220.733	856.32	661.655	240.58	200.887	Other coding protein genes
ENSMUSG00000002660	Clpp	-4.51331	-2.17418	5.17e-07	9.68e-06	down	278.45	1260.59	215.193	341.707	1321.64	1199.54	ZGA
ENSMUSG00000002699	Lcp2	6.45298	2.68997	3.08e-08	7.81e-07	up	904.563	139.889	844.447	964.678	106.351	173.427	Maternal
ENSMUSG00000002768	Mea1	4.12306	2.04372	1.04e-14	1.11e-12	up	14649.8	3552.67	14786	14513.7	3203.94	3901.39	Maternal
ENSMUSG00000002781	Tmem143	20.5931	4.36409	0.00433911	0.0225617	up	136.619	6.50353	158.798	114.44	0	13.0071	Other coding protein genes
ENSMUSG00000002803	Btbd6	-253.918	-7.98822	0.000905734	0.00636288	down	0	51.1064	0	0	66.082	36.1307	Other coding protein genes
ENSMUSG00000002804	Nudt14	3.35264	1.7453	7.71e-06	0.000104966	up	1218.59	363.726	1234.76	1202.42	410.947	316.505	Maternal
ENSMUSG00000002833	Hdgfl2	-6.11687	-2.61279	1.75e-07	3.71e-06	down	125.999	771.183	124.664	127.334	937.538	604.828	Other coding protein genes
ENSMUSG00000002846	Timmdc1	-3.42648	-1.77673	0.00300603	0.0168414	down	305.708	1050.52	181.059	430.358	1400.11	700.936	ZGA
ENSMUSG00000002847	Pla1a	3.52683	1.81837	0.00690496	0.0326774	up	506.911	143.344	571.375	442.446	76.4073	210.281	Other coding protein genes
ENSMUSG00000002897	Il17ra	-12.0243	-3.58789	7.29e-07	1.3e-05	down	31.2146	379.116	23.7454	38.6838	489.42	268.812	Other coding protein genes
ENSMUSG00000002957	Ap2a2	-6.96226	-2.79956	2.52e-06	3.91e-05	down	99.3643	691.129	106.854	91.8741	945.799	436.459	Other coding protein genes
ENSMUSG00000003032	Klf4	-4.9259	-2.30039	1.71e-05	0.000209705	down	286.138	1404.31	411.093	161.183	1499.24	1309.38	Other coding protein genes
ENSMUSG00000003053	Cyp2c29	3.81734	1.93257	5.01e-05	0.000537715	up	888.639	232.446	1083.39	693.891	205.474	259.418	Other coding protein genes
ENSMUSG00000003184	Irf3	-4.12349	-2.04387	0.00872721	0.0395114	down	53.5445	222.019	38.5863	68.5026	196.181	247.857	ZGA
ENSMUSG00000003198	Zfp959	1563.92	10.6109	1.71e-08	4.58e-07	up	248.85	0	434.838	62.8612	0	0	Other coding protein genes
ENSMUSG00000003226	Ranbp2	-6.06502	-2.60051	2.91e-15	3.44e-13	down	749.233	4539.3	848.899	649.566	5095.54	3983.05	ZGA
ENSMUSG00000003235	Eif2b5	-4.85976	-2.28089	0.000223487	0.00195115	down	86.5823	422.886	66.7841	106.381	487.355	358.417	ZGA
ENSMUSG00000003269	Cyth2	-4.36223	-2.12507	0.000256096	0.00219552	down	94.6566	411.93	103.886	85.4268	361.386	462.473	ZGA
ENSMUSG00000003271	Sult2b1	-3.82	-1.93357	3.48e-06	5.22e-05	down	288.589	1099.88	335.404	241.774	1071.77	1128	ZGA
ENSMUSG00000003271	Gm5897	-3.82	-1.93357	3.48e-06	5.22e-05	down	288.589	1099.88	335.404	241.774	1071.77	1128	Other coding protein genes
ENSMUSG00000003355	Fkbp11	-8.09117	-3.01635	2.57e-07	5.23e-06	down	79.6194	638.652	106.854	52.3844	615.389	661.915	Other coding protein genes
ENSMUSG00000003380	Rabac1	4.96679	2.31231	4.43e-06	6.48e-05	up	1625.39	326.798	1482.61	1768.17	196.181	457.415	Maternal
ENSMUSG00000003411	Rab3b	4.9088	2.29537	1.37e-07	2.98e-06	up	2729	555.421	2533.34	2924.66	366.549	744.293	Other coding protein genes
ENSMUSG00000003429	Rps11	-3.52194	-1.81637	4.73e-11	2.4e-09	down	6075.19	21393.5	6699.18	5451.2	23411.6	19375.5	Maternal
ENSMUSG00000003435	Supt5	-4.1182	-2.04201	0.000109585	0.00105936	down	252.682	1036.92	345.793	159.571	1155.4	918.443	Maternal
ENSMUSG00000003452	Bicd1	53.5779	5.74356	0.000423035	0.00334331	up	132.516	2.58133	216.677	48.3548	5.16266	0	Other coding protein genes
ENSMUSG00000003500	Impdh1	-14.3771	-3.8457	0.011675	0.0496865	down	4.17705	58.3839	5.93636	2.41774	64.0169	52.7508	ZGA
ENSMUSG00000003527	Ess2	-5.05351	-2.33729	0.000956271	0.00664116	down	55.4315	281.851	41.5545	69.3086	289.109	274.593	Other coding protein genes
ENSMUSG00000003528	Slc25a1	490.372	8.93773	2.75e-05	0.000319176	up	77.9879	0	97.9499	58.0258	0	0	Maternal
ENSMUSG00000003549	Ercc1	-3.5957	-1.84627	1.42e-05	0.000178473	down	241.688	867.802	264.168	219.208	887.977	847.626	ZGA
ENSMUSG00000003604	Aven	6.14954	2.62048	4.87e-22	1.89e-19	up	10964.4	1782.51	11535.8	10393.1	1626.24	1938.77	Maternal
ENSMUSG00000003623	Crot	-4.39121	-2.13462	0.00164612	0.0103598	down	84.7301	369.959	109.823	59.6376	291.174	448.743	ZGA
ENSMUSG00000004098	Col5a3	-349.319	-8.4484	0.000123231	0.00116928	down	0	70.3102	0	0	92.9278	47.6925	Other coding protein genes
ENSMUSG00000004100	Ppan	-4.48082	-2.16376	0.00253277	0.0146563	down	100.73	454.175	56.3954	145.064	580.283	328.067	Maternal
ENSMUSG00000004127	Trmt10a	-3.42633	-1.77666	0.00014507	0.00135022	down	211.643	724.821	222.614	200.672	833.253	616.39	ZGA
ENSMUSG00000004151	Etv1	3.31759	1.73014	1.27e-05	0.00016242	up	1870.99	563.378	2086.63	1655.35	446.054	680.703	Maternal
ENSMUSG00000004207	Psap	-4.82154	-2.26949	0.006575	0.0314683	down	40.1389	192.395	50.4591	29.8188	225.092	159.698	Maternal
ENSMUSG00000004268	Emg1	-3.63903	-1.86356	1.39e-08	3.8e-07	down	2319.85	8436.91	2827.19	1812.5	8739.34	8134.47	Maternal
ENSMUSG00000004341	Gpx6	4.60534	2.20331	7.99e-05	0.000807068	up	2987.92	648.216	3024.58	2951.25	289.109	1007.32	Maternal
ENSMUSG00000004359	Spic	-5.50824	-2.46159	2e-20	6.15e-18	down	3634.64	20023	3437.15	3832.12	18102.3	21943.6	ZGA
ENSMUSG00000004393	Ddx56	-4.19344	-2.06813	0.00918346	0.0410589	down	86.8529	363.338	97.9499	75.7559	165.205	561.471	Maternal
ENSMUSG00000004394	Tmed4	-3.63133	-1.8605	0.00237747	0.0139272	down	215.642	785.496	148.409	282.876	1081.06	489.932	ZGA
ENSMUSG00000004530	Coro1c	-18.0311	-4.17242	7.44e-07	1.33e-05	down	12.6589	225.534	14.8409	10.4769	243.677	207.39	ZGA
ENSMUSG00000004540	Psg17	7.2602	2.86001	4.99e-07	9.39e-06	up	1288.77	177.417	746.497	1831.04	137.327	217.507	Maternal
ENSMUSG00000004642	Slbp	4.58287	2.19625	5.4e-19	1.24e-16	up	41787	9117.68	41938.9	41635.1	8453.33	9782.03	Maternal
ENSMUSG00000004668	Abca13	4.54489	2.18424	0.000254889	0.00218715	up	678.895	149.023	657.452	700.339	87.7652	210.281	Other coding protein genes
ENSMUSG00000004677	Myo9b	3.47347	1.79638	2.1e-05	0.000250861	up	901.974	259.707	979.499	824.449	278.783	240.631	Other coding protein genes
ENSMUSG00000004709	Cd244a	405.169	8.66238	0.000287121	0.00241362	up	64.5184	0	111.307	17.7301	0	0	Other coding protein genes
ENSMUSG00000004880	Lbr	-3.96306	-1.98662	1.88e-09	6.43e-08	down	964.339	3823.73	906.779	1021.9	4449.18	3198.29	Maternal
ENSMUSG00000004885	Crabp2	6.93311	2.7935	2.77e-26	1.65e-23	up	7621.6	1099.42	7423.42	7819.78	1119.26	1079.59	Maternal
ENSMUSG00000004896	Rrnad1	-10.8353	-3.43767	1.29e-07	2.83e-06	down	55.6626	603.682	54.9113	56.4139	851.838	355.526	Other coding protein genes
ENSMUSG00000004897	Hdgf	-3.63914	-1.8636	2.19e-08	5.74e-07	down	548.499	1994.95	578.795	518.202	2098.1	1891.8	Maternal
ENSMUSG00000004952	Rasa4	6.54775	2.711	2.13e-18	4.72e-16	up	8732.42	1333.08	8484.54	8980.29	1094.48	1571.69	Maternal
ENSMUSG00000005125	Ndrg1	-7.47422	-2.90192	7.13e-07	1.28e-05	down	73.0536	549.86	53.4272	92.68	495.615	604.105	Other coding protein genes
ENSMUSG00000005148	Klf5	-6.30882	-2.65737	0.00113678	0.00763062	down	40.4826	258.109	23.7454	57.2199	299.434	216.784	ZGA
ENSMUSG00000005161	Prdx2	4.46714	2.15935	8.19e-11	3.81e-09	up	62560.1	14003.7	73431.3	51688.9	11224.6	16782.7	Maternal
ENSMUSG00000005220	Corin	199.527	7.64044	0.00635807	0.0305995	up	31.7012	0	31.1659	32.2365	0	0	Other coding protein genes
ENSMUSG00000005251	Ripk4	-8.64759	-3.1123	0.00014572	0.00135428	down	80.6959	691.345	138.02	23.3715	559.632	823.058	ZGA
ENSMUSG00000005299	Letm1	-3.25413	-1.70227	0.000196247	0.00174784	down	275.969	900.428	216.677	335.26	941.669	859.188	Maternal
ENSMUSG00000005354	Txn2	3.78582	1.92061	1.64e-12	1.13e-10	up	8289.53	2189.86	7530.27	9048.8	2193.1	2186.63	Maternal
ENSMUSG00000005362	Crbn	3.01266	1.59104	0.000155252	0.00143155	up	1664.46	553.031	1595.4	1733.52	702.121	403.941	Maternal
ENSMUSG00000005470	Asf1b	3.64707	1.86674	7.27e-08	1.69e-06	up	23386	6412.18	18043.6	28728.4	5354.71	7469.66	Maternal
ENSMUSG00000005483	Dnajb1	4.70851	2.23527	9.28e-05	0.000917602	up	2380.01	505.03	1944.16	2815.86	235.417	774.642	Maternal
ENSMUSG00000005493	Msh4	3.67407	1.87738	0.00415515	0.0217779	up	1191.46	323.797	1294.13	1088.79	128.034	519.56	Maternal
ENSMUSG00000005547	Cyp2a5	66.1393	6.04744	0.00385301	0.0205109	up	51.481	0.722614	77.1727	25.7892	0	1.44523	Other coding protein genes
ENSMUSG00000005625	Psmd4	3.58495	1.84195	5.12e-07	9.6e-06	up	3152.29	878.929	2856.87	3447.7	687.666	1070.19	Maternal
ENSMUSG00000005696	Sh2d1a	213.484	7.73798	0.00466269	0.0239236	up	33.9273	0	35.6182	32.2365	0	0	Other coding protein genes
ENSMUSG00000005732	Ranbp1	-13.9201	-3.79909	7.64e-27	5.19e-24	down	901.404	12542.9	964.659	838.15	15865.9	9219.83	Maternal
ENSMUSG00000005803	Sqor	233.85	7.86944	0.00299241	0.0167808	up	37.151	0	35.6182	38.6838	0	0	Other coding protein genes
ENSMUSG00000005813	Metap1	-7.32197	-2.87223	1.18e-13	1.03e-11	down	595.034	4366.43	424.45	765.618	4092.95	4639.91	ZGA
ENSMUSG00000005892	Trh	201.109	7.65183	0.00655395	0.0313992	up	31.9962	0	43.0386	20.9537	0	0	Other coding protein genes
ENSMUSG00000005958	Ephb3	-22.8383	-4.51338	0.0034259	0.0187572	down	4.83548	116.358	0	9.67096	159.01	73.7066	Other coding protein genes
ENSMUSG00000005968	Tuft1	-7.01299	-2.81003	1.39e-09	4.87e-08	down	128.328	897.183	145.441	111.216	999.49	794.876	ZGA
ENSMUSG00000005981	Trap1	-4.28424	-2.09904	1.05e-05	0.00013746	down	155.007	664.421	152.861	157.153	734.13	594.711	Maternal
ENSMUSG00000005982	Naa60	7.19851	2.8477	0.00575435	0.0283469	up	167.307	23.0731	157.314	177.301	9.29278	36.8533	Maternal
ENSMUSG00000006005	Tpr	-3.37306	-1.75406	2.48e-08	6.4e-07	down	1744.11	5886.96	1476.67	2011.56	6409.95	5363.97	Maternal
ENSMUSG00000006050	Sra1	-3.01805	-1.59362	0.00166118	0.0104318	down	198.876	599.589	219.645	178.107	704.186	494.991	ZGA
ENSMUSG00000006056	Calcoco2	-4.38803	-2.13357	0.00150708	0.00963265	down	226.63	996.799	136.536	316.724	510.07	1483.53	ZGA
ENSMUSG00000006215	Zbtb17	-3.71338	-1.89273	0.000907529	0.00636777	down	102.504	380.859	99.434	105.575	375.841	385.876	ZGA
ENSMUSG00000006345	Ggt1	237.624	7.89254	0.00275751	0.015666	up	37.7653	0	40.0704	35.4602	0	0	Other coding protein genes
ENSMUSG00000006392	Med8	-4.09201	-2.03281	9.58e-11	4.39e-09	down	597.758	2444.82	623.318	572.199	2459.49	2430.15	Maternal
ENSMUSG00000006589	Aprt	-4.87164	-2.28441	5.26e-12	3.26e-10	down	441.615	2153.48	412.577	470.653	2203.42	2103.53	ZGA
ENSMUSG00000006642	Tcf23	-300.462	-8.23104	0.000470005	0.00365749	down	0	60.3928	0	0	26.8458	93.9398	Other coding protein genes
ENSMUSG00000006649	Nphs1	-173.726	-7.44067	9.73e-07	1.69e-05	down	0.805913	168.394	0	1.61183	231.287	105.502	Other coding protein genes
ENSMUSG00000006673	Qrich1	-5.24778	-2.39171	2.04e-06	3.25e-05	down	444.272	2337.93	247.843	640.701	2536.93	2138.94	ZGA
ENSMUSG00000006717	Acot13	-5.712	-2.514	3.34e-15	3.85e-13	down	1225.95	7007.15	1101.19	1350.71	8124.99	5889.31	ZGA
ENSMUSG00000006720	Zfp184	150.975	7.23817	3.1e-06	4.72e-05	up	140.093	1.03253	181.059	99.1274	2.06506	0	Other coding protein genes
ENSMUSG00000006763	Saal1	-767.007	-9.5831	1.59e-07	3.39e-06	down	0	154.35	0	0	185.856	122.844	Other coding protein genes
ENSMUSG00000006764	Tph2	3.16843	1.66377	0.00249151	0.0144572	up	620.549	195.637	543.177	697.921	138.359	252.915	Maternal
ENSMUSG00000006906	Stambp	4.54385	2.18391	0.000211777	0.00186346	up	701.061	154.135	507.559	894.564	107.383	200.887	Maternal
ENSMUSG00000006941	Eif1b	3.89528	1.96173	1.02e-09	3.7e-08	up	3972.87	1019.39	4051.57	3894.17	858.033	1180.75	Maternal
ENSMUSG00000007080	Pole	-4.35407	-2.12236	5.83e-09	1.77e-07	down	365.47	1593.7	327.984	402.957	1656.18	1531.22	Other coding protein genes
ENSMUSG00000007279	Scube2	-166.968	-7.38342	0.00743049	0.0346301	down	0	33.6063	0	0	43.3663	23.8463	Other coding protein genes
ENSMUSG00000007338	Mrpl49	-6.41671	-2.68183	1.28e-20	4.03e-18	down	651.73	4182.86	642.611	660.849	4340.76	4024.96	ZGA
ENSMUSG00000007440	Pcdha10	-3.36167	-1.74918	0.00599821	0.0292376	down	88.042	295.998	89.0454	87.0386	330.41	261.586	Other coding protein genes
ENSMUSG00000007591	Tssk4	531.349	9.05352	2.84e-05	0.000326963	up	84.578	0	132.084	37.072	0	0	Other coding protein genes
ENSMUSG00000007613	Tgfbr1	-3.49391	-1.80484	1.63e-05	0.000200735	down	277.778	969.295	305.723	249.833	1049.05	889.538	Other coding protein genes
ENSMUSG00000007670	Khsrp	-4.4907	-2.16694	0.00486616	0.0247804	down	119.689	540.138	65.3	174.077	799.179	281.097	Maternal
ENSMUSG00000007739	Cct4	-3.02883	-1.59876	0.00723977	0.0339493	down	353.158	1066.76	529.82	176.495	1197.74	935.785	Maternal
ENSMUSG00000007815	Rhoa	-3.15488	-1.65758	1.62e-05	0.00020006	down	1125.91	3552.51	1141.27	1110.55	4546.24	2558.78	Maternal
ENSMUSG00000007867	Ift43	3.87333	1.95357	1.42e-12	1e-10	up	16341.5	4218.49	18341.9	14341.2	4012.42	4424.57	Maternal
ENSMUSG00000007944	Ttc9b	-10.3413	-3.37035	4.14e-06	6.09e-05	down	37.7897	396.554	20.7773	54.8021	413.013	380.095	Other coding protein genes
ENSMUSG00000008036	Ap2s1	5.44583	2.44515	1.37e-07	2.98e-06	up	1750.39	320.967	1611.72	1889.06	212.701	429.233	Maternal
ENSMUSG00000008167	Fbxw9	-4.03883	-2.01394	0.00589909	0.0288787	down	83.1671	336.893	71.2363	95.0978	472.899	200.887	ZGA
ENSMUSG00000008301	Phax	-3.72722	-1.8981	3.12e-05	0.000354619	down	264.725	987.797	234.486	294.964	791.951	1183.64	Maternal
ENSMUSG00000008305	Tle1	-5.2635	-2.39602	4.77e-07	9.03e-06	down	247.468	1297.33	326.5	168.436	1253.49	1341.17	Other coding protein genes
ENSMUSG00000008333	Snrpb2	3.36418	1.75025	4.39e-10	1.74e-08	up	13343.7	3965.73	14340.8	12346.6	3505.44	4426.01	Maternal
ENSMUSG00000008450	Nutf2	3.21685	1.68565	2.46e-05	0.000287322	up	4205.3	1306.74	3894.25	4516.34	897.27	1716.21	Other coding protein genes
ENSMUSG00000008475	Arpc5	-6.50034	-2.70052	8.69e-11	4.01e-09	down	578.621	3769.07	412.577	744.664	4446.08	3092.07	ZGA
ENSMUSG00000008482	Rnf151	4.13222	2.04692	0.00398223	0.0210808	up	239.231	57.9712	246.359	232.103	66.082	49.8604	Other coding protein genes
ENSMUSG00000008575	Nfib	5.60517	2.48676	0.00670666	0.0319697	up	138.805	24.7262	145.441	132.17	22.7157	26.7367	Other coding protein genes
ENSMUSG00000008668	Rps18	-4.46066	-2.15726	1.56e-09	5.44e-08	down	342.29	1528.19	323.532	361.049	1544.67	1511.71	ZGA
ENSMUSG00000008763	Man1a2	-3.30591	-1.72505	0.00120083	0.00798384	down	317.837	1053.96	198.868	436.805	1225.61	882.312	Other coding protein genes
ENSMUSG00000008976	Gabpa	-4.36481	-2.12592	5.38e-12	3.32e-10	down	2177.19	9498.78	2490.3	1864.08	10597.9	8399.67	ZGA
ENSMUSG00000009076	Zmat5	-3.34937	-1.74389	0.000442897	0.00348004	down	347.862	1168.11	231.518	464.206	1016.01	1320.22	ZGA
ENSMUSG00000009092	Derl3	4.96301	2.31122	2.58e-06	3.99e-05	up	967.491	195.075	693.07	1241.91	189.986	200.164	Maternal
ENSMUSG00000009207	Lnpk	-5.39596	-2.43188	1.77e-07	3.73e-06	down	196.518	1056.06	246.359	146.676	1075.9	1036.23	Other coding protein genes
ENSMUSG00000009291	Pttg1ip	-4.38886	-2.13385	1.63e-13	1.39e-11	down	893.614	3922.55	874.129	913.1	3730.54	4114.57	Maternal
ENSMUSG00000009630	Ppp2cb	-3.18339	-1.67056	3.8e-07	7.4e-06	down	648.069	2064.63	596.604	699.533	2027.89	2101.36	ZGA
ENSMUSG00000009647	Mcu	3.10947	1.63667	0.000247057	0.00212955	up	10978.8	3531.36	6221.31	15736.3	3777	3285.73	Maternal
ENSMUSG00000009900	Wnt3a	178.017	7.47588	0.0111277	0.0478287	up	28.2465	0	17.8091	38.6838	0	0	Other coding protein genes
ENSMUSG00000009905	Kdsr	-7.22858	-2.85371	0.00186172	0.0114652	down	49.3674	359.1	32.65	66.0849	589.575	128.625	Other coding protein genes
ENSMUSG00000009927	Rps25	-3.87808	-1.95534	5.12e-11	2.57e-09	down	2951.56	11445.7	3073.55	2829.56	13319.7	9571.75	ZGA
ENSMUSG00000009941	Nxf2	4.84927	2.27777	4e-05	0.000442445	up	1138.37	235.092	1338.65	938.083	331.443	138.742	Other coding protein genes
ENSMUSG00000009995	Tafazzin	4.69996	2.23265	8.36e-06	0.000112548	up	1381.47	293.505	1270.38	1492.55	183.791	403.219	Other coding protein genes
ENSMUSG00000010057	Nprl2	7.29667	2.86724	0.000446067	0.00349892	up	480.684	65.5539	525.368	435.999	22.7157	108.392	Maternal
ENSMUSG00000010097	Nxf1	-6.12939	-2.61574	9.9e-10	3.59e-08	down	380.728	2339.94	273.073	488.384	2013.44	2666.45	Maternal
ENSMUSG00000010136	Pifo	238.759	7.89941	0.00611192	0.0296324	up	38.0359	0	71.2363	4.83548	0	0	Other coding protein genes
ENSMUSG00000010290	AI597479	3.24286	1.69726	0.000326943	0.00268777	up	1346.66	415.77	1320.84	1372.47	555.502	276.039	Maternal
ENSMUSG00000010392	Gosr1	-5.15818	-2.36686	7.11e-11	3.4e-09	down	354.679	1833.06	307.207	402.151	1794.54	1871.57	ZGA
ENSMUSG00000010453	Kansl3	-5.41369	-2.43661	0.000423237	0.00334352	down	75.5899	406	106.854	44.3252	418.175	393.825	ZGA
ENSMUSG00000010461	Eya4	10.4563	3.3863	0.000159279	0.00145891	up	196.109	18.8939	152.861	239.356	24.7808	13.0071	Other coding protein genes
ENSMUSG00000010554	Mettl16	-3.36848	-1.7521	0.00402667	0.0212628	down	109.561	367.693	132.084	87.0386	338.67	396.715	Maternal
ENSMUSG00000010592	Dazl	4.44014	2.1506	3.14e-11	1.68e-09	up	14629.8	3295.64	12340.2	16919.3	3848.24	2743.04	Maternal
ENSMUSG00000010660	Plcd1	-307.151	-8.26281	0.000450834	0.00352928	down	0	61.8459	0	0	99.123	24.5689	Other coding protein genes
ENSMUSG00000010663	Fads1	-59.7386	-5.90059	0.000331929	0.0027217	down	2.41774	156.839	0	4.83548	289.109	24.5689	Other coding protein genes
ENSMUSG00000010760	Phlda2	-3.06683	-1.61675	3.25e-09	1.05e-07	down	2532.95	7765.45	2772.28	2293.63	7816.26	7714.63	Maternal
ENSMUSG00000010796	Asz1	3.80482	1.92783	2.95e-05	0.00033753	up	2088.39	549.522	1576.1	2600.68	705.219	393.825	Maternal
ENSMUSG00000011158	Brf1	-7.42842	-2.89306	0.000635286	0.00471689	down	44.3647	333.784	17.8091	70.9204	365.516	302.053	Other coding protein genes
ENSMUSG00000011179	Odc1	-3.11197	-1.63783	1.29e-09	4.54e-08	down	1909.78	5944.88	1803.17	2016.4	5970.1	5919.66	ZGA
ENSMUSG00000011263	Exoc3l2	-7.72014	-2.94863	1.16e-15	1.48e-13	down	234.38	1813.77	209.257	259.504	1930.83	1696.7	Other coding protein genes
ENSMUSG00000011463	Cpb1	5.39166	2.43073	1.23e-05	0.000157305	up	2058.25	381.251	1883.31	2233.19	185.856	576.646	Maternal
ENSMUSG00000011960	Ccnt1	-3.34769	-1.74317	6.56e-07	1.19e-05	down	534.096	1785.77	595.12	473.071	1756.34	1815.21	Maternal
ENSMUSG00000012187	Mogat1	-3.95633	-1.98416	0.000620083	0.00461664	down	151.145	596.769	167.702	134.588	403.72	789.817	Other coding protein genes
ENSMUSG00000012350	Ehf	3.20918	1.68221	3.75e-08	9.31e-07	up	5126.81	1596.92	5599.47	4654.15	1410.44	1783.41	Maternal
ENSMUSG00000012422	Tmem167	-3.50242	-1.80835	1.01e-11	5.9e-10	down	3793.27	13283.3	4076.8	3509.75	14167.4	12399.3	Other coding protein genes
ENSMUSG00000012520	Phox2b	211.968	7.7277	0.00871182	0.0394605	up	33.5929	0	5.93636	61.2494	0	0	Other coding protein genes
ENSMUSG00000012640	Zfp715	-6.02401	-2.59072	7.14e-05	0.00072956	down	135.95	821.95	99.434	172.465	1206	437.904	Other coding protein genes
ENSMUSG00000012705	Retn	-35.0474	-5.13123	2.48e-13	2.04e-11	down	54.4689	1875.33	92.0136	16.9242	2288.09	1462.57	Other coding protein genes
ENSMUSG00000013083	2200002J24Rik	229.847	7.84453	0.00618857	0.0299277	up	36.6157	0	66.7841	6.44731	0	0	Other coding protein genes
ENSMUSG00000013089	Etv5	-4.71978	-2.23872	0.00116689	0.00779635	down	133.581	634.273	60.8477	206.314	696.959	571.588	ZGA
ENSMUSG00000013091	Tmem190	-21.3894	-4.41882	0.00333987	0.0183495	down	5.23844	117.852	0	10.4769	128.034	107.67	ZGA
ENSMUSG00000013150	Gfod2	-3.8628	-1.94965	0.00236675	0.0138858	down	89.5702	346.746	81.625	97.5155	425.403	268.09	ZGA
ENSMUSG00000013158	4933405L10Rik	174.507	7.44714	0.0112253	0.0481827	up	27.7355	0	29.6818	25.7892	0	0	Other coding protein genes
ENSMUSG00000013418	B4galnt2	-13.6167	-3.7673	3.25e-07	6.44e-06	down	66.0164	908.519	29.6818	102.351	1298.92	518.114	ZGA
ENSMUSG00000013495	Tmem175	5.76269	2.52674	1.42e-11	8.11e-10	up	2141.57	371.511	1810.59	2472.54	330.41	412.613	Maternal
ENSMUSG00000013523	Bcas1	4.74938	2.24774	0.00146399	0.00939198	up	281.341	59.0527	307.207	255.475	44.3988	73.7066	Other coding protein genes
ENSMUSG00000013593	Ndufs2	-3.68679	-1.88237	3.09e-09	1.01e-07	down	614.707	2266.61	604.025	625.389	2179.67	2353.55	ZGA
ENSMUSG00000013629	Cad	-6.2823	-2.65129	0.00316957	0.0175712	down	30.6398	191.521	37.1023	24.1774	260.198	122.844	Other coding protein genes
ENSMUSG00000014039	Prdm15	-14.4351	-3.85151	6.58e-05	0.000680111	down	18.8705	266.53	29.6818	8.05913	367.581	165.479	Other coding protein genes
ENSMUSG00000014226	Cacybp	-10.3482	-3.37131	3.01e-32	3.58e-29	down	1008.29	10444.7	887.486	1129.08	10973.7	9915.71	ZGA
ENSMUSG00000014303	Glis2	-214.613	-7.74559	4.77e-08	1.16e-06	down	0.805913	210.722	0	1.61183	258.133	163.311	Other coding protein genes
ENSMUSG00000014503	Pkd2l2	4.70465	2.23409	2.23e-17	3.96e-15	up	116612	24785.9	113515	119708	21710	27861.8	Maternal
ENSMUSG00000014551	Mrps25	3.38343	1.75848	0.000310876	0.00257573	up	2354.19	695.198	2413.13	2295.24	397.525	992.872	Other coding protein genes
ENSMUSG00000014554	Dguok	3.02944	1.59905	0.000100136	0.000980437	up	1651.11	545.322	1240.7	2061.53	532.786	557.858	Maternal
ENSMUSG00000014599	Csf1	3.74348	1.90438	0.0105063	0.0456736	up	374.627	99.7271	489.75	259.504	57.8218	141.632	Maternal
ENSMUSG00000014601	Strip1	-3.01601	-1.59264	0.00201548	0.0122169	down	210.321	632.411	262.684	157.959	655.657	609.164	Maternal
ENSMUSG00000014769	Psmb1	-6.95061	-2.79714	7.98e-24	4.1e-21	down	3238.43	22511.3	3149.24	3327.62	25621.2	19401.5	Maternal
ENSMUSG00000014856	Tmem208	-7.61062	-2.92801	1.46e-05	0.000182831	down	65.7319	496.988	83.109	48.3548	326.28	667.695	ZGA
ENSMUSG00000014980	Tsen15	-10.8028	-3.43333	1.32e-12	9.39e-11	down	78.8623	855.864	68.2681	89.4564	757.878	953.851	ZGA
ENSMUSG00000015013	Trappc2l	-3.12729	-1.64491	7.24e-07	1.3e-05	down	878.79	2745.29	1003.24	754.335	2624.69	2865.89	ZGA
ENSMUSG00000015027	Galns	34.2206	5.09679	0.00150887	0.00964085	up	102.731	2.89046	140.989	64.4731	0	5.78091	ZGA
ENSMUSG00000015083	C8g	950.523	9.89258	5.87e-08	1.38e-06	up	151.061	0	160.282	141.841	0	0	Other coding protein genes
ENSMUSG00000015092	Edf1	-7.24595	-2.85718	1.18e-09	4.2e-08	down	179.931	1310.56	126.148	233.715	1375.33	1245.79	Maternal
ENSMUSG00000015120	Ube2i	3.04095	1.60452	2.74e-06	4.2e-05	up	17404.3	5723.76	12785.4	22023.2	5548.82	5898.7	Maternal
ENSMUSG00000015143	Actn1	-7.24182	-2.85635	0.00686836	0.0325541	down	17.7696	128.8	17.8091	17.7301	181.726	75.8745	Maternal
ENSMUSG00000015176	Nolc1	-3.54237	-1.82472	4.19e-07	8.07e-06	down	781.514	2767.51	838.511	724.516	3307.2	2227.82	Maternal
ENSMUSG00000015316	Slamf1	5.6305	2.49326	1.31e-09	4.6e-08	up	1871.06	331.81	1935.25	1806.86	248.84	414.781	Maternal
ENSMUSG00000015341	Golga7	4.11798	2.04194	0.000103301	0.00100589	up	2298.02	557.899	1433.63	3162.4	375.841	739.957	Maternal
ENSMUSG00000015341	Gm6829	4.11798	2.04194	0.000103301	0.00100589	up	2298.02	557.899	1433.63	3162.4	375.841	739.957	Other coding protein genes
ENSMUSG00000015357	Clpx	-3.90109	-1.96388	8.38e-09	2.43e-07	down	1035.4	4034.85	1212.5	858.298	3588.05	4481.65	Maternal
ENSMUSG00000015405	Ace2	250.093	7.96632	0.00484053	0.0246697	up	39.6372	0	5.93636	73.3381	0	0	Other coding protein genes
ENSMUSG00000015478	Rnf5	74.7131	6.22329	6.58e-09	1.95e-07	up	395.265	5.0583	347.277	443.252	0	10.1166	Maternal
ENSMUSG00000015619	Gata3	3.77473	1.91637	0.00070401	0.00514875	up	1033.52	274.172	1153.14	913.906	394.427	153.917	Maternal
ENSMUSG00000015776	Med22	5.07423	2.34319	2.53e-10	1.06e-08	up	1414.56	278.961	1353.49	1475.63	296.336	261.586	Maternal
ENSMUSG00000015980	Lrrc27	33.0336	5.04586	0.0026874	0.0153502	up	98.8731	3.09759	127.632	70.1145	6.19519	0	Other coding protein genes
ENSMUSG00000016018	Mtrex	-4.70863	-2.23531	4.3e-08	1.06e-06	down	257.738	1210.98	293.85	221.626	1289.63	1132.34	Other coding protein genes
ENSMUSG00000016024	Lbp	3.94546	1.98019	0.00317256	0.017582	up	1029.2	260.359	1234.76	823.644	107.383	413.335	ZGA
ENSMUSG00000016028	Celsr1	-13.3462	-3.73836	1.6e-06	2.63e-05	down	24.6199	332.708	17.8091	31.4306	437.793	227.623	Other coding protein genes
ENSMUSG00000016495	Plgrkt	404.306	8.6593	0.000123568	0.00117189	up	64.1688	0	44.5227	83.815	0	0	Other coding protein genes
ENSMUSG00000016510	Mtif3	8.34579	3.06105	1.22e-05	0.000157181	up	415.399	49.5022	431.87	398.927	28.9109	70.0936	ZGA
ENSMUSG00000016524	Il19	254.216	7.98991	0.00196028	0.0119394	up	40.3747	0	35.6182	45.1312	0	0	Other coding protein genes
ENSMUSG00000016529	Il10	251.023	7.97167	0.00425617	0.0222094	up	39.9868	0	72.7204	7.25322	0	0	Other coding protein genes
ENSMUSG00000016626	Nlrp14	3.37589	1.75527	2.22e-11	1.22e-09	up	9942.76	2944.95	9723.76	10161.8	2732.08	3157.82	Maternal
ENSMUSG00000016758	Bik	35.3555	5.14386	3.58e-16	5.3e-14	up	917.908	25.6544	684.165	1151.65	14.4554	36.8533	Maternal
ENSMUSG00000016763	Scube1	-101.319	-6.66276	4.46e-07	8.51e-06	down	1.61183	189.095	0	3.22365	256.068	122.122	Other coding protein genes
ENSMUSG00000016831	Tox4	-6.60196	-2.72289	3.89e-10	1.57e-08	down	250.376	1659.47	184.027	316.724	1800.73	1518.21	ZGA
ENSMUSG00000016833	Mrps18c	-6.69028	-2.74207	2.75e-14	2.7e-12	down	637.097	4255.33	767.275	506.92	4789.91	3720.74	ZGA
ENSMUSG00000016982	Pom121l2	214.508	7.74489	0.00578022	0.0284375	up	34.0156	0	14.8409	53.1903	0	0	Other coding protein genes
ENSMUSG00000017002	Slpi	445.058	8.79785	0.000118182	0.00112813	up	70.5767	0	26.7136	114.44	0	0	Other coding protein genes
ENSMUSG00000017007	Rbpjl	206.876	7.69262	0.00666146	0.0317861	up	32.8067	0	14.8409	50.7725	0	0	Other coding protein genes
ENSMUSG00000017176	Nt5c3b	-18.144	-4.18142	0.00608173	0.0295387	down	7.25322	136.647	0	14.5064	193.083	80.2102	ZGA
ENSMUSG00000017264	Exosc10	-4.1025	-2.0365	0.000256574	0.00219665	down	162.093	666.654	138.02	186.166	862.164	471.144	Maternal
ENSMUSG00000017286	Glod4	3.40476	1.76755	0.000250516	0.00215351	up	1610.72	472.473	2076.24	1145.2	353.126	591.821	Maternal
ENSMUSG00000017400	Stac2	-5.10491	-2.35189	0.00904723	0.0406794	down	41.2003	209.776	44.5227	37.8779	107.383	312.169	ZGA
ENSMUSG00000017418	Arl5b	-3.28097	-1.71412	0.000134394	0.0012651	down	332.969	1090.21	390.316	275.622	894.172	1286.25	ZGA
ENSMUSG00000017466	Timp2	-20.8001	-4.37852	0.00302973	0.0169293	down	11.8727	240.286	23.7454	0	151.782	328.789	Other coding protein genes
ENSMUSG00000017561	Crlf3	-3.24445	-1.69797	0.00307157	0.0171128	down	159.327	515.268	192.932	125.722	404.752	625.784	Maternal
ENSMUSG00000017697	Ada	3.27429	1.71118	0.00558831	0.0276507	up	721.89	220.049	753.918	689.862	115.644	324.454	Maternal
ENSMUSG00000017767	Spata25	-183.277	-7.51788	0.00479544	0.0244858	down	0	36.8565	0	0	28.9109	44.8021	Other coding protein genes
ENSMUSG00000017778	Cox7c	-8.71243	-3.12308	5.71e-18	1.14e-15	down	388.951	3383.35	437.807	340.095	3968.02	2798.68	ZGA
ENSMUSG00000017831	Rab5a	-5.24734	-2.39158	4.56e-08	1.11e-06	down	679.547	3572.49	436.322	922.771	3191.55	3953.42	ZGA
ENSMUSG00000017858	Ift52	3.41625	1.77241	0.00819715	0.0375407	up	405.183	118.26	519.432	290.935	82.6025	153.917	ZGA
ENSMUSG00000017999	Ddx27	-7.00222	-2.80781	1.54e-06	2.54e-05	down	98.3029	686.583	112.791	83.815	910.693	462.473	Maternal
ENSMUSG00000018040	Rrp7a	-5.96019	-2.57536	0.00142321	0.00915818	down	43.9815	264.666	26.7136	61.2494	319.052	210.281	ZGA
ENSMUSG00000018126	Baiap2l2	8.4711	3.08255	0.00348069	0.0189918	up	186.473	22.1986	198.868	174.077	37.1711	7.22614	Other coding protein genes
ENSMUSG00000018143	Mafk	-5.14959	-2.36446	0.00142287	0.00915818	down	55.7462	286.506	62.3318	49.1607	377.906	195.106	ZGA
ENSMUSG00000018196	Glrx2	-3.15196	-1.65625	0.00163471	0.0103029	down	196.645	618.065	243.391	149.9	687.666	548.464	ZGA
ENSMUSG00000018286	Psmb6	3.54473	1.82568	5.02e-11	2.54e-09	up	9537.12	2690.72	10207.6	8866.66	2944.78	2436.66	Maternal
ENSMUSG00000018287	Spag7	5.18781	2.37513	1.11e-09	3.96e-08	up	4646.41	894.974	4777.29	4515.53	623.649	1166.3	Maternal
ENSMUSG00000018379	Srsf1	-4.86906	-2.28364	1.48e-07	3.19e-06	down	550.482	2686.09	382.895	718.069	3130.63	2241.55	ZGA
ENSMUSG00000018417	Myo1b	-3.13832	-1.64999	8.5e-06	0.000113968	down	566.554	1775.24	664.872	468.236	1765.63	1784.86	Maternal
ENSMUSG00000018507	Trpv2	-4.28673	-2.09988	0.00594817	0.0290682	down	92.0565	397.032	51.9432	132.17	538.981	255.083	ZGA
ENSMUSG00000018543	1700001P01Rik	-5.64872	-2.49793	0.00368748	0.0198352	down	29.0721	164.672	26.7136	31.4306	177.595	151.749	Other coding protein genes
ENSMUSG00000018583	G3bp1	-3.74515	-1.90502	2.08e-06	3.29e-05	down	359.254	1346.61	341.341	377.167	1574.61	1118.61	Maternal
ENSMUSG00000018589	Glra2	313.687	8.29318	0.00114144	0.00765859	up	49.7309	0	14.8409	84.6209	0	0	Other coding protein genes
ENSMUSG00000018599	Mief2	-11.1223	-3.47538	1.53e-07	3.26e-06	down	34.5858	387.165	29.6818	39.4898	456.379	317.95	Other coding protein genes
ENSMUSG00000018648	Dusp14	7.65386	2.93619	8.61e-10	3.15e-08	up	15039.1	1964.74	8362.85	21715.3	1497.17	2432.32	Maternal
ENSMUSG00000018727	Cpsf4l	6.11755	2.61295	8.67e-05	0.000863861	up	754.068	122.851	848.899	659.237	57.8218	187.88	Maternal
ENSMUSG00000018770	Atp5g3	-3.09891	-1.63176	6.61e-06	9.16e-05	down	1317.07	4082.24	1306	1328.15	5095.54	3068.94	ZGA
ENSMUSG00000018819	Lsp1	5.29754	2.40532	7.75e-06	0.000105528	up	3135.68	591.335	3092.84	3178.52	280.849	901.822	Maternal
ENSMUSG00000018846	Pank3	-4.3637	-2.12555	1.55e-12	1.08e-10	down	1552.69	6780.62	1317.87	1787.52	6803.35	6757.89	ZGA
ENSMUSG00000018848	Rars	-9.36587	-3.22741	2.5e-10	1.05e-08	down	200.415	1867.19	277.525	123.305	1504.4	2229.99	Maternal
ENSMUSG00000018893	Mb	56.9022	5.83041	1.35e-05	0.000170532	up	172.959	2.89046	222.614	123.305	0	5.78091	Other coding protein genes
ENSMUSG00000018921	Pelp1	-4.10874	-2.0387	0.00242836	0.0141733	down	107.536	444.363	66.7841	148.288	538.981	349.745	Maternal
ENSMUSG00000019139	Isyna1	-3.7703	-1.91468	0.00454953	0.0234888	down	107.6	408.018	65.3	149.9	460.509	355.526	ZGA
ENSMUSG00000019178	Styxl1	528.361	9.04538	1.36e-05	0.000170875	up	83.9091	0	72.7204	95.0978	0	0	Other coding protein genes
ENSMUSG00000019179	Mdh2	-3.82173	-1.93423	6.85e-05	0.000703587	down	1053.24	4022.99	1200.63	905.847	2242.66	5803.31	ZGA
ENSMUSG00000019188	H13	3.36736	1.75162	0.00957556	0.0423342	up	588.949	175.097	284.945	892.952	165.205	184.989	Maternal
ENSMUSG00000019254	Ppp1r12c	-10.0865	-3.33436	0.000608217	0.00454753	down	16.03	159.505	20.7773	11.2828	123.904	195.106	Other coding protein genes
ENSMUSG00000019297	Nop9	-7.6477	-2.93503	0.00214393	0.0128602	down	58.2232	441.946	89.0454	27.4011	142.489	741.402	ZGA
ENSMUSG00000019370	Calm3	-12.8405	-3.68262	3.11e-15	3.61e-13	down	110.313	1428.24	77.1727	143.453	1379.46	1477.02	ZGA
ENSMUSG00000019478	Rab4a	3.09987	1.63221	7.38e-05	0.000751638	up	1522.68	491.008	1322.32	1723.04	392.362	589.653	Maternal
ENSMUSG00000019505	Ubb	3.2253	1.68943	7.51e-08	1.74e-06	up	103210	31999.2	118448	87971.9	26292.4	37706	Maternal
ENSMUSG00000019710	Mrpl24	6.1656	2.62424	3.44e-08	8.64e-07	up	1098.75	177.829	1070.03	1127.47	128.034	227.623	Maternal
ENSMUSG00000019767	Ccdc170	7.16722	2.84141	2.52e-06	3.91e-05	up	437.842	61.0158	528.336	347.349	59.8868	62.1448	Other coding protein genes
ENSMUSG00000019775	Rgs17	3.09062	1.62789	1.96e-09	6.68e-08	up	10434.8	3375.96	11540.3	9329.25	3386.7	3365.21	Maternal
ENSMUSG00000019779	Frk	8.24563	3.04363	0.00248811	0.0144418	up	950.733	115	1101.19	800.272	10.3253	219.675	Other coding protein genes
ENSMUSG00000019791	Hint3	-7.63176	-2.93202	1.91e-06	3.08e-05	down	68.9753	521.838	92.0136	45.9371	540.014	503.662	ZGA
ENSMUSG00000019797	Mtres1	-5.20013	-2.37855	6.52e-15	7.21e-13	down	594.471	3089.24	624.802	564.139	2995.37	3183.12	Other coding protein genes
ENSMUSG00000019803	Nr2e1	3.05623	1.61175	4.97e-06	7.16e-05	up	2067.89	676.326	1959	2176.77	575.12	777.533	Maternal
ENSMUSG00000019814	Ltv1	-3.10824	-1.6361	0.000507623	0.00388763	down	463.215	1436.79	612.929	313.5	1616.94	1256.63	Maternal
ENSMUSG00000019817	Plagl1	-12.1079	-3.59787	1.81e-08	4.81e-07	down	73.4473	879.326	109.823	37.072	1020.14	738.512	Other coding protein genes
ENSMUSG00000019831	Wasf1	-3.69649	-1.88616	0.000213398	0.00187318	down	284.574	1053.52	250.811	318.336	1403.21	703.826	Maternal
ENSMUSG00000019832	Rab32	7.56	2.91839	3.21e-12	2.07e-10	up	1526.65	201.992	1202.11	1851.18	195.148	208.835	Maternal
ENSMUSG00000019837	Gtf3c6	-7.83771	-2.97043	5.83e-21	2.01e-18	down	741.309	5816.01	667.841	814.778	6596.84	5035.18	ZGA
ENSMUSG00000019845	Tube1	8.98551	3.1676	1.16e-06	1.97e-05	up	699.014	77.4272	704.943	693.086	39.2362	115.618	Maternal
ENSMUSG00000019846	Lama4	3.50351	1.8088	8.54e-06	0.00011431	up	1625.26	463.607	2000.55	1249.97	462.574	464.641	Other coding protein genes
ENSMUSG00000019868	Vta1	7.26345	2.86065	1.48e-19	3.7e-17	up	6756.85	930.736	5784.98	7728.71	1030.47	831.006	Maternal
ENSMUSG00000019873	Reep3	-5.9521	-2.5734	0.003932	0.0208439	down	58.2325	348.627	32.65	83.815	153.847	543.406	Other coding protein genes
ENSMUSG00000019877	Serinc1	-3.46438	-1.7926	6.45e-07	1.17e-05	down	575.625	1993.77	575.827	575.422	1673.73	2313.81	Maternal
ENSMUSG00000019878	Hsf2	-7.46759	-2.90064	7.37e-06	0.000101216	down	349.699	2618.8	151.377	548.021	3700.59	1537	Other coding protein genes
ENSMUSG00000019893	Ros1	4.32882	2.11397	6.31e-07	1.15e-05	up	1251.41	288.712	1464.8	1038.02	252.97	324.454	Other coding protein genes
ENSMUSG00000019894	Slc6a15	3.40246	1.76658	8.38e-07	1.48e-05	up	4397.85	1291.99	4260.82	4534.87	974.71	1609.26	Maternal
ENSMUSG00000019897	Ccdc59	-6.69349	-2.74276	4.71e-16	6.73e-14	down	754.423	5042.8	887.486	621.359	5588.06	4497.55	Maternal
ENSMUSG00000019900	Rfx6	-178.167	-7.47708	0.00232411	0.0137032	down	0.805913	159.01	0	1.61183	318.02	0	Other coding protein genes
ENSMUSG00000019929	Dcn	215.07	7.74867	0.00495392	0.0251197	up	34.2223	0	47.4909	20.9537	0	0	Other coding protein genes
ENSMUSG00000019947	Arid5b	3.76841	1.91396	2.73e-13	2.22e-11	up	10015.1	2657.93	10177.9	9852.29	2846.69	2469.17	Maternal
ENSMUSG00000019948	Actr6	-8.66362	-3.11497	1.59e-16	2.54e-14	down	1219.38	10559.4	1375.75	1063	13603.6	7515.19	Maternal
ENSMUSG00000019977	Hbs1l	3.15043	1.65555	9.7e-07	1.68e-05	up	1691.7	536.855	1674.05	1709.34	510.07	563.639	Maternal
ENSMUSG00000019998	Stx7	3.17144	1.66514	0.00773889	0.035778	up	2067.26	651.465	1617.66	2516.87	260.198	1042.73	Maternal
ENSMUSG00000020022	Ndufa12	-5.03977	-2.33336	2.52e-14	2.5e-12	down	693.146	3495.18	663.388	722.904	3779.06	3211.3	ZGA
ENSMUSG00000020029	Nudt4	-5.29731	-2.40526	1.37e-08	3.76e-07	down	620.612	3294.44	419.997	821.226	3671.68	2917.19	ZGA
ENSMUSG00000020044	Timp3	28.6522	4.84058	0.00964667	0.0425891	up	85.3596	2.89046	151.377	19.3419	0	5.78091	Other coding protein genes
ENSMUSG00000020051	Pah	3.65269	1.86896	0.000362525	0.00292962	up	1272.09	347.754	1311.94	1232.24	203.409	492.1	Other coding protein genes
ENSMUSG00000020063	Sirt1	-7.62914	-2.93152	1.1e-23	5.48e-21	down	560.612	4277.34	559.502	561.722	4529.71	4024.96	ZGA
ENSMUSG00000020064	Herc4	-3.60465	-1.84986	2.09e-06	3.31e-05	down	693.409	2495.2	872.645	514.173	2496.66	2493.74	ZGA
ENSMUSG00000020074	Ccar1	-3.25676	-1.70344	1.32e-11	7.61e-10	down	6401.2	20845.7	6708.09	6094.32	22041.4	19650	Maternal
ENSMUSG00000020075	Ddx21	-4.20395	-2.07174	8.44e-06	0.000113373	down	170.443	716.094	178.091	162.795	791.951	640.236	ZGA
ENSMUSG00000020097	Sgpl1	-6.97091	-2.80135	0.00547268	0.0272131	down	18.7869	130.191	22.2614	15.3124	162.107	98.2755	Other coding protein genes
ENSMUSG00000020102	Slc16a7	352.659	8.46213	0.000378321	0.00303791	up	55.9425	0	29.6818	82.2032	0	0	Other coding protein genes
ENSMUSG00000020116	Pno1	-4.59351	-2.1996	7.54e-16	1.02e-13	down	1607.66	7388.27	1482.61	1732.71	7568.45	7208.08	Maternal
ENSMUSG00000020122	Egfr	6.11917	2.61334	7.01e-07	1.26e-05	up	4240.69	692.403	4289.02	4192.36	328.345	1056.46	Maternal
ENSMUSG00000020128	Vps54	-3.79275	-1.92325	4.51e-05	0.000491929	down	366.03	1391.48	277.525	454.535	1717.1	1065.86	Other coding protein genes
ENSMUSG00000020149	Rab1a	-5.64467	-2.49689	9.02e-07	1.57e-05	down	493.811	2794.26	267.136	720.487	2464.65	3123.86	Other coding protein genes
ENSMUSG00000020153	Ndufs7	-11.7776	-3.55798	5.74e-05	0.000606696	down	41.2596	478.314	71.2363	11.2828	423.338	533.289	ZGA
ENSMUSG00000020159	Gabrp	16.3669	4.03271	1.84e-05	0.000223773	up	569.746	34.5313	468.972	670.52	6.19519	62.8674	Other coding protein genes
ENSMUSG00000020164	Kcnmb4os1	15.297	3.93518	0.000338626	0.00276945	up	114.377	7.43328	123.179	105.575	6.19519	8.67137	Other coding protein genes
ENSMUSG00000020175	Rab36	239.212	7.90215	0.00294348	0.0165299	up	38.0603	0	51.9432	24.1774	0	0	Other coding protein genes
ENSMUSG00000020218	Wif1	330.412	8.36812	0.000411652	0.00326693	up	52.5028	0	53.4272	51.5785	0	0	Other coding protein genes
ENSMUSG00000020225	Tmbim4	3.83669	1.93986	0.000365475	0.00294971	up	443.399	115.631	399.22	487.578	115.644	115.618	Maternal
ENSMUSG00000020226	Slc5a4b	-6.67042	-2.73778	0.000157491	0.00144616	down	105.611	699.375	167.702	43.5193	832.22	566.53	ZGA
ENSMUSG00000020229	Slc5a4a	79.5683	6.31412	9.69e-05	0.000954072	up	93.2166	1.08392	90.5295	95.9037	0	2.16784	Other coding protein genes
ENSMUSG00000020248	Nfyb	-3.62891	-1.85954	1.33e-07	2.91e-06	down	1087.72	3951.56	848.899	1326.53	3719.18	4183.94	Maternal
ENSMUSG00000020256	Aldh1l2	-19.6356	-4.2954	0.000692243	0.00508224	down	5.66114	106.597	8.90454	2.41774	101.188	112.005	Other coding protein genes
ENSMUSG00000020272	Stk10	-9.5386	-3.25378	4.06e-09	1.28e-07	down	117.537	1120.27	124.664	110.41	1566.35	674.199	ZGA
ENSMUSG00000020279	Il9r	174.068	7.44351	0.0113866	0.0486844	up	27.6716	0	31.1659	24.1774	0	0	Other coding protein genes
ENSMUSG00000020282	Rhbdf1	12.0014	3.58513	5.88e-06	8.29e-05	up	401.8	33.762	326.5	477.101	51.6266	15.8975	Maternal
ENSMUSG00000020283	Pex13	5.18291	2.37376	9.05e-10	3.29e-08	up	7172.92	1384.1	4918.27	9427.58	1294.79	1473.41	Maternal
ENSMUSG00000020286	1700093K21Rik	3.41134	1.77034	7.34e-05	0.000747512	up	798.261	234.052	880.065	716.457	257.1	211.003	ZGA
ENSMUSG00000020334	Slc22a4	-28.1888	-4.81705	2.58e-07	5.26e-06	down	11.558	340.334	2.96818	20.1478	312.857	367.811	Other coding protein genes
ENSMUSG00000020354	Sgcd	3.18495	1.67127	2.7e-08	6.93e-07	up	3044.59	956.07	2840.55	3248.64	948.896	963.245	Maternal
ENSMUSG00000020358	Hnrnpab	-3.10705	-1.63554	0.000174807	0.00158359	down	392.134	1220.98	298.302	485.966	1134.75	1307.21	ZGA
ENSMUSG00000020388	Pdlim4	191.539	7.58149	0.00783479	0.0361423	up	30.4087	0	23.7454	37.072	0	0	Other coding protein genes
ENSMUSG00000020415	Pttg1	3.67043	1.87595	1.12e-15	1.44e-13	up	187598	51110.5	193537	181659	49952.8	52268.1	Maternal
ENSMUSG00000020423	Btg2	5.91936	2.56544	5.77e-14	5.35e-12	up	5548.44	936.691	5811.7	5285.18	733.097	1140.29	ZGA
ENSMUSG00000020437	Myo1g	-229.55	-7.84266	0.00159526	0.0100945	down	0	46.2022	0	0	59.8868	32.5176	Other coding protein genes
ENSMUSG00000020441	2310033P09Rik	24.037	4.58719	0.0105908	0.0459887	up	80.2035	3.25176	37.1023	123.305	0	6.50353	Maternal
ENSMUSG00000020458	Rtn4	-3.80536	-1.92803	1.26e-08	3.49e-07	down	579.07	2201.02	645.579	512.561	2281.89	2120.15	Other coding protein genes
ENSMUSG00000020460	Rps27a	-5.37478	-2.42621	1.27e-12	9.05e-11	down	1414.61	7597.59	1679.99	1149.23	8746.57	6448.61	ZGA
ENSMUSG00000020461	Clhc1	-3.76783	-1.91373	6.29e-08	1.48e-06	down	505.681	1907.9	440.775	570.587	1835.84	1979.96	Maternal
ENSMUSG00000020476	Dbnl	-281.176	-8.13533	0.000448556	0.00351434	down	0	56.5774	0	0	64.0169	49.1378	ZGA
ENSMUSG00000020483	Dynll2	-6.77122	-2.75942	8.84e-09	2.54e-07	down	3172.16	21489.3	1702.25	4642.06	26119.9	16858.6	ZGA
ENSMUSG00000020484	Xbp1	137.358	7.1018	9.82e-06	0.000129247	up	127.915	1.03253	80.1409	175.689	2.06506	0	Other coding protein genes
ENSMUSG00000020491	2810021J22Rik	-12.2468	-3.61434	2.33e-06	3.63e-05	down	23.1555	283.081	23.7454	22.5656	210.636	355.526	Other coding protein genes
ENSMUSG00000020493	Prr11	-5.32513	-2.41282	6.52e-12	3.92e-10	down	369.894	1968.84	384.379	355.408	2174.51	1763.18	ZGA
ENSMUSG00000020513	Tubd1	4.83106	2.27234	0.00134165	0.00873084	up	608.521	126.272	691.586	525.456	196.181	56.3639	Maternal
ENSMUSG00000020514	Mrpl22	-7.11316	-2.83049	6.61e-16	9.18e-14	down	866.902	6163.48	942.397	791.407	7551.93	4775.03	Maternal
ENSMUSG00000020526	Znhit3	-3.13465	-1.6483	1.92e-10	8.3e-09	down	9790.63	30687	10777.5	8803.8	31567.6	29806.4	ZGA
ENSMUSG00000020536	Llgl1	3.83146	1.93789	8.32e-05	0.000835085	up	1137.89	297.286	759.854	1515.92	307.694	286.878	Maternal
ENSMUSG00000020541	Tom1l1	3.72102	1.8957	9.13e-06	0.0001211	up	1726.88	464.596	1306	2147.76	531.754	397.438	Maternal
ENSMUSG00000020564	Atxn7l1	4.10832	2.03855	0.0079033	0.0363877	up	280.515	68.0332	298.302	262.728	39.2362	96.8303	Maternal
ENSMUSG00000020572	Nampt	-3.47002	-1.79494	0.00123075	0.00814009	down	474.388	1646.18	503.107	445.67	2458.46	833.897	ZGA
ENSMUSG00000020576	Nbas	9.0942	3.18495	0.00917527	0.0410512	up	110.132	11.9753	146.925	73.3381	5.16266	18.788	Other coding protein genes
ENSMUSG00000020583	Matn3	-65.025	-6.02292	0.00181422	0.0112223	down	0.805913	60.2932	0	1.61183	59.8868	60.6996	Other coding protein genes
ENSMUSG00000020621	Rdh14	8.43101	3.0757	1.2e-05	0.000155247	up	320.117	37.889	258.232	382.003	30.9759	44.8021	Maternal
ENSMUSG00000020622	Nt5c1b	163.482	7.35299	0.000360862	0.00291991	up	68.7001	0.361307	89.0454	48.3548	0	0.722614	Other coding protein genes
ENSMUSG00000020629	Adi1	-8.65488	-3.11351	6.06e-11	2.92e-09	down	101.128	879.578	84.5931	117.663	959.222	799.934	ZGA
ENSMUSG00000020652	Cenpo	4.91698	2.29777	5.02e-10	1.97e-08	up	1418.71	288.718	1406.92	1430.5	310.792	266.645	Maternal
ENSMUSG00000020668	Kif3c	-9.20382	-3.20223	2.63e-10	1.1e-08	down	71.8006	663.429	63.8159	79.7854	636.039	690.819	ZGA
ENSMUSG00000020690	Efcab3	3.03428	1.60135	0.00247345	0.0143831	up	700.455	230.958	839.995	560.916	287.044	174.873	Other coding protein genes
ENSMUSG00000020698	Cct6b	-4.9144	-2.29702	0.000102746	0.0010019	down	103.094	504.968	123.179	83.0091	615.389	394.547	ZGA
ENSMUSG00000020713	Gh	354.755	8.47068	0.000479172	0.00370558	up	56.4837	0	92.0136	20.9537	0	0	Other coding protein genes
ENSMUSG00000020718	Polg2	-3.45318	-1.78792	0.00484419	0.0246818	down	235.192	810.798	302.754	167.63	1175.02	446.576	ZGA
ENSMUSG00000020720	Psmd12	-3.68952	-1.88343	1.11e-08	3.11e-07	down	558.337	2058.6	593.636	523.038	2124.95	1992.25	Maternal
ENSMUSG00000020721	Helz	-4.78531	-2.25861	0.004219	0.0220578	down	82.2822	396.648	35.6182	128.946	329.377	463.918	Maternal
ENSMUSG00000020728	Cep112	-8.1373	-3.02455	0.00535694	0.0267636	down	27.9515	231.164	5.93636	49.9666	278.783	183.544	Other coding protein genes
ENSMUSG00000020733	Slc9a3r1	-5.26939	-2.39764	3.18e-05	0.000361666	down	118.667	628.242	89.0454	148.288	772.333	484.151	ZGA
ENSMUSG00000020736	Nt5c	-363.001	-8.50383	8.06e-05	0.00081316	down	0	73.0449	0	0	84.6676	61.4222	ZGA
ENSMUSG00000020738	Sumo2	-5.92327	-2.56639	2.77e-23	1.29e-20	down	2265.2	13421.5	2111.86	2418.55	13123.5	13719.6	Maternal
ENSMUSG00000020802	Ube2o	-9.09772	-3.18551	8.98e-09	2.57e-07	down	57.8888	526.282	59.3636	56.4139	586.478	466.086	ZGA
ENSMUSG00000020804	Aanat	18.598	4.21708	0.00531791	0.0266035	up	60.2868	3.20037	50.4591	70.1145	2.06506	4.33569	Other coding protein genes
ENSMUSG00000020859	Spag9	-4.449	-2.15348	0.00135038	0.00877262	down	135.754	604.514	132.084	139.423	905.53	303.498	Other coding protein genes
ENSMUSG00000020870	Cdc34b	14.489	3.85689	6.1e-05	0.000638195	up	602.64	41.3448	341.341	863.939	8.26025	74.4293	Other coding protein genes
ENSMUSG00000020878	Lrrc46	17.3375	4.11582	0.00532592	0.0266366	up	190.453	10.8392	237.454	143.453	0	21.6784	ZGA
ENSMUSG00000020889	Nr1d1	9.26428	3.21168	1.17e-09	4.15e-08	up	902.936	97.1473	807.345	998.527	67.1145	127.18	Maternal
ENSMUSG00000020897	Aurkb	-3.88443	-1.9577	0.00549323	0.0272868	down	142.698	552.159	204.804	80.5913	751.683	352.636	Maternal
ENSMUSG00000020899	Pfas	-10.8161	-3.43511	0.000105251	0.00102214	down	40.0599	439.314	14.8409	65.279	625.714	252.915	Other coding protein genes
ENSMUSG00000020902	Ntn1	-4.92142	-2.29907	0.00309709	0.0172247	down	53.2844	260.114	72.7204	33.8484	226.124	294.104	Other coding protein genes
ENSMUSG00000020903	Stx8	3.50838	1.8108	1.35e-05	0.000170216	up	1941.2	553.545	2252.85	1629.56	681.471	425.62	Other coding protein genes
ENSMUSG00000020910	Adprm	-3.01248	-1.59095	0.00593813	0.0290341	down	183.141	550.467	210.741	155.541	384.102	716.833	ZGA
ENSMUSG00000020921	Tmem101	-29.1118	-4.86353	0.00425168	0.0221921	down	2.41774	76.0911	0	4.83548	92.9278	59.2544	Other coding protein genes
ENSMUSG00000020923	Ubtf	-10.4943	-3.39154	1.65e-07	3.49e-06	down	60.857	637.754	65.3	56.4139	905.53	369.978	ZGA
ENSMUSG00000020949	Fkbp3	-4.70703	-2.23482	3.37e-13	2.71e-11	down	3513.49	16535.5	3836.37	3190.61	19430.2	13640.8	Maternal
ENSMUSG00000020954	Strn3	-3.28396	-1.71544	8.34e-06	0.000112382	down	377.039	1237.63	396.252	357.826	1366.04	1109.21	ZGA
ENSMUSG00000020961	Ston2	3.47345	1.79637	8.96e-05	0.000887502	up	2925.5	841.8	2527.41	3323.59	524.526	1159.07	Maternal
ENSMUSG00000020964	Sel1l	-3.70208	-1.88834	1.86e-05	0.000226045	down	385.87	1425.85	471.941	299.8	1671.67	1180.03	Maternal
ENSMUSG00000020973	Dnaaf2	-3.20805	-1.6817	0.000156684	0.00144266	down	242.794	778.867	247.843	237.744	875.587	682.148	ZGA
ENSMUSG00000020988	L2hgdh	-5.90983	-2.56312	0.000993559	0.0068476	down	307.742	1824.12	68.2681	547.215	2197.23	1451.01	ZGA
ENSMUSG00000021013	Ttc8	13.6664	3.77256	0.0114779	0.0490125	up	199.392	14.4523	179.575	219.208	0	28.9046	Maternal
ENSMUSG00000021037	Ahsa1	3.27873	1.71314	5.55e-06	7.89e-05	up	2841.17	865.869	3175.95	2506.39	675.275	1056.46	Maternal
ENSMUSG00000021040	Slirp	-5.81528	-2.53985	5.52e-11	2.73e-09	down	484.266	2813.77	535.756	432.776	3458.98	2168.57	ZGA
ENSMUSG00000021055	Esr2	3.83667	1.93985	1.58e-08	4.26e-07	up	2789.64	726.758	2622.39	2956.9	610.226	843.291	Maternal
ENSMUSG00000021069	Pygl	9.17985	3.19847	0.000405481	0.00322874	up	367.1	39.8505	608.477	125.722	32.0085	47.6925	Other coding protein genes
ENSMUSG00000021072	Tmx1	-3.42376	-1.77558	5.34e-05	0.00056838	down	220.572	755.272	221.129	220.014	807.439	703.104	ZGA
ENSMUSG00000021098	4930447C04Rik	-4.2942	-2.10239	1.26e-05	0.000161662	down	235.62	1009.47	283.461	187.778	1213.22	805.715	Other coding protein genes
ENSMUSG00000021124	Vti1b	3.07185	1.61911	6.35e-05	0.000659276	up	2278.13	741.999	1642.89	2913.38	738.26	745.738	Maternal
ENSMUSG00000021125	Arg2	3.1831	1.67043	0.000215405	0.00188752	up	5864.82	1841.7	6596.78	5132.86	1084.16	2599.24	Maternal
ENSMUSG00000021185	Dglucy	279.671	8.12759	0.00118756	0.00791246	up	44.4042	0	35.6182	53.1903	0	0	Other coding protein genes
ENSMUSG00000021194	Chga	8.94558	3.16117	0.0076746	0.0355499	up	99.5803	11.0463	83.109	116.052	6.19519	15.8975	Maternal
ENSMUSG00000021207	Akr1c21	97.7746	6.61139	0.000110523	0.00106734	up	92.0716	1.03253	89.0454	95.0978	2.06506	0	Other coding protein genes
ENSMUSG00000021216	Tubal3	34.1613	5.09429	2.56e-07	5.23e-06	up	711.175	20.5431	525.368	896.982	2.06506	39.0212	Maternal
ENSMUSG00000021226	Acot2	-8.83678	-3.14352	0.000111883	0.00107665	down	83.894	746.895	35.6182	132.17	1144.04	349.745	Other coding protein genes
ENSMUSG00000021239	Vsx2	-4.28814	-2.10035	0.000273927	0.00231933	down	185.466	791.824	259.716	111.216	884.879	698.768	ZGA
ENSMUSG00000021243	Fcf1	-4.29071	-2.10122	4.01e-15	4.57e-13	down	4080.64	17508.8	4131.71	4029.57	19461.1	15556.4	ZGA
ENSMUSG00000021244	Ylpm1	-4.38136	-2.13138	0.000570868	0.00430756	down	139.281	612.984	87.5613	191.001	478.062	747.906	ZGA
ENSMUSG00000021252	Erg28	3.70854	1.89085	1.03e-05	0.000135218	up	3237.21	872.466	2812.35	3662.07	584.413	1160.52	Other coding protein genes
ENSMUSG00000021253	Tgfb3	4.13101	2.04649	7.9e-05	0.00079935	up	677.534	164.314	679.713	675.355	206.506	122.122	Maternal
ENSMUSG00000021264	Yy1	-8.95684	-3.16299	3.21e-10	1.33e-08	down	495.178	4443.56	338.373	651.984	6169.37	2717.75	ZGA
ENSMUSG00000021286	Zfyve21	4.1761	2.06216	1.9e-07	3.98e-06	up	4981.85	1192.67	3920.97	6042.74	900.367	1484.97	Maternal
ENSMUSG00000021314	Amph	451.842	8.81968	0.00108551	0.00738233	up	71.6624	0	1.48409	141.841	0	0	Other coding protein genes
ENSMUSG00000021322	Aoah	360.356	8.49328	0.000257514	0.0022037	up	57.314	0	72.7204	41.9075	0	0	Other coding protein genes
ENSMUSG00000021361	Tmem14c	4.35771	2.12357	1.95e-10	8.38e-09	up	7648.66	1754.76	6878.76	8418.57	1398.05	2111.48	Maternal
ENSMUSG00000021366	Hivep1	3.06796	1.61728	1.7e-05	0.000208644	up	1525.63	497.686	1469.25	1582.01	574.087	421.284	Maternal
ENSMUSG00000021367	Edn1	969.931	9.92174	5.05e-08	1.21e-06	up	154.177	0	172.154	136.199	0	0	Maternal
ENSMUSG00000021368	Tbc1d7	3.69642	1.88613	0.000345514	0.00281368	up	584.003	157.75	568.406	599.6	121.839	193.661	ZGA
ENSMUSG00000021371	Mcur1	5.39285	2.43105	1.34e-15	1.67e-13	up	9588.06	1777.28	10559.3	8616.83	1524.02	2030.55	Maternal
ENSMUSG00000021376	Tpmt	-3.00253	-1.58618	3.47e-05	0.000390666	down	1404.14	4212.48	1773.49	1034.79	4769.26	3655.71	Maternal
ENSMUSG00000021400	Wrnip1	-4.18616	-2.06563	0.000677289	0.00498786	down	129.375	543.483	102.402	156.347	708.316	378.65	Maternal
ENSMUSG00000021413	Prpf4b	-4.29674	-2.10324	0.000309349	0.00256868	down	165.916	716.254	105.37	226.462	843.578	588.931	Maternal
ENSMUSG00000021431	Snrnp48	-5.29892	-2.4057	6.82e-08	1.59e-06	down	480.357	2551.86	317.595	643.119	2862.18	2241.55	Maternal
ENSMUSG00000021453	Gadd45g	4.87525	2.28548	0.00266776	0.0152656	up	250.082	51.1032	293.85	206.314	37.1711	65.0353	ZGA
ENSMUSG00000021456	Fbp2	5.6251	2.49188	0.00415674	0.0217798	up	179.563	31.7974	172.154	186.972	21.6832	41.9116	Other coding protein genes
ENSMUSG00000021481	Zfp346	-4.46381	-2.15828	0.00384971	0.0205054	down	83.0103	367.844	121.695	44.3252	303.564	432.123	ZGA
ENSMUSG00000021483	Cdk20	5.24666	2.3914	2.35e-08	6.12e-07	up	1521.8	290.53	1408.4	1635.2	361.386	219.675	Maternal
ENSMUSG00000021492	F12	-4.51132	-2.17355	0.00721533	0.0338514	down	48.1539	215.873	60.8477	35.4602	167.27	264.477	Other coding protein genes
ENSMUSG00000021520	Uqcrb	-7.98367	-2.99705	1.28e-17	2.41e-15	down	1108.42	8856.4	948.334	1268.51	10778.6	6934.21	ZGA
ENSMUSG00000021538	Il9	187.948	7.55419	0.00935253	0.0415899	up	29.9175	0	44.5227	15.3124	0	0	Other coding protein genes
ENSMUSG00000021540	Smad5	3.42976	1.77811	0.0109824	0.0473108	up	260.735	75.8808	252.295	269.175	57.8218	93.9398	Other coding protein genes
ENSMUSG00000021550	2210016F16Rik	-3.60435	-1.84974	0.002056	0.0124268	down	160.466	581.053	100.918	220.014	650.495	511.611	ZGA
ENSMUSG00000021565	Slc6a19	525.607	9.03784	0.00234155	0.0137719	up	83.412	0	0	166.824	0	0	Other coding protein genes
ENSMUSG00000021567	Nkd2	-182.068	-7.50834	0.00536666	0.0268051	down	0	36.6525	0	0	51.6266	21.6784	Other coding protein genes
ENSMUSG00000021569	Trip13	-4.57163	-2.19271	0.000734875	0.00535389	down	193.744	889.891	86.0772	301.412	871.456	908.326	ZGA
ENSMUSG00000021591	Glrx	7.89518	2.98097	2.99e-24	1.62e-21	up	3821.97	483.944	3840.82	3803.11	465.672	502.217	Maternal
ENSMUSG00000021650	Ptcd2	6.23626	2.64068	2.87e-05	0.000329539	up	654.486	104.683	522.4	786.572	61.9519	147.413	Maternal
ENSMUSG00000021660	Btf3	3.20504	1.68034	3.09e-09	1.01e-07	up	17967.9	5606.31	19848.2	16087.6	6232.36	4980.26	Maternal
ENSMUSG00000021668	Polk	18.8758	4.23847	0.0060965	0.0295802	up	138.865	7.22614	172.154	105.575	0	14.4523	Maternal
ENSMUSG00000021670	Hmgcr	-9.68239	-3.27536	4.28e-10	1.71e-08	down	118.746	1148.97	124.664	112.828	1552.93	745.015	Maternal
ENSMUSG00000021681	Aggf1	-3.89917	-1.96317	7.08e-05	0.000724601	down	443.917	1727.17	602.541	285.293	2071.26	1383.08	ZGA
ENSMUSG00000021690	Jmy	-6.77859	-2.76099	7.59e-06	0.000103838	down	91.9636	622.522	100.918	83.0091	857.001	388.044	Other coding protein genes
ENSMUSG00000021692	Dimt1	-8.68418	-3.11839	5.76e-15	6.44e-13	down	321.582	2801.11	252.295	390.868	3271.06	2331.15	Other coding protein genes
ENSMUSG00000021694	Ercc8	3.20508	1.68036	0.00541662	0.0269972	up	343.254	106.958	394.768	291.741	101.188	112.728	ZGA
ENSMUSG00000021696	Elovl7	4.30177	2.10493	1.08e-10	4.89e-09	up	4314.23	1003.27	4621.46	4007	1164.7	841.846	Maternal
ENSMUSG00000021709	Erbin	-3.40729	-1.76863	0.00155907	0.00991164	down	220.768	753.694	188.479	253.057	1016.01	491.378	Other coding protein genes
ENSMUSG00000021720	Rnf180	14.4014	3.84814	0.00359989	0.0194853	up	75.4865	5.26544	90.5295	60.4435	6.19519	4.33569	Other coding protein genes
ENSMUSG00000021728	Emb	3.18951	1.67334	4.49e-08	1.1e-06	up	2648.35	830.534	2628.32	2668.38	875.587	785.482	Maternal
ENSMUSG00000021731	Mrps30	-3.14874	-1.65478	0.000243094	0.00210302	down	785.437	2475.56	578.795	992.079	1804.86	3146.26	ZGA
ENSMUSG00000021758	Ddx4	-4.97099	-2.31353	0.000123986	0.0011741	down	207.137	1026.63	280.493	133.782	1409.41	643.849	Maternal
ENSMUSG00000021770	Samd8	-4.12484	-2.04434	8.72e-05	0.000867113	down	329.817	1364.53	210.741	448.894	1667.54	1061.52	Maternal
ENSMUSG00000021774	Ube2e1	3.8548	1.94666	0.00940652	0.0417348	up	278.307	72.2163	181.059	375.556	59.8868	84.5459	ZGA
ENSMUSG00000021806	Nid2	-5.40477	-2.43423	0.00044622	0.00349892	down	85.4176	464.502	56.3954	114.44	615.389	313.615	ZGA
ENSMUSG00000021810	Ecd	-3.02402	-1.59647	0.00223113	0.0132536	down	370.637	1118.13	507.559	233.715	1296.86	939.398	Maternal
ENSMUSG00000021824	Ap3m1	5.03618	2.33233	5.94e-12	3.64e-10	up	5748.83	1141.43	4657.07	6840.59	1013.95	1268.91	Maternal
ENSMUSG00000021831	Ero1a	-5.45799	-2.44837	0.000116509	0.0011144	down	70.6951	384.791	80.1409	61.2494	464.639	304.943	Other coding protein genes
ENSMUSG00000021835	Bmp4	100.497	6.65101	0.000213473	0.00187318	up	79.4719	0.722614	100.918	58.0258	0	1.44523	Other coding protein genes
ENSMUSG00000021870	Slmap	-5.34765	-2.4189	0.000476047	0.0036932	down	178.389	952.622	218.161	138.617	1508.53	396.715	Maternal
ENSMUSG00000021872	Rnase10	459.983	8.84544	4e-05	0.000442445	up	73.1129	0	80.1409	66.0849	0	0	Other coding protein genes
ENSMUSG00000021876	Rnase4	-7.18245	-2.84448	0.000506455	0.0038816	down	27.8633	200.337	26.7136	29.0129	167.27	233.404	Other coding protein genes
ENSMUSG00000021890	Eaf1	-5.05012	-2.33632	0.000441963	0.00347424	down	88.9072	446.405	115.759	62.0553	326.28	566.53	ZGA
ENSMUSG00000021922	Itih4	-103.447	-6.69274	2.16e-05	0.000256272	down	1.48409	128.431	2.96818	0	109.448	147.413	Other coding protein genes
ENSMUSG00000021938	Pspc1	-5.86607	-2.55239	7.36e-06	0.000101216	down	79.8157	468.917	74.2045	85.4268	401.655	536.18	ZGA
ENSMUSG00000021939	Ctsb	-4.11959	-2.0425	6.44e-09	1.92e-07	down	472.433	1943.31	529.82	415.045	1864.75	2021.87	Maternal
ENSMUSG00000021993	Mipep	6.19332	2.63071	3.05e-12	1.99e-10	up	2498.91	403.413	2018.36	2979.46	362.418	444.408	Maternal
ENSMUSG00000022002	Erich6b	362.105	8.50026	0.00023262	0.00202252	up	57.5694	0	66.7841	48.3548	0	0	Other coding protein genes
ENSMUSG00000022015	Tnfsf11	7.35269	2.87827	4.59e-05	0.000498997	up	494.843	67.0537	701.975	287.711	49.5615	84.5459	Maternal
ENSMUSG00000022035	Ccdc25	-6.95702	-2.79847	4.54e-09	1.41e-07	down	626.801	4358.87	697.522	556.08	6240.62	2477.12	Maternal
ENSMUSG00000022039	Adam2	-4.05803	-2.02078	0.00152527	0.0097293	down	85.3491	346.11	86.0772	84.6209	269.491	422.729	Other coding protein genes
ENSMUSG00000022055	Nefl	-23.1075	-4.53029	1.52e-10	6.73e-09	down	28.1582	639.61	38.5863	17.7301	881.782	397.438	Other coding protein genes
ENSMUSG00000022056	Adam7	8.51487	3.08998	0.00493564	0.0250604	up	126.338	14.9709	126.148	126.528	22.7157	7.22614	Other coding protein genes
ENSMUSG00000022074	Tnfrsf10b	-10.7298	-3.42356	3.75e-06	5.59e-05	down	31.4899	340.039	26.7136	36.2661	448.119	231.959	Other coding protein genes
ENSMUSG00000022106	Rcbtb2	-3.26572	-1.7074	4.01e-05	0.000443645	down	513.049	1671.99	644.095	382.003	1580.81	1763.18	Other coding protein genes
ENSMUSG00000022113	Trim52	-11.7189	-3.55077	0.0055484	0.0275105	down	12.1282	140.007	17.8091	6.44731	239.547	40.4664	Other coding protein genes
ENSMUSG00000022122	Ednrb	3.01042	1.58996	0.00830693	0.037952	up	1077.64	357.684	1635.47	519.814	377.906	337.461	Other coding protein genes
ENSMUSG00000022123	Scel	3.27107	1.70976	1.07e-05	0.000139937	up	3551.55	1085.14	3523.23	3579.87	771.301	1398.98	ZGA
ENSMUSG00000022125	Cln5	-634.243	-9.30889	2.34e-06	3.64e-05	down	0	127.496	0	0	59.8868	195.106	Other coding protein genes
ENSMUSG00000022130	Tgds	5.96434	2.57636	2.25e-16	3.44e-14	up	19075.8	3197.58	19508.4	18643.2	2518.34	3876.83	Maternal
ENSMUSG00000022142	Nup155	-3.89089	-1.9601	2.34e-05	0.000275895	down	183.991	714.905	200.352	167.63	774.398	655.411	ZGA
ENSMUSG00000022178	Ajuba	-7.55414	-2.91727	7.26e-10	2.7e-08	down	120.023	911.419	94.9818	145.064	913.79	909.049	ZGA
ENSMUSG00000022181	C6	598.303	9.22473	6.56e-06	9.1e-05	up	95.1826	0	129.116	61.2494	0	0	Other coding protein genes
ENSMUSG00000022184	Fbxo4	436.367	8.7694	5.93e-05	0.00062336	up	69.319	0	65.3	73.3381	0	0	Other coding protein genes
ENSMUSG00000022206	Npr3	-3.47866	-1.79853	0.00685614	0.0325273	down	105.552	365.429	140.989	70.1145	407.85	323.009	Other coding protein genes
ENSMUSG00000022209	Dhrs2	21.843	4.4491	0.00372762	0.0200171	up	129.011	5.78091	120.211	137.811	0	11.5618	Maternal
ENSMUSG00000022214	Dcaf11	3.16596	1.66264	0.00722544	0.0338904	up	512.007	161.785	658.936	365.079	206.506	117.063	ZGA
ENSMUSG00000022217	Emc9	-14.5546	-3.86341	0.00374068	0.0200663	down	24.9833	369.13	0	49.9666	266.393	471.867	Other coding protein genes
ENSMUSG00000022237	Ankrd33b	-4.15074	-2.05337	0.00356564	0.0193636	down	91.6199	378.131	127.632	55.608	449.151	307.111	Other coding protein genes
ENSMUSG00000022243	Slc45a2	292.586	8.19272	0.00096321	0.00667229	up	46.5421	0	60.8477	32.2365	0	0	Other coding protein genes
ENSMUSG00000022244	Amacr	29.13	4.86444	0.000311852	0.0025827	up	102.313	3.40672	103.886	100.739	1.03253	5.78091	Maternal
ENSMUSG00000022269	Marchf11	407.404	8.67032	0.000104143	0.00101241	up	64.7785	0	77.1727	52.3844	0	0	Other coding protein genes
ENSMUSG00000022270	Retreg1	56.7227	5.82585	0.000669733	0.00493412	up	86.7344	1.44523	44.5227	128.946	0	2.89046	Other coding protein genes
ENSMUSG00000022283	Pabpc1	-4.33983	-2.11764	2.99e-08	7.61e-07	down	368.616	1597.43	414.061	323.171	1767.69	1427.16	ZGA
ENSMUSG00000022305	Lrp12	-7.01826	-2.81111	0.00245944	0.0143174	down	29.7062	206.699	40.0704	19.3419	289.109	124.29	Other coding protein genes
ENSMUSG00000022311	Csmd3	5.72134	2.51635	1.92e-13	1.59e-11	up	3355.95	587.096	3208.6	3503.31	690.763	483.429	Maternal
ENSMUSG00000022313	Utp23	-4.70005	-2.23268	3.06e-12	1.99e-10	down	479.376	2252.94	480.845	477.907	2213.75	2292.13	ZGA
ENSMUSG00000022314	Rad21	-3.74529	-1.90508	4.64e-10	1.84e-08	down	1367.55	5125.98	1172.43	1562.67	5280.36	4971.59	Maternal
ENSMUSG00000022322	Shcbp1	-3.24085	-1.69637	1.76e-06	2.85e-05	down	433.129	1403.67	431.87	434.387	1357.78	1449.56	Maternal
ENSMUSG00000022323	Rida	-5.32488	-2.41275	2.04e-10	8.74e-09	down	2622.49	13959.6	3172.98	2072	17541.7	10377.5	Other coding protein genes
ENSMUSG00000022342	Kcnv1	237.401	7.89118	0.00383707	0.0204581	up	37.6422	0	14.8409	60.4435	0	0	Other coding protein genes
ENSMUSG00000022351	Sqle	-4.2363	-2.08281	4.52e-09	1.41e-07	down	722.873	3059.05	834.059	611.688	3475.5	2642.6	Maternal
ENSMUSG00000022360	Atad2	-5.49109	-2.45709	1.32e-11	7.61e-10	down	663.834	3645.04	679.713	647.954	4479.12	2810.97	Maternal
ENSMUSG00000022370	Mrpl13	-3.63956	-1.86376	5.22e-08	1.25e-06	down	3730.25	13570.9	4698.63	2761.87	14089.9	13051.9	Maternal
ENSMUSG00000022371	Col14a1	173.629	7.43986	0.0115843	0.0493669	up	27.6078	0	32.65	22.5656	0	0	Other coding protein genes
ENSMUSG00000022376	Adcy8	3.68091	1.88006	0.000304532	0.00253569	up	645.307	175.042	623.318	667.296	131.131	218.952	Other coding protein genes
ENSMUSG00000022382	Wnt7b	-168.989	-7.40079	0.00839589	0.0382992	down	0	33.9644	0	0	14.4554	53.4734	Other coding protein genes
ENSMUSG00000022391	Rangap1	-4.33089	-2.11466	0.000538705	0.00409411	down	94.0666	408.743	80.1409	107.992	489.42	328.067	ZGA
ENSMUSG00000022422	Dscc1	-3.71167	-1.89207	0.000610704	0.00455751	down	152.702	569.075	112.791	192.613	623.649	514.501	ZGA
ENSMUSG00000022427	Tomm22	-4.3906	-2.13442	8.86e-15	9.62e-13	down	1474.64	6475.18	1464.8	1484.49	6968.55	5981.8	Maternal
ENSMUSG00000022442	Ttll1	7.84501	2.97178	0.000123818	0.00117309	up	487.946	61.8894	468.972	506.92	24.7808	98.9981	ZGA
ENSMUSG00000022443	Myh9	-3.85913	-1.94827	0.00772724	0.0357498	down	166.083	642.669	120.211	211.955	1005.69	279.652	Other coding protein genes
ENSMUSG00000022452	Smdt1	-3.44241	-1.78342	7.67e-08	1.77e-06	down	1194.98	4117.38	1006.21	1383.75	4540.04	3694.73	Maternal
ENSMUSG00000022469	Rapgef3	294.188	8.2006	0.00122578	0.00811287	up	46.6547	0	20.7773	72.5322	0	0	Other coding protein genes
ENSMUSG00000022474	Pmm1	-5.3735	-2.42586	3.7e-08	9.23e-07	down	179.75	964.396	195.9	163.6	1086.22	842.568	Maternal
ENSMUSG00000022494	Shisa9	-10.3299	-3.36875	9.76e-08	2.2e-06	down	36.748	380.191	35.6182	37.8779	409.915	350.468	Other coding protein genes
ENSMUSG00000022505	Emp2	4.37349	2.12879	3.88e-08	9.6e-07	up	3430.57	785.072	2935.53	3925.6	974.71	595.434	Maternal
ENSMUSG00000022516	Nudt16l1	10.5086	3.39349	0.0001426	0.00132983	up	205.579	19.7201	213.709	197.449	27.8783	11.5618	Maternal
ENSMUSG00000022529	Zfp263	-6.89166	-2.78485	0.000455031	0.00356066	down	54.5861	380.341	23.7454	85.4268	360.353	400.328	ZGA
ENSMUSG00000022533	Atp13a3	-3.49267	-1.80433	6.46e-10	2.43e-08	down	4844	16920.9	4539.83	5148.17	19571.6	14270.2	Maternal
ENSMUSG00000022534	Mefv	213.045	7.73501	0.00472455	0.0241808	up	33.8635	0	37.1023	30.6247	0	0	Other coding protein genes
ENSMUSG00000022542	Septin12	96.0354	6.58549	0.000265151	0.00225788	up	75.7663	0.722614	65.3	86.2327	0	1.44523	Other coding protein genes
ENSMUSG00000022546	Gpt	-6.73846	-2.75242	0.00214361	0.0128602	down	25.4455	171.067	26.7136	24.1774	123.904	218.229	Other coding protein genes
ENSMUSG00000022550	Adck5	-5.3604	-2.42234	0.00129919	0.00853039	down	46.606	248.038	59.3636	33.8484	239.547	256.528	Other coding protein genes
ENSMUSG00000022551	Cyc1	-11.258	-3.49288	1.36e-05	0.000170868	down	24.3446	278.549	14.8409	33.8484	305.629	251.47	ZGA
ENSMUSG00000022557	Bop1	-3.18799	-1.67265	0.00916489	0.0410291	down	94.4057	301.78	81.625	107.186	337.638	265.922	ZGA
ENSMUSG00000022559	Fbxl6	4.82966	2.27192	1.46e-07	3.15e-06	up	1038.66	215.156	865.224	1212.09	210.636	219.675	Maternal
ENSMUSG00000022564	Grina	3.5465	1.8264	0.00995317	0.0437493	up	536.102	151.246	258.232	813.973	121.839	180.654	Maternal
ENSMUSG00000022571	Pycrl	7.49571	2.90606	8.22e-06	0.000110882	up	352.837	46.9747	415.545	290.129	43.3663	50.583	Maternal
ENSMUSG00000022587	Ly6e	6.61801	2.7264	3.64e-05	0.000407588	up	2078.24	313.627	1540.49	2615.99	115.644	511.611	Maternal
ENSMUSG00000022601	Zbtb11	-3.51507	-1.81355	4.74e-08	1.15e-06	down	3675.44	12914.8	4483.44	2867.44	14248.9	11580.6	Maternal
ENSMUSG00000022604	Cep97	-3.89476	-1.96153	7.47e-09	2.18e-07	down	1138.69	4435.21	1153.14	1124.25	5343.35	3527.08	ZGA
ENSMUSG00000022613	Miox	4.29762	2.10354	1.34e-07	2.93e-06	up	3800.7	883.721	3913.55	3687.86	611.259	1156.18	Maternal
ENSMUSG00000022621	Rabl2	3.6968	1.88628	7.85e-05	0.000794245	up	1374.55	372.083	906.779	1842.32	365.516	378.65	Maternal
ENSMUSG00000022629	Kif21a	35.2636	5.14011	0.00115064	0.00770936	up	105.954	2.89046	140.989	70.9204	0	5.78091	Other coding protein genes
ENSMUSG00000022637	Cblb	-34.0441	-5.08933	0.00109495	0.00743325	down	1.95092	68.242	1.48409	2.41774	59.8868	76.5971	Other coding protein genes
ENSMUSG00000022661	Cd200	4.34018	2.11775	8.97e-06	0.000119289	up	1136.21	261.661	883.034	1389.39	207.539	315.782	Other coding protein genes
ENSMUSG00000022664	Slc35a5	3.79505	1.92412	5.25e-07	9.79e-06	up	3245.84	854.924	2827.19	3664.49	650.495	1059.35	Maternal
ENSMUSG00000022667	Cd200r1	7.19312	2.84662	1.3e-05	0.000165337	up	376.537	52.5516	351.729	401.345	66.082	39.0212	Other coding protein genes
ENSMUSG00000022724	Riox2	-6.73916	-2.75257	6.34e-06	8.85e-05	down	64.1886	434.486	53.4272	74.9499	369.646	499.326	Other coding protein genes
ENSMUSG00000022742	Cpox	5.04567	2.33505	0.000787952	0.00567783	up	414.667	81.8673	495.686	333.648	49.5615	114.173	Maternal
ENSMUSG00000022748	Cmss1	-3.79257	-1.92317	6.04e-14	5.57e-12	down	2684.75	10181.8	2718.85	2650.65	10664	9699.65	ZGA
ENSMUSG00000022751	Nit2	4.60532	2.2033	8.99e-10	3.27e-08	up	2111.45	458.128	2042.11	2180.8	385.134	531.121	Maternal
ENSMUSG00000022781	Pak2	-3.05718	-1.6122	4.21e-05	0.000462716	down	436.933	1333.42	512.011	361.855	1335.06	1331.78	ZGA
ENSMUSG00000022788	Fgd4	-4.56512	-2.19065	0.00205288	0.0124144	down	98.6908	452.272	75.6886	121.693	649.462	255.083	Other coding protein genes
ENSMUSG00000022793	B4galt4	3.2353	1.6939	1.88e-07	3.95e-06	up	7954.28	2457.92	8017.05	7891.5	1932.9	2982.95	Maternal
ENSMUSG00000022797	Tfrc	-3.90499	-1.96532	1.55e-11	8.75e-10	down	1513.01	5908.72	1472.22	1553.8	5223.58	6593.85	ZGA
ENSMUSG00000022800	Fyttd1	-4.35063	-2.12122	1.37e-06	2.29e-05	down	553.873	2413.79	397.736	710.01	1927.74	2899.85	ZGA
ENSMUSG00000022814	Umps	-3.14051	-1.651	0.00041636	0.00329698	down	199.667	627.918	182.543	216.791	632.942	622.893	ZGA
ENSMUSG00000022817	Itgb5	-5.21733	-2.38331	0.00108309	0.00737112	down	67.5748	349.627	96.4659	38.6838	331.443	367.811	ZGA
ENSMUSG00000022827	Rabl3	5.31809	2.41091	0.000842447	0.00598399	up	269.301	50.7964	268.62	269.981	64.0169	37.5759	Other coding protein genes
ENSMUSG00000022841	Ap2m1	3.0854	1.62546	0.00456766	0.0235552	up	515.859	166.834	578.795	452.923	119.774	213.894	ZGA
ENSMUSG00000022855	Senp2	-3.08449	-1.62503	0.00286724	0.0161782	down	262.735	811.349	215.193	310.277	543.111	1079.59	ZGA
ENSMUSG00000022856	Tmem41a	-16.7396	-4.06519	2.24e-07	4.63e-06	down	19.2537	320.709	20.7773	17.7301	208.571	432.846	Other coding protein genes
ENSMUSG00000022858	Tra2b	-3.9982	-1.99935	1.6e-11	8.99e-10	down	3924.57	15694.5	3591.5	4257.64	18118.9	13270.1	Maternal
ENSMUSG00000022865	Cxadr	-6.23019	-2.63928	0.0001704	0.00155032	down	130.952	820.646	56.3954	205.508	605.063	1036.23	ZGA
ENSMUSG00000022890	Atp5j	-4.30062	-2.10454	4.3e-09	1.35e-07	down	1833.55	7880.81	2226.14	1440.97	9256.64	6504.97	ZGA
ENSMUSG00000022899	Slc15a2	3.23513	1.69382	0.00460679	0.0236997	up	332.698	102.829	359.15	306.247	107.383	98.2755	Other coding protein genes
ENSMUSG00000022901	Cd86	-588.33	-9.20048	0.000253918	0.00218078	down	0	118.431	0	0	235.417	1.44523	Other coding protein genes
ENSMUSG00000022905	Kpna1	-4.09089	-2.03241	1.61e-10	7.08e-09	down	736.495	3010.3	798.44	674.55	2784.74	3235.87	ZGA
ENSMUSG00000022938	Fam3b	668.742	9.38531	1.81e-06	2.92e-05	up	106.318	0	123.179	89.4564	0	0	Other coding protein genes
ENSMUSG00000022956	Atp5o	-5.5985	-2.48504	5.74e-17	9.75e-15	down	643.592	3605.67	606.993	680.191	3629.35	3582	ZGA
ENSMUSG00000022969	Il10rb	21.2232	4.40757	0.00631743	0.0304193	up	124.991	5.78091	63.8159	186.166	0	11.5618	Other coding protein genes
ENSMUSG00000022983	Scaf4	-4.26636	-2.09301	9.44e-05	0.00093129	down	227.428	966.29	314.627	140.229	944.766	987.814	Maternal
ENSMUSG00000023004	Tuba1b	-3.22644	-1.68994	0.00253604	0.0146691	down	156.167	502.382	191.448	120.887	566.86	437.904	Maternal
ENSMUSG00000023057	Fabp2	258.43	8.01363	0.00177574	0.0110129	up	41.0528	0	38.5863	43.5193	0	0	Other coding protein genes
ENSMUSG00000023066	Rttn	3.67719	1.8786	2.22e-06	3.49e-05	up	4386.44	1192.35	4020.4	4752.47	826.025	1558.68	Maternal
ENSMUSG00000023075	Akirin1	-4.32228	-2.11179	0.000531295	0.00404751	down	130.736	568.137	80.1409	181.331	545.177	591.098	ZGA
ENSMUSG00000023079	Gtf2ird1	3.16275	1.66118	0.00040427	0.00322044	up	796.129	251.391	948.334	643.925	228.189	274.593	Maternal
ENSMUSG00000023094	Msrb2	239.897	7.90627	0.00296279	0.0166334	up	38.0649	0	23.7454	52.3844	0	0	Other coding protein genes
ENSMUSG00000023106	Denr	-3.00611	-1.5879	1.1e-08	3.1e-07	down	1814.4	5455.21	1734.9	1893.9	5102.77	5807.65	ZGA
ENSMUSG00000023147	Get1	-5.40652	-2.4347	0.00231171	0.0136428	down	135.959	739.236	43.0386	228.879	965.417	513.056	Other coding protein genes
ENSMUSG00000023192	Grm2	7.5714	2.92056	2.7e-15	3.21e-13	up	14828	1958.15	11123.3	18532.8	1588.03	2328.26	Maternal
ENSMUSG00000023243	Kcnk5	-3.92497	-1.97268	0.00718869	0.0337764	down	56.8274	222.279	65.3	48.3548	214.767	229.791	ZGA
ENSMUSG00000023257	Cypt1	13.1815	3.72044	9.03e-16	1.18e-13	up	1079.84	82.1819	929.04	1230.63	94.9929	69.371	Other coding protein genes
ENSMUSG00000023286	Ube2j2	-3.04077	-1.60444	0.0107156	0.0464244	down	387.956	1182.56	170.67	605.241	987.1	1378.03	ZGA
ENSMUSG00000023330	Dtwd1	44.8594	5.48734	3.37e-05	0.000380438	up	266.503	5.78091	127.632	405.374	0	11.5618	Maternal
ENSMUSG00000023572	Ccndbp1	3.61977	1.8559	3.88e-09	1.24e-07	up	82906.8	22903	92357.9	73455.8	18268.6	27537.4	Maternal
ENSMUSG00000023826	Prkn	8.19493	3.03473	0.000157508	0.00144616	up	277.301	33.6553	241.907	312.694	19.6181	47.6925	Other coding protein genes
ENSMUSG00000023830	Igf2r	-12.5375	-3.64818	3.14e-07	6.24e-06	down	143.645	1804.54	117.243	170.048	3041.84	567.252	Other coding protein genes
ENSMUSG00000023845	Lnpep	-4.73769	-2.24418	2.35e-08	6.12e-07	down	223.796	1060.39	221.129	226.462	996.393	1124.39	Maternal
ENSMUSG00000023852	Chd1	-3.0144	-1.59187	0.000176273	0.00159459	down	665.645	2009.8	497.17	834.12	2358.3	1661.29	ZGA
ENSMUSG00000023886	Smoc2	-4.33562	-2.11624	0.000279775	0.00235812	down	117.999	509.03	151.377	84.6209	473.932	544.128	Maternal
ENSMUSG00000023892	Zfp51	3.64743	1.86688	0.00620292	0.0299895	up	3141.58	860.814	3115.1	3168.05	239.547	1482.08	Maternal
ENSMUSG00000023911	Flywch2	-11.0656	-3.46802	7.59e-10	2.81e-08	down	48.9842	545.423	41.5545	56.4139	506.973	583.872	ZGA
ENSMUSG00000023918	Adgrf4	352.659	8.46213	0.000378321	0.00303791	up	55.9425	0	29.6818	82.2032	0	0	Other coding protein genes
ENSMUSG00000023932	Cdc5l	-4.8414	-2.27543	6.45e-05	0.000667188	down	164.811	800.305	121.695	207.926	558.599	1042.01	ZGA
ENSMUSG00000023943	Sult1c1	24.2498	4.5999	0.00118196	0.00788596	up	114.874	4.6456	195.9	33.8484	2.06506	7.22614	Other coding protein genes
ENSMUSG00000023953	Polh	-9.97192	-3.31787	4.33e-13	3.41e-11	down	93.3838	927.221	105.37	81.3973	982.97	871.473	ZGA
ENSMUSG00000023960	Enpp5	3.10828	1.63611	0.000353621	0.00286892	up	1830.97	588.874	1424.73	2237.22	423.338	754.409	Maternal
ENSMUSG00000023964	Calcr	-38.3029	-5.25938	2.05e-10	8.76e-09	down	8.48184	323.416	8.90454	8.05913	419.208	227.623	Other coding protein genes
ENSMUSG00000023980	Taf8	3.91899	1.97048	0.000297878	0.00249193	up	757.805	193.264	565.438	950.172	146.619	239.908	Maternal
ENSMUSG00000023982	Guca1a	-3.49241	-1.80422	8.82e-09	2.54e-07	down	2131.3	7443.42	2180.13	2082.48	8814.72	6072.13	ZGA
ENSMUSG00000024038	Ndufv3	-3.80247	-1.92694	1.52e-07	3.25e-06	down	487.809	1853.58	528.336	447.282	2109.46	1597.7	ZGA
ENSMUSG00000024045	Akap8	-5.76199	-2.52657	7.49e-12	4.49e-10	down	636.962	3674.46	555.05	718.875	4436.79	2912.14	ZGA
ENSMUSG00000024056	Ndc80	-3.73274	-1.90024	1.81e-09	6.25e-08	down	1240.45	4629.34	1307.48	1173.41	5324.76	3933.91	Maternal
ENSMUSG00000024066	Xdh	3.39728	1.76438	8.14e-06	0.000110132	up	5064.44	1490.04	5185.41	4943.47	1008.78	1971.29	Other coding protein genes
ENSMUSG00000024073	Birc6	-4.98293	-2.31699	0.000120966	0.00115116	down	1177.29	5872.18	509.043	1845.54	8107.44	3636.92	Other coding protein genes
ENSMUSG00000024084	Qpct	53.5725	5.74342	0.000680959	0.00501295	up	82.0662	1.44523	59.3636	104.769	0	2.89046	Other coding protein genes
ENSMUSG00000024087	Cyp1b1	-6.27473	-2.64955	0.000309835	0.00257047	down	43.2348	269.355	53.4272	33.0425	239.547	299.162	Other coding protein genes
ENSMUSG00000024091	Vapa	-3.90521	-1.9654	0.00012374	0.00117293	down	2131.97	8329.41	1509.32	2754.61	12202.5	4456.36	Maternal
ENSMUSG00000024101	Washc1	-6.10876	-2.61088	0.00264338	0.0151525	down	27.6078	167.665	32.65	22.5656	173.465	161.866	Other coding protein genes
ENSMUSG00000024105	Themis3	325.237	8.34535	0.000478769	0.00370558	up	51.7167	0	62.3318	41.1016	0	0	Maternal
ENSMUSG00000024121	Atp6v0c	9.67444	3.27418	4.01e-10	1.62e-08	up	1753.94	180.924	1332.71	2175.16	112.546	249.302	Maternal
ENSMUSG00000024132	Eci1	-3.51588	-1.81389	0.00506744	0.0255703	down	154.423	540.258	222.614	86.2327	482.192	598.325	ZGA
ENSMUSG00000024140	Epas1	-1061.95	-10.0525	8.25e-09	2.39e-07	down	0	213.717	0	0	268.458	158.975	Other coding protein genes
ENSMUSG00000024145	Pigf	3.43449	1.78009	5.45e-11	2.71e-09	up	12319.4	3587.24	10940.7	13698.1	3549.84	3624.63	Maternal
ENSMUSG00000024158	Hagh	-5.56536	-2.47647	2.25e-09	7.56e-08	down	243.417	1359.08	195.9	290.935	1378.43	1339.73	ZGA
ENSMUSG00000024174	Pot1b	-10.3872	-3.37674	5.39e-11	2.7e-09	down	98.1159	1021.97	89.0454	107.186	1320.61	723.337	Other coding protein genes
ENSMUSG00000024191	Bnip1	6.44597	2.6884	1.22e-05	0.000156854	up	765.263	118.309	869.677	660.849	66.082	170.537	ZGA
ENSMUSG00000024194	Cuta	10.8596	3.44089	2.82e-05	0.000325358	up	1483.72	136.267	1197.66	1769.79	26.8458	245.689	Maternal
ENSMUSG00000024234	Mtpap	3.2536	1.70204	0.000917992	0.00642459	up	1956.59	601.26	1286.71	2626.47	411.98	790.54	Maternal
ENSMUSG00000024235	Map3k8	-18.8365	-4.23546	7.32e-16	1e-13	down	89.6051	1668.2	127.632	51.5785	1827.58	1508.82	Other coding protein genes
ENSMUSG00000024241	Sos1	-8.67808	-3.11738	0.000350222	0.00284471	down	36.6401	315.887	47.4909	25.7892	482.192	149.581	Other coding protein genes
ENSMUSG00000024268	Celf4	-14.4227	-3.85026	1.77e-10	7.74e-09	down	41.436	605.06	29.6818	53.1903	702.121	507.998	Other coding protein genes
ENSMUSG00000024276	Zfp397	-4.41662	-2.14294	0.0116954	0.0497512	down	74.086	326.264	94.9818	53.1903	508.005	144.523	Other coding protein genes
ENSMUSG00000024292	Cyp4f14	215.319	7.75034	0.00500468	0.0253433	up	34.1631	0	20.7773	47.5489	0	0	Other coding protein genes
ENSMUSG00000024304	Cdh2	4.95363	2.30849	1.71e-06	2.79e-05	up	651.037	131.374	602.541	699.533	121.839	140.91	Maternal
ENSMUSG00000024338	Psmb8	-261.228	-8.02917	0.000691936	0.00508195	down	0	52.55	0	0	51.6266	53.4734	Other coding protein genes
ENSMUSG00000024360	Etf1	-3.55101	-1.82823	9.8e-11	4.48e-09	down	2015.12	7157.32	1939.71	2090.54	7912.29	6402.36	Maternal
ENSMUSG00000024406	Pou5f1	7.27708	2.86336	0.00234386	0.013777	up	153.184	21.1653	148.409	157.959	27.8783	14.4523	Maternal
ENSMUSG00000024424	Ttc39c	4.93335	2.30257	8.09e-05	0.000815389	up	572.956	116.461	553.566	592.346	154.88	78.0423	Maternal
ENSMUSG00000024501	Dpysl3	3.20764	1.68151	3.46e-08	8.67e-07	up	7110.03	2215.9	7990.34	6229.71	1966.97	2464.84	Maternal
ENSMUSG00000024556	Me2	-3.58387	-1.84152	1.99e-06	3.17e-05	down	1002.82	3598.78	724.236	1281.4	3869.93	3327.64	Maternal
ENSMUSG00000024575	Pde6a	-6.56593	-2.715	0.00271159	0.0154605	down	31.2983	205.338	31.1659	31.4306	111.513	299.162	Other coding protein genes
ENSMUSG00000024589	Nedd4l	7.50571	2.90799	1.37e-14	1.43e-12	up	3214.8	427.823	3005.28	3424.33	325.247	530.399	Maternal
ENSMUSG00000024597	Slc12a2	-8.89083	-3.15232	3.1e-15	3.61e-13	down	485.269	4303.54	624.802	345.737	4848.77	3758.32	ZGA
ENSMUSG00000024601	Isoc1	3.98592	1.99491	0.0010529	0.00719401	up	709.643	177.671	682.681	736.605	98.0905	257.251	Other coding protein genes
ENSMUSG00000024614	Tmx3	-3.32769	-1.73452	0.00131018	0.00857005	down	381.298	1271.22	287.913	474.683	1751.17	791.263	Other coding protein genes
ENSMUSG00000024640	Psat1	-3.65612	-1.87031	9.05e-06	0.000120111	down	332.756	1219.49	264.168	401.345	1187.41	1251.57	ZGA
ENSMUSG00000024659	Anxa1	-441.163	-8.78517	0.00358203	0.0194163	down	0	88.7977	0	0	177.595	0	Other coding protein genes
ENSMUSG00000024660	Incenp	-3.12548	-1.64408	0.00213847	0.0128437	down	188.895	590.837	170.67	207.12	446.054	735.621	Maternal
ENSMUSG00000024673	Ms4a1	3.80843	1.9292	3.31e-07	6.51e-06	up	2906	763.05	2278.08	3533.93	669.08	857.02	Maternal
ENSMUSG00000024691	Fam111a	4.1679	2.05932	0.00170039	0.0106393	up	304.811	72.9911	351.729	257.892	65.0495	80.9328	Other coding protein genes
ENSMUSG00000024732	Ccdc86	-4.52804	-2.17889	0.00520089	0.0260937	down	42.5369	192.7	41.5545	43.5193	183.791	201.609	Maternal
ENSMUSG00000024738	Pga5	5.51157	2.46246	9.17e-07	1.6e-05	up	716.358	129.878	863.74	568.975	131.131	128.625	Other coding protein genes
ENSMUSG00000024759	Atl3	-3.93165	-1.97513	0.00121219	0.00804813	down	158.85	626.239	129.116	188.584	860.099	392.379	Maternal
ENSMUSG00000024766	Lipo3	4.96892	2.31293	0.000406691	0.00323566	up	350.655	70.3576	400.704	300.606	54.7242	85.9911	Other coding protein genes
ENSMUSG00000024787	Snx15	-5.76294	-2.5268	0.000143793	0.00133965	down	63.4024	365.745	62.3318	64.4731	467.737	263.754	ZGA
ENSMUSG00000024792	Zfpl1	10.8439	3.43881	0.000273953	0.00231933	up	188.821	17.4479	106.854	270.787	17.553	17.3427	ZGA
ENSMUSG00000024793	Tnfrsf25	-62.3948	-5.96335	0.00231869	0.0136755	down	0.805913	57.7119	0	1.61183	54.7242	60.6996	Other coding protein genes
ENSMUSG00000024800	Rpp30	-3.09812	-1.6314	3.72e-09	1.19e-07	down	4100.67	12701.4	4565.06	3636.28	13458	11944.8	Maternal
ENSMUSG00000024803	Ankrd1	374.236	8.5478	0.00032254	0.00265513	up	59.5796	0	94.9818	24.1774	0	0	Other coding protein genes
ENSMUSG00000024815	Trpd52l3	308.223	8.26783	0.000763268	0.00552897	up	49.0435	0	68.2681	29.8188	0	0	Other coding protein genes
ENSMUSG00000024826	Dpf2	-3.11208	-1.63788	0.00126006	0.00831509	down	254.892	795.545	191.448	318.336	931.343	659.747	ZGA
ENSMUSG00000024827	Gldc	-8.52523	-3.09174	3.13e-07	6.23e-06	down	111.074	949.936	87.5613	134.588	549.307	1350.57	ZGA
ENSMUSG00000024837	Dmrt1	-21.3008	-4.41284	4.45e-06	6.51e-05	down	8.41797	175.977	10.3886	6.44731	187.921	164.033	Other coding protein genes
ENSMUSG00000024843	Chka	-3.17637	-1.66738	1.18e-06	2.01e-05	down	1235.02	3922.24	1311.94	1158.1	4701.11	3143.37	ZGA
ENSMUSG00000024845	Tmem134	5.79171	2.53399	5.22e-06	7.47e-05	up	1485.42	256.659	783.6	2187.25	256.068	257.251	Maternal
ENSMUSG00000024856	Cdk2ap2	4.04794	2.01719	6.11e-08	1.44e-06	up	30934.1	7641.66	23654.9	38213.2	5843.09	9440.23	Maternal
ENSMUSG00000024863	Mbl2	7.99503	2.9991	6.49e-10	2.44e-08	up	2035.66	254.119	1874.41	2196.92	154.88	353.358	Maternal
ENSMUSG00000024866	Acy3	6.11713	2.61286	0.000144937	0.00134965	up	290.584	47.3873	326.5	254.669	41.3013	53.4734	Other coding protein genes
ENSMUSG00000024878	Cbwd1	-4.58777	-2.19779	3.31e-05	0.000375049	down	429.342	1964.34	632.222	226.462	2043.38	1885.3	ZGA
ENSMUSG00000024900	Cpt1a	-6.57106	-2.71613	0.000244668	0.00211471	down	61.7221	401.507	92.0136	31.4306	395.459	407.554	Other coding protein genes
ENSMUSG00000024935	Slc1a1	-6.09649	-2.60798	4.63e-09	1.43e-07	down	166.374	1015.35	160.282	172.465	1187.41	843.291	ZGA
ENSMUSG00000024940	Ltbp3	-6.54657	-2.71074	0.00328594	0.0181111	down	23.8976	156.261	25.2295	22.5656	196.181	116.341	Other coding protein genes
ENSMUSG00000024974	Smc3	-3.5293	-1.81938	0.000183005	0.00164765	down	427.895	1511.26	403.672	452.117	2065.06	957.464	Maternal
ENSMUSG00000024978	Gpam	-23.2916	-4.54174	0.00518147	0.0260443	down	5.23844	127.616	0	10.4769	214.767	40.4664	Other coding protein genes
ENSMUSG00000024986	Hhex	-3.76438	-1.91241	4.72e-09	1.46e-07	down	569.983	2145.59	575.827	564.139	2288.09	2003.09	Maternal
ENSMUSG00000024989	Cep55	4.89543	2.29143	2.1e-17	3.76e-15	up	5979.74	1221.61	5752.33	6207.15	1232.84	1210.38	Maternal
ENSMUSG00000024991	Eif3a	-4.0992	-2.03534	1.99e-08	5.24e-07	down	707.786	2900.44	753.918	661.655	3489.96	2310.92	Maternal
ENSMUSG00000024998	Plce1	4.44537	2.1523	7.66e-06	0.000104648	up	712.283	159.97	752.434	672.132	134.229	185.712	Maternal
ENSMUSG00000025003	Cyp2c39	428.206	8.74216	6.93e-05	0.000710703	up	68.066	0	75.6886	60.4435	0	0	Other coding protein genes
ENSMUSG00000025038	Efhc2	5.86157	2.55129	0.00939552	0.041703	up	507.109	86.8338	267.136	747.082	154.88	18.788	Maternal
ENSMUSG00000025047	Pdcd11	-5.4932	-2.45765	5.62e-08	1.33e-06	down	187.195	1028.21	191.448	182.942	1236.97	819.444	Other coding protein genes
ENSMUSG00000025077	Dclre1a	4.16048	2.05675	2.59e-05	0.000301474	up	1470.53	353.402	1972.36	968.708	404.752	302.053	Maternal
ENSMUSG00000025138	Sirt7	-4.47984	-2.16345	0.000232996	0.00202487	down	94.2734	420.609	112.791	75.7559	433.663	407.554	Maternal
ENSMUSG00000025153	Fasn	-4.20139	-2.07087	0.0111855	0.0480224	down	71.9238	301.379	89.0454	54.8021	448.119	154.639	Other coding protein genes
ENSMUSG00000025163	Cd7	4.81422	2.2673	3.81e-08	9.44e-07	up	1285.88	266.928	1141.27	1430.5	228.189	305.666	Maternal
ENSMUSG00000025178	Pi4k2a	-4.94873	-2.30706	1.77e-05	0.000215682	down	99.6	493.699	92.0136	107.186	458.444	528.954	ZGA
ENSMUSG00000025203	Scd2	-6.38119	-2.67383	1.94e-06	3.11e-05	down	70.8031	452.249	68.2681	73.3381	432.631	471.867	Other coding protein genes
ENSMUSG00000025208	Mrpl43	-4.02192	-2.00788	1.11e-05	0.000144318	down	257.846	1035.44	281.977	233.715	808.472	1262.41	ZGA
ENSMUSG00000025220	Oga	-3.15409	-1.65722	0.00717572	0.0337238	down	155.086	487.647	188.479	121.693	338.67	636.623	Other coding protein genes
ENSMUSG00000025235	Bbs4	3.79469	1.92398	1.38e-08	3.79e-07	up	2583.17	680.36	2944.43	2221.9	645.332	715.388	Maternal
ENSMUSG00000025240	Sacm1l	-6.68713	-2.74139	3.23e-12	2.07e-10	down	469.389	3147.22	338.373	600.406	3140.96	3153.49	ZGA
ENSMUSG00000025266	Gnl3l	-6.48087	-2.69619	2e-07	4.15e-06	down	387.408	2510.4	408.125	366.691	3678.91	1341.89	ZGA
ENSMUSG00000025340	Rabgef1	-5.40999	-2.43563	1.12e-07	2.5e-06	down	219.476	1190.77	181.059	257.892	1426.96	954.573	ZGA
ENSMUSG00000025351	Cd63	-4.27571	-2.09616	2.05e-15	2.48e-13	down	2023.5	8653.48	1960.48	2086.51	9147.19	8159.76	ZGA
ENSMUSG00000025352	Gdf11	-3.83329	-1.93858	0.0072749	0.0340763	down	123.552	471.835	172.154	74.9499	654.625	289.046	Other coding protein genes
ENSMUSG00000025354	Dnajc14	5.12487	2.35752	6.01e-11	2.92e-09	up	2725.8	531.374	2757.44	2694.17	425.403	637.346	Maternal
ENSMUSG00000025374	Nabp2	6.37292	2.67195	5.31e-05	0.000567125	up	359.583	56.5774	277.525	441.641	64.0169	49.1378	Maternal
ENSMUSG00000025383	Il23a	433.973	8.76146	7.5e-05	0.000761963	up	68.8766	0	47.4909	90.2623	0	0	Maternal
ENSMUSG00000025403	Shmt2	5.88399	2.55679	1.38e-05	0.000174022	up	2633.27	447.009	2491.79	2774.76	185.856	708.162	Maternal
ENSMUSG00000025408	Ddit3	5.42894	2.44067	1.64e-11	9.18e-10	up	5430.69	1000.48	6590.84	4270.54	1153.34	847.626	ZGA
ENSMUSG00000025428	Atp5a1	-3.24107	-1.69647	0.00445984	0.0230884	down	338.987	1102.02	166.218	511.755	1218.39	985.646	Maternal
ENSMUSG00000025439	Clns1a	-3.74907	-1.90653	1.25e-10	5.62e-09	down	1186.49	4450.62	1081.9	1291.07	4179.69	4721.56	Maternal
ENSMUSG00000025464	Paox	31.522	4.97829	6.1e-07	1.12e-05	up	301.636	9.34259	313.143	290.129	2.06506	16.6201	Other coding protein genes
ENSMUSG00000025465	Echs1	8.05908	3.01062	0.000116006	0.00111015	up	1248.9	154.592	1092.29	1405.51	38.2037	270.98	Maternal
ENSMUSG00000025466	Fuom	-7.89006	-2.98004	0.000457312	0.0035741	down	45.8883	362.975	38.5863	53.1903	150.75	575.201	Other coding protein genes
ENSMUSG00000025481	Urah	-18.5466	-4.21308	2.75e-09	9.1e-08	down	18.5116	342.459	19.2932	17.7301	394.427	290.491	Other coding protein genes
ENSMUSG00000025494	Sigirr	-10.4599	-3.38679	0.00422229	0.0220646	down	13.0421	138.956	5.93636	20.1478	71.2447	206.668	ZGA
ENSMUSG00000025528	2010106E10Rik	250.877	7.97084	0.00220363	0.0131126	up	39.8242	0	29.6818	49.9666	0	0	Other coding protein genes
ENSMUSG00000025531	Chm	-3.37777	-1.75607	0.00941364	0.0417348	down	101.016	340.191	124.664	77.3677	427.468	252.915	Other coding protein genes
ENSMUSG00000025537	Phkg1	-7.42972	-2.89331	1.88e-06	3.03e-05	down	130.039	959.858	189.964	70.1145	1130.62	789.095	ZGA
ENSMUSG00000025575	Cant1	3.66144	1.87241	0.0044375	0.0229853	up	1320.85	360.875	525.368	2116.33	293.239	428.51	Other coding protein genes
ENSMUSG00000025580	Eif4a3	-3.49113	-1.8037	4.48e-06	6.54e-05	down	893.082	3113.37	1148.69	637.478	3172.97	3053.77	Maternal
ENSMUSG00000025582	Nptx1	-17.6624	-4.14261	2.92e-08	7.44e-07	down	26.9296	473.801	29.6818	24.1774	691.796	255.805	Other coding protein genes
ENSMUSG00000025592	Dach2	13.656	3.77146	0.0097929	0.0431846	up	238.887	17.3427	273.073	204.702	0	34.6855	Other coding protein genes
ENSMUSG00000025602	Zfp202	-49.293	-5.62331	0.00790753	0.0363984	down	0.805913	45.0139	0	1.61183	49.5615	40.4664	Other coding protein genes
ENSMUSG00000025608	Podxl	-215.431	-7.75108	0.0022806	0.0134843	down	0	43.3632	0	0	57.8218	28.9046	Other coding protein genes
ENSMUSG00000025609	Mkln1	4.0385	2.01382	1.7e-12	1.16e-10	up	5711.59	1414.41	5157.21	6265.98	1383.59	1445.23	Maternal
ENSMUSG00000025610	Map3k7cl	346.564	8.43698	0.000305095	0.00253889	up	55.0483	0	50.4591	59.6376	0	0	Other coding protein genes
ENSMUSG00000025650	Col7a1	-12.6026	-3.65565	0.00907115	0.0407484	down	5.51366	71.3403	2.96818	8.05913	73.3097	69.371	Other coding protein genes
ENSMUSG00000025656	Arhgef9	204.763	7.67781	0.00721172	0.0338451	up	32.4676	0	13.3568	51.5785	0	0	Other coding protein genes
ENSMUSG00000025747	Tyms	-3.24386	-1.69771	0.000110507	0.00106734	down	296.437	959.978	330.952	261.922	813.635	1106.32	Other coding protein genes
ENSMUSG00000025764	Jade1	-4.67104	-2.22374	2.14e-05	0.000254889	down	148.732	695.16	139.504	157.959	522.461	867.86	Other coding protein genes
ENSMUSG00000025779	Ly96	-3.52968	-1.81954	0.0002019	0.00179064	down	595.731	2098.89	829.606	361.855	2436.77	1761.01	ZGA
ENSMUSG00000025789	St8sia2	-1842.03	-10.8471	3.96e-11	2.05e-09	down	0	370.701	0	0	471.867	269.535	Other coding protein genes
ENSMUSG00000025794	Rpl14	-3.14991	-1.65531	0.00276085	0.0156803	down	268.186	842.478	341.341	195.031	591.64	1093.32	ZGA
ENSMUSG00000025816	Sec61a2	-26.7869	-4.74345	1.01e-64	6.37e-61	down	309.061	8285.99	299.786	318.336	8821.95	7750.04	ZGA
ENSMUSG00000025817	Nudt5	3.84699	1.94373	1.1e-09	3.95e-08	up	4676.93	1215.95	5182.44	4171.41	1373.27	1058.63	Maternal
ENSMUSG00000025856	Pdgfa	-39.2583	-5.29493	2.43e-07	4.98e-06	down	18.615	707.486	35.6182	1.61183	898.302	516.669	Maternal
ENSMUSG00000025868	Higd2a	3.4841	1.80079	2.07e-09	6.99e-08	up	8134.45	2334.05	8643.34	7625.55	1981.43	2686.68	Maternal
ENSMUSG00000025878	Uimc1	-10.2684	-3.36014	3.03e-07	6.06e-06	down	163.06	1684.93	59.3636	266.757	1866.82	1503.04	Other coding protein genes
ENSMUSG00000025880	Smad7	-6.57773	-2.71759	0.00864382	0.03918	down	34.5173	223.928	59.3636	9.67096	192.051	255.805	ZGA
ENSMUSG00000025889	Snca	224.334	7.8095	0.00519273	0.0260665	up	35.7262	0	59.3636	12.0887	0	0	Other coding protein genes
ENSMUSG00000025894	Aasdhppt	-4.17312	-2.06113	1.37e-07	2.98e-06	down	879.086	3662.92	1136.81	621.359	3652.06	3673.77	Maternal
ENSMUSG00000025899	Alkbh8	-5.30431	-2.40717	0.00377069	0.0201743	down	154.733	816.762	271.588	37.8779	964.384	669.141	Other coding protein genes
ENSMUSG00000025912	Mybl1	-4.40839	-2.14025	2.68e-09	8.94e-08	down	1220.55	5379.72	1301.55	1139.56	6713.52	4045.92	ZGA
ENSMUSG00000025925	Terf1	-4.10136	-2.0361	5.85e-09	1.77e-07	down	1436.19	5896.16	1084.87	1787.52	6047.54	5744.78	Maternal
ENSMUSG00000025933	Tmem14a	9.4391	3.23865	0.00114373	0.00766855	up	621.331	65.5523	562.47	680.191	8.26025	122.844	Maternal
ENSMUSG00000025956	Mettl21a	-182.378	-7.51079	0.00795414	0.0365952	down	0	36.6478	0	0	8.26025	65.0353	Other coding protein genes
ENSMUSG00000025991	Cps1	5.9722	2.57826	3.97e-05	0.000440231	up	1127.49	188.405	945.365	1309.61	87.7652	289.046	Other coding protein genes
ENSMUSG00000026011	Ctla4	5.47084	2.45176	0.000247986	0.00213466	up	306.476	56.1647	284.945	328.007	66.082	46.2473	Other coding protein genes
ENSMUSG00000026014	Raph1	3.19807	1.6772	0.000248742	0.00213923	up	743.507	232.29	719.784	767.23	197.213	267.367	Other coding protein genes
ENSMUSG00000026019	Wdr12	-5.44397	-2.44466	3.28e-06	4.96e-05	down	198.502	1082.04	172.154	224.85	707.284	1456.79	ZGA
ENSMUSG00000026023	Cdk15	3.41417	1.77153	0.000802727	0.00575049	up	739.563	216.395	970.595	508.531	218.897	213.894	Maternal
ENSMUSG00000026029	Casp8	3.98956	1.99623	9.14e-09	2.61e-07	up	3332.56	834.795	3321.39	3343.73	668.048	1001.54	Maternal
ENSMUSG00000026047	Poglut2	13.2845	3.73167	0.000141312	0.00131918	up	187.632	14.0404	115.759	259.504	9.29278	18.788	Other coding protein genes
ENSMUSG00000026049	Tex30	-7.17979	-2.84394	2.37e-14	2.36e-12	down	1581.7	11365	1224.37	1939.03	13826.6	8903.33	Maternal
ENSMUSG00000026068	Il18rap	1129	10.1408	1.56e-08	4.24e-07	up	179.554	0	228.55	130.558	0	0	Other coding protein genes
ENSMUSG00000026077	Npas2	4.71879	2.23842	0.00821913	0.0376051	up	192.006	40.5209	210.741	173.271	26.8458	54.1961	Maternal
ENSMUSG00000026096	Osgepl1	3.2133	1.68405	4.65e-07	8.82e-06	up	1815.37	564.833	1777.94	1852.79	532.786	596.879	Maternal
ENSMUSG00000026103	Gls	-3.64115	-1.86439	1.77e-06	2.87e-05	down	624.923	2274.56	638.159	611.688	1722.26	2826.87	Other coding protein genes
ENSMUSG00000026107	Nabp1	-4.25525	-2.08924	1.85e-07	3.89e-06	down	314.059	1334.43	342.825	285.293	1149.21	1519.66	ZGA
ENSMUSG00000026112	Coa5	-3.31587	-1.72939	0.000600044	0.00449915	down	259.339	861.373	228.55	290.129	1102.74	620.003	Maternal
ENSMUSG00000026158	Ogfrl1	-3.61428	-1.85371	0.00280803	0.0158838	down	126.206	454.741	157.314	95.0978	564.795	344.687	Other coding protein genes
ENSMUSG00000026162	Nhej1	5.51468	2.46328	5.45e-10	2.13e-08	up	5056.67	916.241	5525.27	4588.07	632.942	1199.54	Maternal
ENSMUSG00000026170	Cyp27a1	220.16	7.78241	0.00436986	0.0226968	up	35.0282	0	47.4909	22.5656	0	0	Other coding protein genes
ENSMUSG00000026173	Plcd4	-4.50969	-2.17303	1.52e-06	2.51e-05	down	172.27	778.497	154.345	190.196	796.082	760.913	ZGA
ENSMUSG00000026177	Slc11a1	3.71387	1.89292	0.000177581	0.00160566	up	560.597	151.148	522.4	598.794	169.335	132.961	Other coding protein genes
ENSMUSG00000026187	Xrcc5	4.42517	2.14573	0.00613454	0.0297193	up	374.478	84.3435	362.118	386.838	37.1711	131.516	Maternal
ENSMUSG00000026189	Pecr	5.98508	2.58137	6.31e-21	2.14e-18	up	7836.38	1309.04	7516.92	8155.84	1203.93	1414.16	Maternal
ENSMUSG00000026201	Stk16	-4.59533	-2.20017	2.79e-05	0.000322228	down	162.349	747.917	132.084	192.613	580.283	915.552	ZGA
ENSMUSG00000026204	Ptprn	8.11237	3.02012	5.93e-05	0.00062336	up	354.704	43.4628	409.609	299.8	24.7808	62.1448	Other coding protein genes
ENSMUSG00000026239	Pde6d	3.28417	1.71553	8.15e-05	0.000820575	up	2689.04	818.264	2534.83	2843.26	533.819	1102.71	Maternal
ENSMUSG00000026245	Farsb	5.2908	2.40349	1.37e-07	2.98e-06	up	8286.48	1565.54	8060.09	8512.86	871.456	2259.61	Maternal
ENSMUSG00000026249	Serpine2	3.29117	1.7186	2.04e-05	0.000244545	up	2503.91	761.479	2033.2	2974.63	928.246	594.711	Maternal
ENSMUSG00000026260	Ndufa10	4.62557	2.20963	6.01e-09	1.81e-07	up	2501.17	541.259	2462.11	2540.24	667.015	415.503	Maternal
ENSMUSG00000026276	Septin2	-3.80061	-1.92623	0.000606226	0.00453477	down	4112.71	15634.6	2543.73	5681.69	23851.5	7417.63	Other coding protein genes
ENSMUSG00000026279	Thap4	-3.50957	-1.81129	0.000140428	0.00131409	down	301.099	1059.74	222.614	379.585	1211.16	908.326	Maternal
ENSMUSG00000026281	Dtymk	-5.82966	-2.54341	1.4e-18	3.13e-16	down	811.302	4732.22	764.306	858.298	4486.35	4978.09	Maternal
ENSMUSG00000026312	Cdh7	68.9753	6.10801	0.00129045	0.00848676	up	65.9874	1.03253	77.1727	54.8021	2.06506	0	Other coding protein genes
ENSMUSG00000026321	Tnfrsf11a	-220.284	-7.78322	0.00212921	0.0128083	down	0	44.3443	0	0	61.9519	26.7367	Other coding protein genes
ENSMUSG00000026333	Gin1	-4.83158	-2.27249	1.65e-05	0.000203025	down	126.51	612.753	112.791	140.229	726.902	498.604	Other coding protein genes
ENSMUSG00000026360	Rgs2	7.20091	2.84818	7.91e-27	5.19e-24	up	7851.85	1090.39	8224.83	7478.88	1104.81	1075.97	Maternal
ENSMUSG00000026368	F13b	576.349	9.1708	7.94e-06	0.000107683	up	91.4817	0	65.3	117.663	0	0	Other coding protein genes
ENSMUSG00000026384	Ptpn4	-7.35992	-2.87969	0.00162446	0.0102472	down	41.3873	300.697	68.2681	14.5064	344.865	256.528	Other coding protein genes
ENSMUSG00000026405	C4bp	348.008	8.44298	0.000390487	0.00312636	up	55.3828	0	80.1409	30.6247	0	0	Other coding protein genes
ENSMUSG00000026433	Rab29	-3.61943	-1.85576	1.46e-07	3.15e-06	down	1356.52	4904.84	1681.47	1031.57	4707.31	5102.38	Maternal
ENSMUSG00000026452	Syt2	-437.63	-8.77357	2.02e-05	0.000242509	down	0	88.0672	0	0	105.318	70.8162	Other coding protein genes
ENSMUSG00000026455	Klhl12	-5.23708	-2.38876	4.65e-06	6.76e-05	down	252.945	1329.26	161.766	344.125	1059.38	1599.15	Maternal
ENSMUSG00000026479	Lamc2	-5.66958	-2.50324	0.00133087	0.00867847	down	40.9448	230.749	50.4591	31.4306	266.393	195.106	Other coding protein genes
ENSMUSG00000026510	Trp53bp2	-7.16321	-2.84061	0.000268276	0.00227837	down	30.8314	220.315	32.65	29.0129	192.051	248.579	Other coding protein genes
ENSMUSG00000026519	Tmem63a	-11.5371	-3.52821	0.00115229	0.00771505	down	12.4475	144.804	10.3886	14.5064	213.734	75.8745	Other coding protein genes
ENSMUSG00000026523	Wdr64	14.0247	3.8099	0.00949652	0.0420556	up	76.3214	5.36822	43.0386	109.604	2.06506	8.67137	Other coding protein genes
ENSMUSG00000026544	Dusp23	4.89378	2.29095	0.0041578	0.0217798	up	187.111	38.3033	184.027	190.196	43.3663	33.2403	Maternal
ENSMUSG00000026548	Slamf9	1520.8	10.5706	1.95e-09	6.65e-08	up	241.95	0	351.729	132.17	0	0	Other coding protein genes
ENSMUSG00000026577	Blzf1	3.15694	1.65853	0.0086821	0.0393353	up	562.956	178.617	617.381	508.531	256.068	101.166	Maternal
ENSMUSG00000026587	Astn1	17.2751	4.11062	0.00827391	0.0378284	up	164.329	9.39398	86.0772	242.58	0	18.788	Other coding protein genes
ENSMUSG00000026615	Eprs	-5.03901	-2.33314	6.01e-11	2.92e-09	down	465.199	2339.94	538.725	391.674	2478.08	2201.81	Maternal
ENSMUSG00000026622	Nek2	-7.97257	-2.99505	2.55e-18	5.44e-16	down	255.222	2035.99	249.327	261.116	2147.67	1924.32	Maternal
ENSMUSG00000026645	Olah	14.9053	3.89775	6.1e-11	2.94e-09	up	613.872	41.4531	651.516	576.228	54.7242	28.182	Maternal
ENSMUSG00000026648	Dclre1c	11.9771	3.58221	0.00501043	0.0253589	up	95.1826	7.84598	129.116	61.2494	4.13013	11.5618	Other coding protein genes
ENSMUSG00000026662	Sephs1	-3.36962	-1.75259	3.6e-05	0.000403108	down	242.877	817.726	255.263	230.491	809.505	825.948	Other coding protein genes
ENSMUSG00000026683	Nuf2	3.83136	1.93785	4e-09	1.27e-07	up	4308.58	1124.23	3919.48	4697.67	942.701	1305.76	Maternal
ENSMUSG00000026688	Mgst3	6.87708	2.7818	1.07e-26	6.79e-24	up	17245.9	2507.59	18769.3	15722.6	2499.76	2515.42	Maternal
ENSMUSG00000026694	Eef1aknmt	-8.60892	-3.10583	7.68e-05	0.000778185	down	32.7185	281.035	35.6182	29.8188	379.972	182.099	Other coding protein genes
ENSMUSG00000026698	Pigc	8.90582	3.15475	2.28e-05	0.000269045	up	890.449	99.6211	779.147	1001.75	33.041	166.201	Other coding protein genes
ENSMUSG00000026718	Stam	6.84732	2.77554	1.13e-06	1.93e-05	up	879.553	128.643	1135.33	623.777	166.238	91.0494	Other coding protein genes
ENSMUSG00000026727	Rsu1	3.25502	1.70267	0.00222737	0.0132355	up	894.048	274.198	948.334	839.762	161.075	387.321	Maternal
ENSMUSG00000026734	4921504E06Rik	58.5325	5.87117	7.84e-07	1.39e-05	up	531.047	9.29278	431.87	630.224	18.5856	0	Other coding protein genes
ENSMUSG00000026740	Dnajc1	-3.38658	-1.75983	0.000102322	0.000998326	down	201.362	682.584	189.964	212.761	686.633	678.535	Maternal
ENSMUSG00000026753	Ppp6c	3.24061	1.69626	0.000443331	0.00348201	up	992.182	306.638	924.588	1059.78	396.492	216.784	Maternal
ENSMUSG00000026765	Lypd6b	7.85792	2.97415	0.00118843	0.00791523	up	351.684	44.704	592.152	111.216	47.4964	41.9116	Other coding protein genes
ENSMUSG00000026770	Il2ra	3.74865	1.90637	1.43e-05	0.0001795	up	757.35	201.94	753.918	760.782	189.986	213.894	Other coding protein genes
ENSMUSG00000026773	Pfkfb3	-7.36936	-2.88154	0.0076226	0.0353349	down	41.652	310.656	5.93636	77.3677	322.15	299.162	Other coding protein genes
ENSMUSG00000026775	Yme1l1	-5.53696	-2.46909	1.52e-07	3.25e-06	down	1199.08	6639.19	1248.12	1150.04	9655.2	3623.19	ZGA
ENSMUSG00000026778	Prkcq	3.75352	1.90824	1.4e-08	3.82e-07	up	1964.99	523.225	2046.56	1883.42	484.257	562.194	Other coding protein genes
ENSMUSG00000026784	Pdss1	-3.36681	-1.75138	0.000191751	0.00171503	down	192.006	645.362	210.741	173.271	621.584	669.141	Maternal
ENSMUSG00000026788	Zbtb43	-6.77881	-2.76103	2.31e-08	6.03e-07	down	113.168	765.707	123.179	103.157	896.237	635.178	ZGA
ENSMUSG00000026799	Med27	5.96305	2.57605	3.93e-20	1.16e-17	up	55566.3	9317.78	55847.8	55284.9	7831.75	10803.8	Maternal
ENSMUSG00000026819	Slc25a25	-11.5016	-3.52377	0.000153555	0.00142001	down	30.6445	358.827	8.90454	52.3844	448.119	269.535	ZGA
ENSMUSG00000026848	Tor1b	-9.47658	-3.24437	4.37e-13	3.43e-11	down	119.217	1136.17	94.9818	143.453	1108.94	1163.41	ZGA
ENSMUSG00000026849	Tor1a	3.88823	1.95911	6.07e-07	1.11e-05	up	5496.62	1413.02	5339.76	5653.48	960.254	1865.79	Maternal
ENSMUSG00000026858	Miga2	-274.828	-8.10238	0.00095219	0.00661834	down	0	55.3416	0	0	91.8953	18.788	Other coding protein genes
ENSMUSG00000026880	Stom	3.24459	1.69804	0.00138699	0.00897669	up	534.63	164.772	442.259	627.001	144.554	184.989	Maternal
ENSMUSG00000026887	Mrrf	4.44219	2.15127	4.48e-06	6.54e-05	up	824.291	185.264	837.027	811.555	148.685	221.843	ZGA
ENSMUSG00000026889	Rbm18	3.41825	1.77326	8.02e-11	3.75e-09	up	21828.9	6385.69	20274.2	23383.6	5671.69	7099.68	Maternal
ENSMUSG00000026914	Psmd14	-9.79186	-3.29158	6.51e-16	9.1e-14	down	482.257	4709.91	629.254	335.26	5353.67	4066.15	Maternal
ENSMUSG00000026926	Pmpca	-9.25678	-3.21051	0.00130965	0.00857005	down	23.4505	213.927	35.6182	11.2828	303.564	124.29	ZGA
ENSMUSG00000026955	Sapcd2	-5.99055	-2.58269	9.33e-07	1.62e-05	down	92.3909	555.238	81.625	103.157	584.413	526.063	ZGA
ENSMUSG00000026956	Uap1l1	-8.99688	-3.16943	0.00152767	0.00974131	down	18.1528	166.323	8.90454	27.4011	169.335	163.311	ZGA
ENSMUSG00000026958	Dpp7	-3.74742	-1.9059	0.00287849	0.0162272	down	155.611	585.912	92.0136	219.208	716.577	455.247	Other coding protein genes
ENSMUSG00000026977	Marchf7	-4.57154	-2.19268	5.35e-05	0.000569783	down	282.843	1296.66	197.384	368.302	1730.52	862.801	Other coding protein genes
ENSMUSG00000026980	Ly75	-14.8535	-3.89273	0.00108464	0.00737907	down	12.0005	173.144	20.7773	3.22365	243.677	102.611	Other coding protein genes
ENSMUSG00000027006	Dnajc10	-6.39682	-2.67736	5.16e-09	1.58e-07	down	128.014	819.595	124.664	131.364	908.628	730.563	Maternal
ENSMUSG00000027087	Itgav	-9.56906	-3.25838	5.23e-13	4.01e-11	down	96.1848	920.133	96.4659	95.9037	824.992	1015.27	Other coding protein genes
ENSMUSG00000027088	Phospho2	3.32257	1.7323	6.39e-07	1.16e-05	up	21503.8	6471.65	18361.2	24646.4	4903.49	8039.81	Maternal
ENSMUSG00000027099	Mtx2	-3.54167	-1.82443	0.00541343	0.0269891	down	165.134	587.49	86.0772	244.192	515.233	659.747	ZGA
ENSMUSG00000027164	Traf6	-10.0717	-3.33223	1.98e-09	6.73e-08	down	66.0756	668.92	56.3954	75.7559	814.667	523.173	Other coding protein genes
ENSMUSG00000027165	Iftap	3.18281	1.6703	0.000211346	0.00186139	up	704.11	221.142	670.809	737.411	202.376	239.908	Other coding protein genes
ENSMUSG00000027170	Eif3m	-6.02619	-2.59125	5.28e-15	5.94e-13	down	423.094	2547.52	449.679	396.509	2760.99	2334.04	Maternal
ENSMUSG00000027175	Tcp11l1	-3.25858	-1.70424	0.00149542	0.00957423	down	372.87	1218.35	212.225	533.515	1131.65	1305.04	Other coding protein genes
ENSMUSG00000027177	Hipk3	-3.9854	-1.99472	3.54e-05	0.000397391	down	253.786	1013.91	207.773	299.8	1245.23	782.591	ZGA
ENSMUSG00000027204	Fbn1	10.2615	3.35917	5.6e-07	1.03e-05	up	463.335	45.4282	394.768	531.903	61.9519	28.9046	Other coding protein genes
ENSMUSG00000027210	Meis2	3.39766	1.76454	2.2e-10	9.35e-09	up	24887.3	7325.34	21313	28461.6	7534.38	7116.3	Maternal
ENSMUSG00000027219	Slc28a2	361.837	8.4992	0.000231565	0.00201428	up	57.4661	0	50.4591	64.4731	0	0	Other coding protein genes
ENSMUSG00000027225	Duoxa2	5.00313	2.32283	0.00248079	0.0144125	up	697.467	139.005	825.154	569.781	47.4964	230.514	Other coding protein genes
ENSMUSG00000027227	Sord	-5.23332	-2.38773	1.9e-05	0.00022972	down	125.675	654.336	160.282	91.0682	551.372	757.3	ZGA
ENSMUSG00000027238	Frmd5	3.24502	1.69823	0.00345469	0.0188767	up	372.38	114.91	354.698	390.062	130.099	99.7208	Maternal
ENSMUSG00000027242	Wdr76	3.61798	1.85518	6.76e-09	2e-07	up	3003.98	830.746	2847.97	3159.99	925.148	736.344	Maternal
ENSMUSG00000027282	Mtch2	-6.25408	-2.6448	1.89e-16	2.98e-14	down	721.426	4518.7	605.509	837.344	4645.36	4392.05	ZGA
ENSMUSG00000027284	Cdan1	-8.80808	-3.13883	7.86e-10	2.9e-08	down	137.616	1209.73	154.345	120.887	1601.46	817.999	Other coding protein genes
ENSMUSG00000027285	Haus2	-5.44032	-2.44369	5.96e-12	3.64e-10	down	330.034	1797.22	308.691	351.378	1666.51	1927.93	ZGA
ENSMUSG00000027286	Lrrc57	3.22373	1.68873	1.61e-05	0.000198874	up	3955.62	1227.06	2935.53	4975.71	1028.4	1425.72	Maternal
ENSMUSG00000027296	Itpka	299.726	8.2275	0.00100004	0.00687863	up	47.7069	0	71.2363	24.1774	0	0	Other coding protein genes
ENSMUSG00000027316	Gfra4	5.19496	2.37711	0.00358443	0.0194238	up	537.017	103.131	368.054	705.98	37.1711	169.092	Maternal
ENSMUSG00000027324	Rpusd2	-20.2543	-4.34015	8.79e-13	6.48e-11	down	39.4213	807.534	29.6818	49.1607	1066.6	548.464	Other coding protein genes
ENSMUSG00000027394	Ttl	-6.67182	-2.73808	1.8e-06	2.91e-05	down	81.0048	542.939	65.3	96.7096	454.314	631.565	Other coding protein genes
ENSMUSG00000027395	Polr1b	-5.31186	-2.40922	0.00100602	0.00691093	down	89.9639	474.246	138.02	41.9075	514.201	434.291	ZGA
ENSMUSG00000027422	Rrbp1	-4.37099	-2.12796	0.000114061	0.00109428	down	144.339	630.311	157.314	131.364	805.374	455.247	ZGA
ENSMUSG00000027423	Snx5	-4.36167	-2.12488	4.1e-07	7.92e-06	down	487.267	2130.34	344.309	630.224	2116.69	2144	ZGA
ENSMUSG00000027424	Mgme1	-3.84008	-1.94114	0.00472553	0.0241808	down	110.937	424.39	146.925	74.9499	557.567	291.214	ZGA
ENSMUSG00000027429	Sec23b	-4.32203	-2.11171	3.38e-10	1.39e-08	down	492.55	2130.98	455.616	529.485	2258.15	2003.81	ZGA
ENSMUSG00000027454	Gins1	-3.09736	-1.63104	0.00283323	0.0160148	down	384.416	1187.87	543.177	225.656	1412.5	963.245	Maternal
ENSMUSG00000027510	Rbm38	5.02498	2.32912	0.000113381	0.00108885	up	2370.28	471.808	980.983	3759.59	408.882	534.734	Maternal
ENSMUSG00000027514	Zbp1	-6.10744	-2.61057	0.00242844	0.0141733	down	44.9942	273.192	59.3636	30.6247	397.525	148.859	Other coding protein genes
ENSMUSG00000027533	Fabp5	5.36009	2.42226	8.47e-12	5.02e-10	up	4049.03	754.785	4538.35	3559.72	609.193	900.377	Maternal
ENSMUSG00000027540	Ptpn1	-4.56823	-2.19164	0.000326365	0.00268418	down	82.4889	378.333	68.2681	96.7096	404.752	351.913	ZGA
ENSMUSG00000027555	Car13	64.7273	6.0163	0.0030213	0.016907	up	62.5478	1.03253	100.918	24.1774	2.06506	0	Other coding protein genes
ENSMUSG00000027562	Car2	267.735	8.06466	0.00145628	0.0093482	up	42.5369	0	41.5545	43.5193	0	0	Other coding protein genes
ENSMUSG00000027564	Cypt12	11.0333	3.46379	8e-11	3.75e-09	up	1131.32	102.102	1249.6	1013.03	64.0169	140.187	Other coding protein genes
ENSMUSG00000027575	Arfgap1	221.792	7.79306	0.00558997	0.0276517	up	35.3232	0	59.3636	11.2828	0	0	Other coding protein genes
ENSMUSG00000027579	Srms	-97.0906	-6.60126	0.00251192	0.0145578	down	0.402957	50.2794	0	0.805913	55.7567	44.8021	Other coding protein genes
ENSMUSG00000027581	Stmn3	-9.77747	-3.28946	4.66e-10	1.84e-08	down	84.499	823.117	96.4659	72.5322	1021.17	625.061	ZGA
ENSMUSG00000027605	Acss2	-5.3065	-2.40776	1.47e-05	0.00018378	down	188.118	1002.61	123.179	253.057	1249.36	755.854	Other coding protein genes
ENSMUSG00000027606	Dnajc5b	3.66674	1.8745	0.00047668	0.0036951	up	2349.18	640.065	2519.98	2178.38	319.052	961.077	Maternal
ENSMUSG00000027635	Dsn1	3.45407	1.7883	2.12e-11	1.17e-09	up	6140.45	1777.77	5903.71	6377.19	1743.95	1811.59	Maternal
ENSMUSG00000027651	Rprd1b	-4.24476	-2.08568	0.00297703	0.0167035	down	103.836	439.273	124.664	83.0091	249.873	628.674	ZGA
ENSMUSG00000027654	Fam83d	-5.50306	-2.46023	0.00312829	0.0173682	down	111.551	617.903	29.6818	193.419	621.584	614.222	Maternal
ENSMUSG00000027660	Skil	-8.02235	-3.00403	5.53e-08	1.31e-06	down	263.732	2119.92	210.741	316.724	3116.18	1123.67	Other coding protein genes
ENSMUSG00000027677	Ttc14	-13.0047	-3.70096	2.11e-05	0.00025196	down	96.0709	1259.33	14.8409	177.301	1089.32	1429.33	ZGA
ENSMUSG00000027713	1810062G17Rik	13.8294	3.78966	0.00932497	0.0415278	up	236.917	16.9814	262.684	211.149	0	33.9629	Other coding protein genes
ENSMUSG00000027770	Dhx36	-4.6468	-2.21624	2.75e-06	4.22e-05	down	311.258	1444.92	351.729	270.787	1885.4	1004.43	Other coding protein genes
ENSMUSG00000027777	Schip1	-3.60223	-1.84889	0.00606175	0.0294759	down	324.889	1171.87	259.716	390.062	1881.27	462.473	Maternal
ENSMUSG00000027782	Kpna4	-12.1591	-3.60397	4.31e-06	6.31e-05	down	49.1363	605.689	19.2932	78.9795	792.984	418.394	Other coding protein genes
ENSMUSG00000027787	Nmd3	-3.15464	-1.65748	1.92e-07	4.02e-06	down	2835.66	8946.57	2779.7	2891.62	10763.1	7130.03	Maternal
ENSMUSG00000027792	Bche	243.431	7.92737	0.00279341	0.0158179	up	38.7385	0	54.9113	22.5656	0	0	Other coding protein genes
ENSMUSG00000027793	Ccna1	-23.651	-4.56383	0.00504738	0.0255187	down	3.62661	91.0565	0	7.25322	65.0495	117.063	Other coding protein genes
ENSMUSG00000027800	Tm4sf1	4.09739	2.0347	0.00010582	0.00102609	up	580.55	141.439	676.745	484.354	123.904	158.975	Other coding protein genes
ENSMUSG00000027806	Tsc22d2	-4.41883	-2.14366	4.67e-07	8.86e-06	down	1550.98	6857.22	1273.35	1828.62	9234.96	4479.49	Maternal
ENSMUSG00000027822	Slc33a1	-4.66425	-2.22164	0.0091793	0.0410589	down	42.2373	195.332	57.8795	26.5951	179.66	211.003	ZGA
ENSMUSG00000027832	Ptx3	197.331	7.62448	0.00685428	0.0325266	up	31.3819	0	38.5863	24.1774	0	0	Other coding protein genes
ENSMUSG00000027840	Wnt2b	213.332	7.73696	0.00847492	0.0385897	up	33.9866	0	62.3318	5.64139	0	0	Other coding protein genes
ENSMUSG00000027854	Sike1	-7.42656	-2.89269	5.88e-20	1.6e-17	down	370.493	2754.02	351.729	389.256	2723.82	2784.23	ZGA
ENSMUSG00000027868	Tbx15	589.856	9.20422	6.76e-06	9.35e-05	up	93.8263	0	123.179	64.4731	0	0	Other coding protein genes
ENSMUSG00000027878	Notch2	-15.7528	-3.97753	6e-09	1.81e-07	down	115.551	1828.38	77.1727	153.929	2940.65	716.111	Other coding protein genes
ENSMUSG00000027882	Stxbp3	-3.13491	-1.64842	1.26e-05	0.000161069	down	565.83	1774.66	550.597	581.064	2101.2	1448.12	Other coding protein genes
ENSMUSG00000027938	Creb3l4	11.2931	3.49737	3.88e-35	7.39e-32	up	5077.79	449.775	5146.82	5008.75	466.704	432.846	Maternal
ENSMUSG00000027951	Adar	10.6097	3.40731	0.000444942	0.00349319	up	256.412	23.9506	362.118	150.706	10.3253	37.5759	Maternal
ENSMUSG00000027961	Lrrc39	-5.49973	-2.45936	0.00232856	0.0137167	down	37.9128	207.203	46.0068	29.8188	174.498	239.908	Other coding protein genes
ENSMUSG00000027967	Neurog2	-9.55655	-3.25649	0.00261127	0.0150017	down	17.3864	163.284	26.7136	8.05913	226.124	100.443	Other coding protein genes
ENSMUSG00000028015	Ctso	503.753	8.97657	0.00338952	0.0185798	up	80.1409	0	160.282	0	0	0	Other coding protein genes
ENSMUSG00000028035	Dnajb4	5.85031	2.54851	1.47e-19	3.7e-17	up	8054.29	1376.83	7172.61	8935.97	1354.68	1398.98	Maternal
ENSMUSG00000028048	Gba	-24.9623	-4.64168	0.00582449	0.0286035	down	5.64139	146.514	0	11.2828	268.458	24.5689	ZGA
ENSMUSG00000028049	Scamp3	3.35647	1.74694	0.00671167	0.0319776	up	459.291	136.687	357.666	560.916	89.8302	183.544	Maternal
ENSMUSG00000028066	Pmf1	3.31388	1.72852	4.59e-06	6.68e-05	up	5002.8	1509.04	4857.43	5148.17	1072.8	1945.28	Maternal
ENSMUSG00000028069	Gpatch4	-6.73081	-2.75078	0.00437445	0.0227144	down	33.7404	230.283	11.8727	55.608	248.84	211.726	Maternal
ENSMUSG00000028089	Chd1l	-5.32239	-2.41207	0.00233231	0.013726	down	38.8906	207.984	32.65	45.1312	237.482	178.486	Other coding protein genes
ENSMUSG00000028106	Rprd2	-4.88302	-2.28777	9.95e-09	2.81e-07	down	321.685	1574.51	268.62	374.75	1744.98	1404.04	Other coding protein genes
ENSMUSG00000028114	Mettl14	-6.62545	-2.72802	0.0101615	0.0444902	down	26.0842	175.107	11.8727	40.2957	251.938	98.2755	Maternal
ENSMUSG00000028124	Gclm	-3.81648	-1.93224	2.22e-05	0.000262398	down	247.345	941.205	301.27	193.419	943.734	938.676	Other coding protein genes
ENSMUSG00000028141	Oaz3	7.83748	2.97039	0.00936302	0.0416171	up	391.811	49.7576	455.616	328.007	4.13013	95.3851	ZGA
ENSMUSG00000028145	Them4	-9.02669	-3.1742	8.41e-14	7.58e-12	down	222.479	2006.14	233.002	211.955	1474.45	2537.82	ZGA
ENSMUSG00000028172	Tacr3	3.1059	1.63501	0.00557167	0.0275971	up	429.522	138.03	440.775	418.269	101.188	174.873	Other coding protein genes
ENSMUSG00000028174	Rpe65	532.053	9.05543	1.22e-05	0.00015684	up	84.5432	0	86.0772	83.0091	0	0	Other coding protein genes
ENSMUSG00000028182	Lrriq3	3.14201	1.65169	0.00232805	0.0137167	up	1239.51	393.952	1338.65	1140.37	219.929	567.975	Maternal
ENSMUSG00000028189	Ctbs	5.47281	2.45228	5.93e-05	0.000623485	up	404.499	73.713	422.966	386.033	57.8218	89.6042	Maternal
ENSMUSG00000028214	Gem	302.33	8.23998	0.000789419	0.00568376	up	48.0901	0	62.3318	33.8484	0	0	Other coding protein genes
ENSMUSG00000028233	Tgs1	-3.91814	-1.97017	1.02e-06	1.76e-05	down	297.454	1163.22	335.404	259.504	1096.55	1229.89	ZGA
ENSMUSG00000028238	Atp6v0d2	96.1014	6.58649	0.000456691	0.00357071	up	91.9543	1.03253	157.314	26.5951	2.06506	0	Other coding protein genes
ENSMUSG00000028248	Pnisr	-3.28497	-1.71588	0.000363226	0.0029328	down	360.796	1188.43	249.327	472.265	1339.19	1037.67	Maternal
ENSMUSG00000028252	Ccnc	-3.48728	-1.8021	2.65e-10	1.11e-08	down	1251.05	4361.27	1304.52	1197.59	4125.99	4596.55	Maternal
ENSMUSG00000028262	Clca3a2	276.882	8.11313	0.00142654	0.00917624	up	44.0605	0	62.3318	25.7892	0	0	Other coding protein genes
ENSMUSG00000028268	Gbp3	215.944	7.75451	0.00465806	0.0239192	up	34.3501	0	44.5227	24.1774	0	0	Other coding protein genes
ENSMUSG00000028271	Gtf2b	3.18971	1.67342	2.05e-05	0.000245013	up	5283.53	1655.73	5375.37	5191.69	1123.39	2188.08	Maternal
ENSMUSG00000028289	Epha7	-7.87678	-2.97761	0.00617996	0.0298936	down	27.3128	216.017	20.7773	33.8484	59.8868	372.146	Other coding protein genes
ENSMUSG00000028309	Rnf20	-3.18668	-1.67205	1.43e-06	2.38e-05	down	556.95	1776.44	513.495	600.406	1898.82	1654.06	Maternal
ENSMUSG00000028314	Toporsl	446.308	8.8019	5.91e-05	0.000621714	up	70.9901	0	92.0136	49.9666	0	0	Other coding protein genes
ENSMUSG00000028318	Polr1e	-6.77726	-2.7607	8.41e-14	7.58e-12	down	223.432	1511.93	238.938	207.926	1522.98	1500.87	ZGA
ENSMUSG00000028330	Ncbp1	-6.18345	-2.62841	3.27e-07	6.45e-06	down	290.531	1791.04	393.284	187.778	2263.31	1318.77	ZGA
ENSMUSG00000028334	Nans	-5.65239	-2.49886	0.000295899	0.00247863	down	95.6692	537.048	136.536	54.8021	386.167	687.929	ZGA
ENSMUSG00000028381	Ugcg	-3.57495	-1.83792	4.77e-06	6.91e-05	down	714.605	2558.44	558.018	871.192	3026.35	2090.52	ZGA
ENSMUSG00000028392	Bspry	-3.18688	-1.67215	2.45e-05	0.000287322	down	314.506	1001.55	332.436	296.576	1030.47	972.639	ZGA
ENSMUSG00000028399	Ptprd	4.73157	2.24232	2.74e-09	9.07e-08	up	1286.69	272.096	1262.96	1310.42	289.109	255.083	Other coding protein genes
ENSMUSG00000028413	B4galt1	-14.6402	-3.87186	8.96e-10	3.27e-08	down	49.6229	737.553	26.7136	72.5322	677.341	797.766	Other coding protein genes
ENSMUSG00000028416	Bag1	-5.21461	-2.38256	1.57e-08	4.25e-07	down	504.933	2639.55	345.793	664.073	2750.66	2528.43	ZGA
ENSMUSG00000028452	Vcp	-3.33762	-1.73882	0.000246908	0.00212923	down	194.974	649.706	216.677	173.271	693.861	605.551	Maternal
ENSMUSG00000028455	Stoml2	6.38903	2.6756	2.71e-09	9.01e-08	up	917.786	143.765	780.631	1054.94	146.619	140.91	Maternal
ENSMUSG00000028459	Cd72	-16.745	-4.06566	4.04e-06	5.97e-05	down	15.3518	255.019	17.8091	12.8946	358.288	151.749	Other coding protein genes
ENSMUSG00000028463	Car9	3.38893	1.76083	1.92e-05	0.000230901	up	1338.09	395.054	1061.12	1615.05	386.167	403.941	ZGA
ENSMUSG00000028465	Tln1	-4.7846	-2.2584	0.000635557	0.00471706	down	79.3732	382.053	56.3954	102.351	443.988	320.118	Other coding protein genes
ENSMUSG00000028478	Clta	-3.87551	-1.95439	3.39e-06	5.1e-05	down	319.091	1237.43	310.175	328.007	1482.71	992.149	Maternal
ENSMUSG00000028492	Saxo1	79.5202	6.31325	0.000795367	0.00570929	up	76.0764	1.03253	114.275	37.8779	2.06506	0	Other coding protein genes
ENSMUSG00000028522	Mier1	-5.49113	-2.4571	2.44e-08	6.33e-07	down	190.527	1047.61	179.575	201.478	1226.65	868.582	Other coding protein genes
ENSMUSG00000028523	Dynlt5	3.37246	1.7538	1.05e-06	1.8e-05	up	1785.85	529.21	1761.61	1810.08	454.314	604.105	Other coding protein genes
ENSMUSG00000028524	Sgip1	3.37407	1.75449	0.00445349	0.0230618	up	464.983	137.935	562.47	367.497	177.595	98.2755	Other coding protein genes
ENSMUSG00000028525	Pde4b	49.9677	5.64292	0.00218027	0.0130125	up	73.0339	1.5488	44.5227	101.545	3.09759	0	Other coding protein genes
ENSMUSG00000028538	St3gal3	222.996	7.80087	0.00545525	0.0271335	up	35.3522	0	11.8727	58.8317	0	0	Other coding protein genes
ENSMUSG00000028558	Calr4	3.17776	1.66801	7.39e-10	2.75e-08	up	5782.34	1819.48	6107.03	5457.65	1831.71	1807.26	Maternal
ENSMUSG00000028578	Caap1	-3.15831	-1.65915	0.000157999	0.00144977	down	243.816	771.067	224.098	263.534	818.797	723.337	Other coding protein genes
ENSMUSG00000028580	Pum1	-5.5343	-2.4684	3.07e-06	4.67e-05	down	110.303	607.578	133.568	87.0386	600.933	614.222	Maternal
ENSMUSG00000028581	Laptm5	12.7043	3.66725	4.4e-05	0.000481704	up	273.393	21.6816	145.441	401.345	28.9109	14.4523	Maternal
ENSMUSG00000028636	Ppcs	-3.37113	-1.75323	0.0017138	0.0106999	down	184.262	619.024	231.518	137.005	489.42	748.628	ZGA
ENSMUSG00000028668	Eloa	-3.41959	-1.77382	4.32e-07	8.28e-06	down	796.281	2720.04	926.072	666.49	2978.85	2461.22	Other coding protein genes
ENSMUSG00000028676	Srsf10	-3.33036	-1.73568	3.02e-09	9.9e-08	down	4552.2	15164.7	3904.64	5199.75	16533.9	13795.4	Maternal
ENSMUSG00000028696	Ipp	5.6969	2.51018	1.1e-14	1.17e-12	up	3265.78	573.253	3674.61	2856.96	600.933	545.574	Maternal
ENSMUSG00000028707	Dmbx1	-45.0683	-5.49404	3.81e-05	0.000424219	down	3.62661	177.414	0	7.25322	108.416	246.411	Other coding protein genes
ENSMUSG00000028715	Cyp4a14	3.20471	1.68019	9.94e-08	2.23e-06	up	2656.46	828.562	2833.13	2479.8	773.366	883.757	Other coding protein genes
ENSMUSG00000028718	Stil	-3.96445	-1.98712	0.000132983	0.00125306	down	192.846	767.607	135.052	250.639	798.147	737.066	ZGA
ENSMUSG00000028755	Cda	-9.64458	-3.26972	0.00171401	0.0106999	down	15.9023	150.369	23.7454	8.05913	128.034	172.705	ZGA
ENSMUSG00000028758	Kif17	5.69226	2.509	4.15e-13	3.29e-11	up	3586.57	629.975	2990.44	4182.69	564.795	695.155	Maternal
ENSMUSG00000028780	Sema3c	-6.88477	-2.78341	8.84e-05	0.000875937	down	77.1576	526.33	117.243	37.072	555.502	497.159	Other coding protein genes
ENSMUSG00000028790	Khdrbs1	-3.23848	-1.69532	4.01e-08	9.88e-07	down	804.782	2605.94	822.186	787.377	2750.66	2461.22	Maternal
ENSMUSG00000028811	Yars	-5.10748	-2.35261	4.09e-06	6.03e-05	down	126.549	646.152	130.6	122.499	764.073	528.231	ZGA
ENSMUSG00000028820	Sfpq	-4.11781	-2.04188	1.61e-07	3.42e-06	down	327.533	1350.47	301.27	353.796	1506.46	1194.48	Maternal
ENSMUSG00000028836	Slc30a2	-6.03954	-2.59444	0.00584253	0.0286772	down	34.8215	212.991	14.8409	54.8021	239.547	186.434	Other coding protein genes
ENSMUSG00000028847	Trappc3	7.47602	2.90227	0.00535299	0.0267509	up	189.038	25.0859	204.804	173.271	8.26025	41.9116	Maternal
ENSMUSG00000028850	Gpatch3	-14.3186	-3.83982	0.00127856	0.00842116	down	8.73731	129.258	2.96818	14.5064	119.774	138.742	ZGA
ENSMUSG00000028865	Cd164l2	4.1996	2.07025	1.6e-06	2.63e-05	up	1037.87	247.476	995.824	1079.92	291.174	203.777	Maternal
ENSMUSG00000028876	Epha10	-11.2238	-3.48849	0.00387171	0.0205874	down	17.9368	197.045	32.65	3.22365	270.523	123.567	Other coding protein genes
ENSMUSG00000028878	Fam76a	-4.50512	-2.17157	1.96e-06	3.13e-05	down	213.009	962.637	172.154	253.863	1055.25	870.027	ZGA
ENSMUSG00000028907	Utp11	-5.06756	-2.34129	5.99e-18	1.19e-15	down	1979.13	10030.7	1942.67	2015.59	10981	9080.37	Other coding protein genes
ENSMUSG00000028910	Mecr	3.3397	1.73972	0.00720673	0.0338444	up	331.719	99.5262	250.811	412.628	109.448	89.6042	ZGA
ENSMUSG00000028936	Rpl22	-6.75052	-2.755	7.71e-16	1.03e-13	down	902.196	6084.15	1049.25	755.141	7044.96	5123.33	Maternal
ENSMUSG00000028948	Nol9	-7.04774	-2.81716	4.21e-09	1.32e-07	down	104.072	732.183	109.823	98.3214	660.82	803.547	ZGA
ENSMUSG00000028953	Abcf2	3.04952	1.60858	1.13e-05	0.000147031	up	1239.4	406.41	1200.63	1278.18	394.427	418.394	Maternal
ENSMUSG00000028961	Pgd	-3.19965	-1.67792	0.00777962	0.0359401	down	169.308	539.337	241.907	96.7096	555.502	523.173	ZGA
ENSMUSG00000028969	Cdk5	7.49325	2.90559	0.00463561	0.0238233	up	414.558	55.0744	385.863	443.252	8.26025	101.889	Maternal
ENSMUSG00000028980	H6pd	-183.707	-7.52126	0.00459388	0.0236407	down	0	36.9608	0	0	39.2362	34.6855	Other coding protein genes
ENSMUSG00000028992	Nmnat1	-3.00224	-1.58604	5.31e-05	0.000567117	down	562.868	1688.4	638.159	487.578	1974.2	1402.59	ZGA
ENSMUSG00000029001	Fbxo44	74.7219	6.22346	0.00162532	0.0102472	up	58.3161	0.722614	40.0704	76.5618	0	1.44523	Other coding protein genes
ENSMUSG00000029003	Mad2l2	3.11885	1.64102	0.00117759	0.00785957	up	1169.18	374.443	1119	1219.35	234.385	514.501	Maternal
ENSMUSG00000029009	Mthfr	-3.9158	-1.96931	0.00107821	0.00734054	down	97.6247	381.485	109.823	85.4268	437.793	325.176	ZGA
ENSMUSG00000029015	Slc26a5	3.10407	1.63416	0.00354595	0.0192756	up	708.694	228.001	648.547	768.841	144.554	311.447	Other coding protein genes
ENSMUSG00000029017	Pmpcb	-3.63398	-1.86155	0.00264525	0.015155	down	86.6218	314.993	84.5931	88.6505	336.605	293.381	ZGA
ENSMUSG00000029029	Wrap73	3.62431	1.85771	0.000621136	0.00462266	up	1047.56	288.499	1304.52	790.601	188.953	388.044	Other coding protein genes
ENSMUSG00000029034	Ints11	-4.88388	-2.28803	0.000479048	0.00370558	down	84.42	414.3	60.8477	107.992	324.215	504.385	Other coding protein genes
ENSMUSG00000029053	Prkcz	-8.05462	-3.00982	2.23e-11	1.22e-09	down	128.073	1026.69	151.377	104.769	1051.12	1002.27	Other coding protein genes
ENSMUSG00000029054	Gabrd	-89.3429	-6.48128	1.17e-05	0.000151303	down	1.20887	125.698	0	2.41774	139.392	112.005	Other coding protein genes
ENSMUSG00000029066	Mrpl20	-3.05303	-1.61024	4.11e-06	6.06e-05	down	486.349	1484.21	506.075	466.624	1526.08	1442.34	ZGA
ENSMUSG00000029096	Htra3	18.2759	4.19187	1.81e-11	1.01e-09	up	483.239	26.43	587.7	378.779	26.8458	26.0141	Other coding protein genes
ENSMUSG00000029108	Pcdh7	-8.22502	-3.04002	0.000270086	0.00229213	down	31.8731	265.533	17.8091	45.9371	218.897	312.169	Other coding protein genes
ENSMUSG00000029120	Ppp2r2c	-44.719	-5.48281	0.00018503	0.00166195	down	3.71023	152.179	7.42045	0	156.945	147.413	Other coding protein genes
ENSMUSG00000029123	Stk32b	3.48049	1.79929	0.00122241	0.00809899	up	562.607	161.362	550.597	574.616	114.611	208.113	Maternal
ENSMUSG00000029127	Zbtb49	-4.81421	-2.2673	0.00706442	0.0332912	down	40.8171	195.13	53.4272	28.207	224.059	166.201	Maternal
ENSMUSG00000029128	Rab28	6.09549	2.60774	0.000839529	0.00596772	up	262.356	42.9473	195.9	328.813	30.9759	54.9187	Other coding protein genes
ENSMUSG00000029147	Ppm1g	-4.14857	-2.05262	4.55e-05	0.000495686	down	144.152	599.018	133.568	154.735	676.308	521.727	ZGA
ENSMUSG00000029154	Cwh43	202.423	7.66123	0.00607794	0.0295279	up	32.1878	0	38.5863	25.7892	0	0	Other coding protein genes
ENSMUSG00000029156	Sgcb	-14.34	-3.84197	0.0108455	0.0468593	down	11.2828	166.021	0	22.5656	239.547	92.4946	Other coding protein genes
ENSMUSG00000029158	Yipf7	35.3184	5.14235	1.58e-06	2.61e-05	up	157.42	4.54282	181.059	133.782	6.19519	2.89046	Other coding protein genes
ENSMUSG00000029161	Cgref1	-209.762	-7.71261	0.00276898	0.0157124	down	0	42.2278	0	0	59.8868	24.5689	Other coding protein genes
ENSMUSG00000029209	Gnpda2	9.85485	3.30083	1.54e-25	8.63e-23	up	5673.93	576.2	5011.77	6336.09	642.234	510.166	Maternal
ENSMUSG00000029211	Gabra4	-118.492	-6.88865	2.44e-11	1.32e-09	down	3.22365	434.32	0	6.44731	267.426	601.215	Other coding protein genes
ENSMUSG00000029223	Uchl1	3.11383	1.63869	3.47e-11	1.82e-09	up	12991.8	4172.15	13012.5	12971.2	4052.69	4291.61	Maternal
ENSMUSG00000029246	Ppat	-3.26551	-1.70731	9.74e-06	0.000128312	down	798.254	2609.7	664.872	931.636	3122.37	2097.03	ZGA
ENSMUSG00000029253	Cenpc1	-3.77281	-1.91564	0.00733764	0.0342898	down	98.5874	373.829	59.3636	137.811	288.076	459.583	Maternal
ENSMUSG00000029255	Gnrhr	563.196	9.13749	0.00029052	0.0024368	up	89.3287	0	2.96818	175.689	0	0	Other coding protein genes
ENSMUSG00000029268	Ugt2a2	373.689	8.54569	0.000184261	0.00165665	up	59.3531	0	53.4272	65.279	0	0	Other coding protein genes
ENSMUSG00000029279	Brdt	3.84966	1.94473	5.6e-10	2.16e-08	up	122690	31869.4	126250	119129	24611.4	39127.4	Maternal
ENSMUSG00000029322	Plac8	4.54936	2.18566	1.22e-15	1.54e-13	up	20712.2	4552.85	23000.4	18424	4870.45	4235.24	Maternal
ENSMUSG00000029359	Tesc	3.07186	1.61911	1.5e-07	3.22e-06	up	55892.9	18194.2	62060.2	49725.7	14778.6	21609.8	Maternal
ENSMUSG00000029366	Dck	-7.21097	-2.85019	1.28e-05	0.000163124	down	83.1078	604.581	44.5227	121.693	576.152	633.01	ZGA
ENSMUSG00000029370	Rassf6	3.15315	1.65679	0.00742926	0.0346301	up	439.238	138.96	552.081	326.395	107.383	170.537	Other coding protein genes
ENSMUSG00000029378	Areg	102.462	6.67894	0.00393148	0.0208439	up	46.527	0.516266	23.7454	69.3086	1.03253	0	Other coding protein genes
ENSMUSG00000029380	Cxcl1	643.603	9.33003	8.58e-06	0.000114817	up	102.451	0	166.218	38.6838	0	0	Other coding protein genes
ENSMUSG00000029388	Eif2b1	3.96666	1.98792	2.26e-16	3.44e-14	up	22664.2	5713.71	21912.6	23415.8	5640.72	5786.69	Maternal
ENSMUSG00000029409	U90926	6.26608	2.64756	0.000104916	0.0010194	up	320.561	51.1048	397.736	243.386	51.6266	50.583	Other coding protein genes
ENSMUSG00000029422	Rsrc2	-4.99585	-2.32073	5.28e-13	4.03e-11	down	2803.21	14006.9	2653.55	2952.87	17012	11001.8	Maternal
ENSMUSG00000029434	Vps33a	7.87947	2.9781	0.00213235	0.0128215	up	401.511	50.6873	408.125	394.898	10.3253	91.0494	ZGA
ENSMUSG00000029451	Pramel27	5.41488	2.43693	9.13e-09	2.61e-07	up	34437.6	6359	37750.8	31124.4	3767.71	8950.3	Other coding protein genes
ENSMUSG00000029463	Fam216a	-7.58808	-2.92374	2.44e-11	1.32e-09	down	184.89	1407.57	151.377	218.403	1179.15	1636	Maternal
ENSMUSG00000029464	Gpn3	-9.00261	-3.17034	7.37e-15	8.1e-13	down	213.211	1916.42	233.002	193.419	2313.9	1518.93	ZGA
ENSMUSG00000029466	Anapc7	-4.55887	-2.18868	8.74e-05	0.000868328	down	137.552	626.026	155.829	119.275	796.082	455.97	Maternal
ENSMUSG00000029474	Rnf34	3.12957	1.64596	7.44e-07	1.33e-05	up	5304.56	1694.84	4530.93	6078.2	1439.35	1950.34	Maternal
ENSMUSG00000029475	Kdm2b	4.66858	2.22298	2.83e-05	0.000326795	up	1758.38	376.143	1669.6	1847.15	202.376	549.909	Maternal
ENSMUSG00000029480	Dhx37	-13.3174	-3.73524	0.00290711	0.0163595	down	8.73731	119.971	2.96818	14.5064	159.01	80.9328	Other coding protein genes
ENSMUSG00000029482	Aacs	-8.69304	-3.11986	3.95e-06	5.87e-05	down	46.203	398.108	59.3636	33.0425	466.704	329.512	ZGA
ENSMUSG00000029504	Ddx51	-4.98745	-2.3183	0.00595403	0.0290744	down	76.2181	383.231	26.7136	125.722	353.126	413.335	Other coding protein genes
ENSMUSG00000029521	Chek2	-3.47476	-1.79691	8.12e-08	1.86e-06	down	580.052	2014.89	604.025	556.08	2175.54	1854.23	ZGA
ENSMUSG00000029563	Foxp2	6.53535	2.70826	0.00129284	0.0084975	up	260.332	40.06	252.295	268.369	59.8868	20.2332	Other coding protein genes
ENSMUSG00000029578	Wipi2	-3.62027	-1.8561	1.77e-06	2.87e-05	down	490.163	1773.58	529.82	450.506	2108.43	1438.72	ZGA
ENSMUSG00000029599	Ddx54	-12.358	-3.62737	1.42e-10	6.32e-09	down	67.0883	820.684	89.0454	45.1312	951.994	689.374	ZGA
ENSMUSG00000029603	Dtx1	256.762	8.00429	0.00186193	0.0114652	up	40.7776	0	35.6182	45.9371	0	0	Other coding protein genes
ENSMUSG00000029605	Oas1b	5.28772	2.40265	0.000173112	0.00157048	up	473.706	89.8239	528.336	419.075	121.839	57.8091	Maternal
ENSMUSG00000029634	Rnf6	-3.43592	-1.7807	5.52e-07	1.02e-05	down	730.901	2514.08	638.159	823.644	2863.21	2164.95	Maternal
ENSMUSG00000029656	C8b	3.78037	1.91853	5.62e-11	2.76e-09	up	4788.13	1266.4	4480.47	5095.79	1160.57	1372.24	ZGA
ENSMUSG00000029657	Hsph1	-6.58798	-2.71984	3.6e-09	1.16e-07	down	336.38	2211.51	414.061	258.698	2840.49	1582.53	Maternal
ENSMUSG00000029660	Tex26	3.42805	1.77739	3.97e-09	1.26e-07	up	7513.54	2191.47	8726.45	6300.63	2223.04	2159.89	Maternal
ENSMUSG00000029664	Tfpi2	-31.535	-4.97888	0.000155313	0.00143155	down	7.65618	252.853	0	15.3124	379.972	125.735	Other coding protein genes
ENSMUSG00000029701	Rbm28	-3.06277	-1.61484	0.000496698	0.00381605	down	270.736	827.521	310.175	231.297	699.024	956.019	Maternal
ENSMUSG00000029707	Fscn3	-25.6283	-4.67966	0.00851362	0.0387288	down	2.41774	66.5896	0	4.83548	53.6916	79.4876	Other coding protein genes
ENSMUSG00000029736	Nobox	10.5343	3.39702	2.73e-12	1.82e-10	up	1348.24	127.707	1068.54	1627.95	94.9929	160.42	Maternal
ENSMUSG00000029754	Dlx6	-22.5634	-4.49591	0.00325931	0.01799	down	4.83548	114.957	0	9.67096	84.6676	145.245	Other coding protein genes
ENSMUSG00000029759	Pon3	18.7623	4.22977	0.00700901	0.033069	up	124.343	6.50353	135.052	113.634	0	13.0071	Other coding protein genes
ENSMUSG00000029810	Tmem176b	363.272	8.5049	0.000275144	0.00232631	up	57.8005	0	80.1409	35.4602	0	0	Other coding protein genes
ENSMUSG00000029811	Aoc1	69.3226	6.11525	0.0021737	0.0129855	up	54.1147	0.722614	53.4272	54.8021	0	1.44523	Other coding protein genes
ENSMUSG00000029816	Gpnmb	3.1611	1.66043	0.000509718	0.00389891	up	596.878	188.776	559.502	634.254	174.498	203.055	Other coding protein genes
ENSMUSG00000029817	Tra2a	-7.10276	-2.82838	1.98e-12	1.34e-10	down	344.414	2438.54	433.354	255.475	2595.78	2281.29	ZGA
ENSMUSG00000029826	Zc3hav1	-3.90696	-1.96605	1.16e-05	0.000149974	down	608.927	2381.1	541.693	676.161	3190.52	1571.69	ZGA
ENSMUSG00000029830	Svopl	6.736	2.75189	5.86e-10	2.25e-08	up	3708.88	549.947	4118.35	3299.41	346.931	752.964	Maternal
ENSMUSG00000029836	Cbx3	-4.45653	-2.15592	3.31e-07	6.51e-06	down	1353.9	6034.06	1377.24	1330.56	8288.13	3779.99	ZGA
ENSMUSG00000029848	Stra8	3.19346	1.67512	0.0112574	0.0482658	up	337.014	105.515	427.418	246.61	122.871	88.1589	Other coding protein genes
ENSMUSG00000029875	Ccdc184	312.679	8.28854	0.00059229	0.00444627	up	49.6624	0	44.5227	54.8021	0	0	Other coding protein genes
ENSMUSG00000029911	Ssbp1	-10.3604	-3.37301	1.01e-19	2.63e-17	down	668.853	6915.31	853.352	484.354	7496.18	6334.44	ZGA
ENSMUSG00000029917	Qrfprl	5.26543	2.39655	0.00010009	0.000980437	up	605.081	114.542	715.331	494.831	72.2772	156.807	Other coding protein genes
ENSMUSG00000029922	Mkrn1	-3.77975	-1.91829	3.95e-06	5.87e-05	down	1845.88	6982.69	1181.34	2510.42	7706.81	6258.56	ZGA
ENSMUSG00000029992	Gfpt1	-8.13742	-3.02457	1.56e-10	6.86e-09	down	314.999	2553.93	433.354	196.643	2916.9	2190.97	ZGA
ENSMUSG00000030001	Figla	140.098	7.1303	8.67e-06	0.000115797	up	130.761	1.03253	182.543	78.9795	2.06506	0	Other coding protein genes
ENSMUSG00000030055	Rab43	-9.4693	-3.24326	6.57e-06	9.11e-05	down	52.0407	498.875	26.7136	77.3677	591.64	406.109	ZGA
ENSMUSG00000030077	Chl1	368.413	8.52518	0.00915516	0.0410291	up	58.6216	0	117.243	0	0	0	Other coding protein genes
ENSMUSG00000030082	Sec61a1	-4.43511	-2.14897	1.06e-05	0.000139226	down	336.08	1487.24	430.386	241.774	1854.43	1120.05	Maternal
ENSMUSG00000030092	Cntn6	4.71959	2.23866	3.53e-10	1.45e-08	up	2087.94	442.075	2007.97	2167.91	376.874	507.275	ZGA
ENSMUSG00000030107	Usp18	215.02	7.74833	0.00611846	0.0296565	up	34.2421	0	56.3954	12.0887	0	0	Other coding protein genes
ENSMUSG00000030114	Klrg1	396.913	8.63268	0.00112902	0.00759404	up	63.2016	0	123.179	3.22365	0	0	Other coding protein genes
ENSMUSG00000030117	Gdf3	52.7331	5.72064	0.00588766	0.0288467	up	51.0583	1.03253	68.2681	33.8484	2.06506	0	Other coding protein genes
ENSMUSG00000030134	Rasgef1a	-237.565	-7.89218	0.00122469	0.0081113	down	0	47.8016	0	0	53.6916	41.9116	Other coding protein genes
ENSMUSG00000030180	Kdm5a	-3.53731	-1.82265	2.1e-05	0.000250861	down	620.484	2199.16	422.966	818.002	2240.59	2157.73	ZGA
ENSMUSG00000030204	Ddx47	-3.8112	-1.93025	0.00020428	0.00180837	down	144.869	551.302	154.345	135.393	466.704	635.9	Maternal
ENSMUSG00000030223	Ptpro	3.48055	1.79932	1.49e-07	3.21e-06	up	7513.39	2157.91	8083.84	6942.94	1655.15	2660.67	Maternal
ENSMUSG00000030245	Golt1b	-4.05434	-2.01947	1.19e-05	0.000154047	down	2077.24	8427.98	1151.65	3002.83	9257.68	7598.29	Maternal
ENSMUSG00000030246	Ldhb	10.4074	3.37954	1.4e-34	2.42e-31	up	69452.1	6673.14	79858.9	59045.2	6621.62	6724.65	Maternal
ENSMUSG00000030259	Rassf8	-5.99007	-2.58257	5.54e-05	0.000587641	down	91.8649	554.265	56.3954	127.334	652.56	455.97	Other coding protein genes
ENSMUSG00000030264	Thumpd3	-7.13543	-2.835	4.46e-12	2.79e-10	down	340.576	2422.7	428.902	252.251	2680.45	2164.95	ZGA
ENSMUSG00000030270	Cpne9	4.11381	2.04048	6.36e-05	0.000659924	up	3535.59	858.823	3594.47	3476.71	435.728	1281.92	Maternal
ENSMUSG00000030284	Creld1	-7.37208	-2.88207	0.00105072	0.00718428	down	33.7601	251.508	20.7773	46.743	346.931	156.085	ZGA
ENSMUSG00000030286	Emc3	-5.21512	-2.3827	1.54e-09	5.37e-08	down	480.726	2510.89	393.284	568.169	2047.51	2974.28	Maternal
ENSMUSG00000030287	Itpr2	3.19819	1.67726	4.71e-06	6.83e-05	up	2457.27	768.6	2714.4	2200.14	910.693	626.506	Maternal
ENSMUSG00000030292	Smco2	3.60114	1.84845	0.00573223	0.0282526	up	314.874	87.2885	286.429	343.319	64.0169	110.56	Other coding protein genes
ENSMUSG00000030323	Ift122	24.0246	4.58644	4.05e-06	5.99e-05	up	297.099	12.1817	175.123	419.075	4.13013	20.2332	Maternal
ENSMUSG00000030327	Necap1	-6.58935	-2.72014	0.000129447	0.00122156	down	54.5571	356.916	71.2363	37.8779	437.793	276.039	ZGA
ENSMUSG00000030357	Fkbp4	-5.04587	-2.3351	0.00901121	0.0405366	down	116.578	591.743	25.2295	207.926	700.056	483.429	ZGA
ENSMUSG00000030359	Pzp	-4.44014	-2.15061	1.71e-07	3.61e-06	down	282.27	1250.11	332.436	232.103	1263.82	1236.39	Other coding protein genes
ENSMUSG00000030364	Clec2h	6.48548	2.69721	6.12e-05	0.000639123	up	361.553	55.646	287.913	435.193	43.3663	67.9257	Other coding protein genes
ENSMUSG00000030402	Ppm1n	253.087	7.98349	0.00310203	0.0172471	up	40.1238	0	13.3568	66.8908	0	0	Other coding protein genes
ENSMUSG00000030427	Lilra6	41.3256	5.36896	0.00010352	0.00100738	up	155.302	3.61307	164.734	145.87	0	7.22614	Other coding protein genes
ENSMUSG00000030428	Ttyh1	4.12779	2.04537	0.00519218	0.0260665	up	595.188	143.807	645.579	544.797	57.8218	229.791	Other coding protein genes
ENSMUSG00000030432	Rpl28	-3.25564	-1.70294	9.4e-09	2.68e-07	down	1109.57	3610.54	1193.21	1025.93	3746.02	3475.05	Other coding protein genes
ENSMUSG00000030443	Zfp583	-22.1287	-4.46785	2.28e-06	3.57e-05	down	10.6882	245.357	4.45227	16.9242	274.653	216.062	ZGA
ENSMUSG00000030452	Nipa2	-3.40266	-1.76666	0.00119438	0.00794928	down	421.367	1436.83	246.359	596.376	1092.42	1781.24	ZGA
ENSMUSG00000030469	Zfp719	-4.40345	-2.13863	1.98e-06	3.16e-05	down	268.46	1184.42	222.614	314.306	963.352	1405.48	Other coding protein genes
ENSMUSG00000030471	Zdhhc13	6.00714	2.58668	3.7e-07	7.23e-06	up	692.295	115.321	552.081	832.509	113.578	117.063	Maternal
ENSMUSG00000030474	Siglece	15.439	3.94851	0.00688105	0.0325967	up	219.731	14.091	175.123	264.34	0	28.182	Other coding protein genes
ENSMUSG00000030486	Zfp108	4.45711	2.15611	6.15e-06	8.65e-05	up	647.518	145.313	590.668	704.368	142.489	148.136	Maternal
ENSMUSG00000030522	Mtmr10	-6.7943	-2.76433	0.000143619	0.00133869	down	37.7653	255.985	40.0704	35.4602	225.092	286.878	Other coding protein genes
ENSMUSG00000030555	Ttc23	3.15136	1.65597	2.04e-05	0.000244376	up	1249.43	396.136	1389.11	1109.74	364.484	427.788	Maternal
ENSMUSG00000030556	Lrrc28	3.06414	1.61548	4.69e-10	1.85e-08	up	17900.8	5841.68	17457.4	18344.2	5311.34	6372.01	Maternal
ENSMUSG00000030557	Mef2a	-3.44083	-1.78275	0.000235653	0.00204609	down	288.971	997.377	204.804	373.138	1082.09	912.662	ZGA
ENSMUSG00000030559	Rab38	3.81312	1.93097	1.05e-08	2.97e-07	up	1858.9	487.3	1964.94	1752.86	468.769	505.83	Maternal
ENSMUSG00000030560	Ctsc	-5.27711	-2.39975	4.5e-16	6.53e-14	down	2822.92	14900	2579.35	3066.5	12709.4	17090.5	ZGA
ENSMUSG00000030592	Ryr1	-9.47728	-3.24447	0.000230411	0.00200607	down	32.8067	315.238	14.8409	50.7725	210.636	419.839	Other coding protein genes
ENSMUSG00000030612	Mrpl46	-3.14302	-1.65215	0.00132328	0.00863495	down	512.317	1606.77	707.911	316.724	1247.3	1966.23	ZGA
ENSMUSG00000030615	Tmem126a	-3.33612	-1.73817	0.00211513	0.0127357	down	378.216	1265.05	200.352	556.08	1084.16	1445.95	Other coding protein genes
ENSMUSG00000030659	Nucb2	-6.36916	-2.6711	1.36e-06	2.27e-05	down	257.493	1634.21	365.086	149.9	2068.16	1200.26	ZGA
ENSMUSG00000030662	Ipo5	-3.4468	-1.78526	1.8e-05	0.000219288	down	530.647	1825.21	675.261	386.033	1797.64	1852.78	Maternal
ENSMUSG00000030669	Calca	357.751	8.48281	0.000322553	0.00265513	up	56.9307	0	81.625	32.2365	0	0	Other coding protein genes
ENSMUSG00000030672	Mylpf	-3.29042	-1.71827	1.03e-06	1.76e-05	down	767.007	2522.45	838.511	695.503	2911.74	2133.16	Other coding protein genes
ENSMUSG00000030674	Qprt	633.623	9.30748	2.83e-06	4.33e-05	up	100.721	0	112.791	88.6505	0	0	Other coding protein genes
ENSMUSG00000030677	Kif22	-3.00713	-1.58839	0.00141966	0.00914149	down	191.652	577.336	172.154	211.149	647.397	507.275	Maternal
ENSMUSG00000030706	Mrpl48	4.75844	2.25049	3.35e-13	2.7e-11	up	14710.9	3090.79	15905	13516.8	2526.6	3654.98	Maternal
ENSMUSG00000030720	Cln3	5.17142	2.37056	0.000224187	0.00195618	up	918.486	177.153	1035.89	801.078	82.6025	271.703	Maternal
ENSMUSG00000030724	Cd19	211.026	7.72128	0.00506833	0.0255703	up	33.5046	0	26.7136	40.2957	0	0	Other coding protein genes
ENSMUSG00000030729	Pgm2l1	-3.12097	-1.64199	8.18e-06	0.00011061	down	401.192	1251.44	415.545	386.838	1202.9	1299.98	Other coding protein genes
ENSMUSG00000030732	Chrdl2	-204.592	-7.67661	0.00284872	0.016088	down	0	41.1408	0	0	30.9759	51.3056	Other coding protein genes
ENSMUSG00000030738	Eif3c	-6.61421	-2.72557	1.65e-08	4.43e-07	down	273.355	1810.26	249.327	297.382	2463.62	1156.91	Maternal
ENSMUSG00000030741	Spns1	-4.11712	-2.04163	0.000205969	0.00181909	down	118.623	489.991	99.434	137.811	534.851	445.13	ZGA
ENSMUSG00000030742	Lat	-20.2702	-4.34129	0.00027445	0.00232235	down	10.0937	205.882	8.90454	11.2828	365.516	46.2473	Other coding protein genes
ENSMUSG00000030744	Rps3	-6.63306	-2.72968	3e-20	9.05e-18	down	667.156	4420.7	724.236	610.076	4307.72	4533.68	ZGA
ENSMUSG00000030752	Kdm8	-44.486	-5.47528	0.00582416	0.0286035	down	2.29	99.8456	2.96818	1.61183	198.246	1.44523	Other coding protein genes
ENSMUSG00000030766	Arhgap17	-7.16496	-2.84096	0.00483973	0.0246697	down	42.3302	307.094	8.90454	75.7559	320.085	294.104	Maternal
ENSMUSG00000030785	Cox6a2	4.65334	2.21827	4.64e-07	8.82e-06	up	824.768	177.163	900.843	748.694	176.563	177.763	Other coding protein genes
ENSMUSG00000030788	Rnf141	3.48881	1.80274	2.72e-07	5.52e-06	up	7122	2040.67	7272.04	6971.96	1516.79	2564.56	Maternal
ENSMUSG00000030806	Stx1b	-464.342	-8.85904	1.21e-05	0.000155488	down	0	93.4354	0	0	107.383	79.4876	Other coding protein genes
ENSMUSG00000030814	Bcl7c	3.76909	1.91422	0.00110948	0.00750241	up	1456.65	386.474	768.759	2144.54	280.849	492.1	Maternal
ENSMUSG00000030847	Bag3	-8.08629	-3.01548	0.00236846	0.0138886	down	19.1259	153.205	23.7454	14.5064	101.188	205.222	ZGA
ENSMUSG00000030851	Ldhc	-3.61107	-1.85243	8.81e-06	0.000117372	down	373.047	1350.31	292.366	453.729	1411.47	1289.14	ZGA
ENSMUSG00000030868	Dctn5	5.138	2.36121	9.61e-08	2.17e-06	up	1870.55	363.503	2040.62	1700.48	252.97	474.035	Maternal
ENSMUSG00000030877	Mfsd13b	4.28993	2.10096	2.88e-07	5.82e-06	up	1935.44	451.54	2105.92	1764.95	562.73	340.351	Other coding protein genes
ENSMUSG00000030880	Polr3e	-4.16263	-2.0575	0.000226895	0.00197728	down	132.299	551.4	118.727	145.87	419.208	683.593	ZGA
ENSMUSG00000030888	Rrp8	-4.4202	-2.14411	4.58e-05	0.000497992	down	113.871	503.92	106.854	120.887	468.769	539.07	Maternal
ENSMUSG00000030897	Cnga4	-6.05093	-2.59716	0.000609002	0.00454838	down	38.0405	229.303	43.0386	33.0425	251.938	206.668	Other coding protein genes
ENSMUSG00000030905	Crym	41.4062	5.37177	0.0024091	0.0140821	up	81.5157	2.06506	53.4272	109.604	4.13013	0	Other coding protein genes
ENSMUSG00000030945	Acsm2	616.497	9.26795	5.56e-06	7.89e-05	up	98.0869	0	136.536	59.6376	0	0	Other coding protein genes
ENSMUSG00000030960	Eef1akmt2	-5.00858	-2.3244	0.000205585	0.00181738	down	208.856	1049.09	146.925	270.787	1537.44	560.749	Other coding protein genes
ENSMUSG00000030979	Uros	36.7689	5.20042	0.00184808	0.0114058	up	83.2309	2.16784	69.7522	96.7096	0	4.33569	ZGA
ENSMUSG00000030983	Bccip	3.16936	1.66419	2.78e-05	0.000321748	up	1211.9	382.668	1034.41	1389.39	397.525	367.811	Maternal
ENSMUSG00000030994	D7Ertd443e	3.1878	1.67256	1.03e-07	2.31e-06	up	3582.33	1124.15	3107.68	4056.97	1156.44	1091.87	Maternal
ENSMUSG00000031029	Eif3f	-4.18459	-2.06508	0.00277664	0.0157371	down	104.023	432.798	148.409	59.6376	502.843	362.752	ZGA
ENSMUSG00000031072	LTO1	-5.39534	-2.43171	5.7e-08	1.35e-06	down	175.877	952.151	145.441	206.314	982.97	921.333	Other coding protein genes
ENSMUSG00000031085	Acte1	124.318	6.95789	8.65e-08	1.98e-06	up	242.137	1.80654	375.475	108.798	0	3.61307	Other coding protein genes
ENSMUSG00000031097	Tnni2	-32.4132	-5.01851	1.77e-15	2.17e-13	down	19.8041	623.989	26.7136	12.8946	580.283	667.695	Other coding protein genes
ENSMUSG00000031111	Igsf1	261.765	8.03213	0.00165324	0.0103956	up	41.6033	0	44.5227	38.6838	0	0	Other coding protein genes
ENSMUSG00000031131	Vgll1	194.243	7.60172	3.06e-07	6.1e-06	up	157.125	0.722614	169.186	145.064	0	1.44523	Other coding protein genes
ENSMUSG00000031148	Gpkow	-8.01525	-3.00275	6.97e-07	1.25e-05	down	91.1972	726.691	118.727	63.6672	939.603	513.779	ZGA
ENSMUSG00000031160	Eras	4.35279	2.12194	0.000296028	0.00247863	up	490.169	112.43	623.318	357.02	106.351	118.509	Maternal
ENSMUSG00000031173	Otc	-282.998	-8.14465	0.00433647	0.0225582	down	0	56.8802	0	0	1.03253	112.728	Other coding protein genes
ENSMUSG00000031181	Ctag2	3.2763	1.71207	0.000780463	0.00563421	up	860.617	262.914	985.436	735.799	338.67	187.157	Other coding protein genes
ENSMUSG00000031202	Rab39b	202.595	7.66245	0.00644326	0.0309547	up	32.1483	0	20.7773	43.5193	0	0	Other coding protein genes
ENSMUSG00000031212	Pgr15l	-6.52892	-2.70685	0.00191161	0.0117143	down	32.8265	215.767	23.7454	41.9075	142.489	289.046	Other coding protein genes
ENSMUSG00000031232	Magt1	-4.82792	-2.2714	1.25e-11	7.23e-10	down	588.913	2840.66	632.222	545.603	2487.37	3193.95	Maternal
ENSMUSG00000031256	Cstf2	6.9588	2.79884	0.000164328	0.00149793	up	310	44.6534	390.316	229.685	56.7892	32.5176	ZGA
ENSMUSG00000031257	Nox1	231.389	7.85418	0.00334777	0.0183876	up	36.7283	0	26.7136	46.743	0	0	Other coding protein genes
ENSMUSG00000031274	Col4a5	20.7846	4.37745	0.00970122	0.0428101	up	107.157	5.0583	47.4909	166.824	0	10.1166	Other coding protein genes
ENSMUSG00000031278	Acsl4	-4.10567	-2.03762	0.000302241	0.00251846	down	295.119	1214.33	221.129	369.108	1706.77	721.892	ZGA
ENSMUSG00000031294	D630029K05Rik	268.793	8.07035	0.00240347	0.0140582	up	42.8075	0	72.7204	12.8946	0	0	Other coding protein genes
ENSMUSG00000031299	Pdha1	-3.28648	-1.71654	3.81e-07	7.41e-06	down	611.494	2007.63	669.325	553.663	1915.35	2099.92	Maternal
ENSMUSG00000031320	Rps4x	-4.90271	-2.29358	3.2e-12	2.07e-10	down	450.648	2211.14	427.418	473.877	2310.8	2111.48	ZGA
ENSMUSG00000031349	Nsdhl	17.242	4.10785	2.17e-06	3.43e-05	up	261.05	15.3322	273.073	249.027	22.7157	7.94876	Maternal
ENSMUSG00000031352	Hccs	-5.93173	-2.56845	2.67e-06	4.1e-05	down	213.313	1271.04	127.632	298.994	1526.08	1016	ZGA
ENSMUSG00000031353	Rbbp7	3.03691	1.6026	9.66e-08	2.18e-06	up	34097.5	11228.5	28631.1	39563.9	12537	9920.05	Maternal
ENSMUSG00000031358	Msl3	3.15811	1.65906	7.57e-08	1.75e-06	up	4530.03	1434.59	3904.64	5155.43	1371.2	1497.98	Maternal
ENSMUSG00000031375	Bgn	834.386	9.70457	5.42e-10	2.12e-08	up	354.846	0.361307	322.048	387.644	0	0.722614	Other coding protein genes
ENSMUSG00000031384	Asb9	45.0344	5.49295	0.0109792	0.047308	up	43.7655	1.03253	50.4591	37.072	2.06506	0	Other coding protein genes
ENSMUSG00000031385	Plxnb3	6.02167	2.59016	7.68e-06	0.000104728	up	482.698	80.324	525.368	440.029	97.0579	63.59	Other coding protein genes
ENSMUSG00000031411	Pramex1	175.164	7.45256	3e-06	4.57e-05	up	140.131	0.722614	77.1727	203.09	0	1.44523	Other coding protein genes
ENSMUSG00000031471	Defb8	3.28014	1.71376	1.3e-06	2.19e-05	up	1651.44	503.41	1813.56	1489.33	525.558	481.261	Other coding protein genes
ENSMUSG00000031485	Plpbp	-4.43587	-2.14922	2.17e-07	4.51e-06	down	249.281	1104.36	265.652	232.909	964.384	1244.34	Other coding protein genes
ENSMUSG00000031488	Rab11fip1	-3.79212	-1.923	0.000523668	0.003991	down	328.089	1242.67	400.704	255.475	1751.17	734.176	ZGA
ENSMUSG00000031508	Ankrd10	-5.74767	-2.52298	1.15e-17	2.2e-15	down	610.717	3509.46	621.834	599.6	3597.34	3421.58	ZGA
ENSMUSG00000031536	Polb	4.72812	2.24127	6.52e-10	2.44e-08	up	4771.25	1008.65	4320.19	5222.32	767.171	1250.12	Maternal
ENSMUSG00000031537	Ikbkb	9.75045	3.28547	0.000155451	0.00143212	up	425.236	43.3584	325.016	525.456	14.4554	72.2614	Other coding protein genes
ENSMUSG00000031548	Sfrp1	-3.46823	-1.7942	0.00845654	0.0385245	down	87.7471	304.761	77.1727	98.3214	225.092	384.431	Other coding protein genes
ENSMUSG00000031562	Dctd	3.18098	1.66947	4.89e-09	1.51e-07	up	4255.51	1337.49	4309.8	4201.23	1244.2	1430.78	Maternal
ENSMUSG00000031570	Plpp5	4.29415	2.10237	7.16e-11	3.41e-09	up	13740.4	3199.4	12033	15447.7	2597.85	3800.95	Other coding protein genes
ENSMUSG00000031603	Fgf20	3958.07	11.9506	1.71e-14	1.74e-12	up	629.032	0	673.777	584.287	0	0	Other coding protein genes
ENSMUSG00000031622	Sin3b	3.37506	1.75491	0.000106737	0.00103393	up	2426.45	718.536	2082.18	2770.73	468.769	968.303	Maternal
ENSMUSG00000031629	Cenpu	4.26095	2.09117	1.24e-07	2.74e-06	up	1188.29	278.701	1320.84	1055.75	270.523	286.878	Maternal
ENSMUSG00000031671	Setd6	3.06149	1.61423	8.24e-05	0.000827944	up	1578.26	515.268	1398.01	1758.5	404.752	625.784	Maternal
ENSMUSG00000031703	Itfg1	8.05139	3.00924	0.00802719	0.0368956	up	444.164	54.9709	259.716	628.612	5.16266	104.779	Maternal
ENSMUSG00000031708	Tecr	18.2836	4.19248	0.00014538	0.00135178	up	974.603	53.0608	780.631	1168.57	2.06506	104.056	Maternal
ENSMUSG00000031709	Tbc1d9	-23.3095	-4.54285	0.00280837	0.0158838	down	4.85523	107.636	8.90454	0.805913	168.303	46.9699	Other coding protein genes
ENSMUSG00000031712	Il15	821.344	9.68184	5.95e-07	1.09e-05	up	130.313	0	71.2363	189.39	0	0	Other coding protein genes
ENSMUSG00000031715	Smarca5	-4.8352	-2.27358	3.53e-12	2.24e-10	down	1631.47	7893.34	1406.92	1856.02	9181.27	6605.42	Other coding protein genes
ENSMUSG00000031740	Mmp2	5.49878	2.45911	3.3e-11	1.75e-09	up	3659.36	664.963	3471.29	3847.43	501.81	828.116	Maternal
ENSMUSG00000031754	Nudt21	-3.05707	-1.61215	0.00164584	0.0103598	down	262.583	803.144	237.454	287.711	567.892	1038.4	ZGA
ENSMUSG00000031756	Cenpn	5.46361	2.44986	3.42e-12	2.18e-10	up	76452.2	13992.2	73530.7	79373.6	9855.51	18128.9	Maternal
ENSMUSG00000031767	Nudt7	5.40765	2.435	5.16e-06	7.4e-05	up	3682.24	680.325	3763.65	3600.82	320.085	1040.56	Maternal
ENSMUSG00000031783	Polr2c	4.87322	2.28488	2.37e-11	1.29e-09	up	28671.7	5882.8	27992.9	29350.6	4282.94	7482.67	Maternal
ENSMUSG00000031803	B3gnt3	228.655	7.83703	0.0105569	0.0458622	up	36.4241	0	71.2363	1.61183	0	0	Other coding protein genes
ENSMUSG00000031809	1700018B08Rik	12.0246	3.58792	1.6e-12	1.11e-10	up	947.661	78.4613	957.238	938.083	55.7567	101.166	Maternal
ENSMUSG00000031812	Map1lc3b	-6.85811	-2.77781	3.86e-18	7.98e-16	down	32588.1	223489	35529.1	29647.1	273956	173022	Maternal
ENSMUSG00000031818	Cox4i1	-4.60732	-2.20393	2.5e-15	3.01e-13	down	975.548	4495.1	964.659	986.438	4461.57	4528.62	Maternal
ENSMUSG00000031837	Necab2	3.50799	1.81064	1.05e-09	3.77e-08	up	5608.08	1598.37	5268.52	5947.64	1410.44	1786.3	ZGA
ENSMUSG00000031844	Hsd17b2	245.176	7.93768	0.00245989	0.0143174	up	38.9939	0	48.975	29.0129	0	0	Other coding protein genes
ENSMUSG00000031879	Ciao2b	4.08852	2.03158	6.97e-13	5.22e-11	up	10615.7	2596.08	10069.6	11161.9	2275.7	2916.47	Other coding protein genes
ENSMUSG00000031885	Cbfb	-3.21001	-1.68258	0.00238134	0.0139456	down	268.823	864.31	204.804	332.842	578.218	1150.4	Other coding protein genes
ENSMUSG00000031910	Has3	-7.66865	-2.93897	0.00666007	0.0317861	down	21.8386	164.563	35.6182	8.05913	123.904	205.222	Other coding protein genes
ENSMUSG00000031916	Cog8	-4.93218	-2.30223	0.00884669	0.0399477	down	34.8169	170.603	43.0386	26.5951	135.262	205.945	Maternal
ENSMUSG00000031928	Mre11a	-3.86687	-1.95117	0.005279	0.0264297	down	63.8251	246.127	71.2363	56.4139	229.222	263.032	Maternal
ENSMUSG00000031932	Gpr83	-3.40702	-1.76851	0.000880883	0.00621291	down	154.324	524.358	178.091	130.558	460.509	588.208	Other coding protein genes
ENSMUSG00000031939	Taf1d	-3.16992	-1.66445	1.44e-11	8.22e-10	down	4777.49	15145.2	4680.82	4874.16	15604.6	14685.7	Maternal
ENSMUSG00000031949	Adat1	-3.70636	-1.89	0.000870038	0.0061501	down	109.694	407.293	100.918	118.469	446.054	368.533	Other coding protein genes
ENSMUSG00000031950	Gabarapl2	-4.70414	-2.23393	9.67e-18	1.88e-15	down	2640.84	12420.5	2784.15	2497.53	13102.8	11738.1	Maternal
ENSMUSG00000031953	Tmem170	-3.75778	-1.90988	0.0102551	0.0448278	down	83.8057	316.271	56.3954	111.216	219.929	412.613	ZGA
ENSMUSG00000031963	Bmper	227.173	7.82764	0.00378505	0.0202284	up	36.0501	0	23.7454	48.3548	0	0	Other coding protein genes
ENSMUSG00000031967	Afg3l1	-10.4867	-3.39049	0.00161212	0.0101842	down	12.5312	128.845	17.8091	7.25322	121.839	135.851	Other coding protein genes
ENSMUSG00000031970	Dbndd1	3.27677	1.71228	0.00560367	0.0277095	up	577.373	175.916	516.463	638.283	103.253	248.579	Maternal
ENSMUSG00000031971	Ccsap	-6.2084	-2.63422	0.000879446	0.00620507	down	37.9372	237.563	26.7136	49.1607	268.458	206.668	Other coding protein genes
ENSMUSG00000031980	Agt	414.166	8.69407	9.42e-05	0.000930428	up	65.8597	0	80.1409	51.5785	0	0	Other coding protein genes
ENSMUSG00000031982	Arv1	-3.07476	-1.62047	0.00608545	0.0295493	down	134.146	413.737	103.886	164.406	368.614	458.86	ZGA
ENSMUSG00000032018	Sc5d	3.07165	1.61901	1.53e-05	0.000190667	up	2290.85	745.915	1834.34	2747.36	675.275	816.554	Maternal
ENSMUSG00000032040	Dcps	3.25768	1.70384	0.00837126	0.0382092	up	458.133	140.249	562.47	353.796	91.8953	188.602	Maternal
ENSMUSG00000032051	Fdx1	4.11341	2.04033	4.23e-10	1.7e-08	up	2067.21	502.424	2049.53	2084.9	478.062	526.786	Maternal
ENSMUSG00000032056	Btg4	4.79494	2.26151	1.22e-13	1.07e-11	up	174401	36371.2	196683	152119	30075.6	42666.8	Maternal
ENSMUSG00000032096	Arcn1	-3.33748	-1.73876	0.00290642	0.0163595	down	293.109	980.244	192.932	393.286	638.104	1322.38	Maternal
ENSMUSG00000032097	Ddx6	-6.75499	-2.75595	1e-07	2.25e-06	down	144.59	972.769	179.575	109.604	1192.57	752.964	Other coding protein genes
ENSMUSG00000032105	Pdzd3	233.688	7.86844	0.00345773	0.0188825	up	37.1905	0	53.4272	20.9537	0	0	Other coding protein genes
ENSMUSG00000032108	Pate6	1256.02	10.2946	7.84e-09	2.28e-07	up	199.8	0	273.073	126.528	0	0	Other coding protein genes
ENSMUSG00000032119	Hinfp	-6.54637	-2.7107	5.39e-08	1.29e-06	down	106.618	698.134	106.854	106.381	809.505	586.763	ZGA
ENSMUSG00000032120	C2cd2l	-6.68701	-2.74136	1.1e-05	0.000142929	down	68.361	453.743	87.5613	49.1607	408.882	498.604	Other coding protein genes
ENSMUSG00000032127	Vps11	-3.11687	-1.6401	0.000105519	0.0010237	down	293.331	915.386	262.684	323.977	841.513	989.259	Other coding protein genes
ENSMUSG00000032175	Tyk2	-3.49088	-1.80359	0.000246376	0.00212561	down	187.47	654.308	194.416	180.525	770.268	538.348	ZGA
ENSMUSG00000032191	Bcl2l10	9.76979	3.28833	4.62e-27	3.26e-24	up	125788	12874.4	133161	118414	10229.3	15519.6	Maternal
ENSMUSG00000032192	Gnb5	3.09185	1.62847	0.00637045	0.0306436	up	529.667	171.117	445.227	614.106	114.611	227.623	Other coding protein genes
ENSMUSG00000032218	Ccnb2	4.31333	2.1088	1.97e-08	5.19e-07	up	8337.45	1932.53	6997.48	9677.41	1419.73	2445.33	Maternal
ENSMUSG00000032251	Irak1bp1	-6.49729	-2.69984	0.000263073	0.00224219	down	47.1169	306.278	47.4909	46.743	410.947	201.609	Other coding protein genes
ENSMUSG00000032289	Thsd4	14.8276	3.89022	0.0104451	0.0454661	up	168.03	11.2005	149.893	186.166	0	22.401	Other coding protein genes
ENSMUSG00000032295	Man2c1	-10.1386	-3.34178	0.0023032	0.0135968	down	13.6123	134.987	20.7773	6.44731	121.839	148.136	Other coding protein genes
ENSMUSG00000032299	Commd4	-9.16511	-3.19615	9.9e-10	3.59e-08	down	104.735	965.963	75.6886	133.782	790.919	1141.01	ZGA
ENSMUSG00000032311	Nrg4	3.213	1.68392	3.8e-08	9.44e-07	up	6656.96	2071.36	6532.96	6780.96	1728.46	2414.25	Maternal
ENSMUSG00000032313	Tmem266	33.5105	5.06654	0.0101675	0.0445062	up	50.7633	1.44523	56.3954	45.1312	0	2.89046	Other coding protein genes
ENSMUSG00000032332	Col12a1	-8.19475	-3.0347	3.03e-07	6.06e-06	down	73.56	603.325	69.7522	77.3677	416.11	790.54	Other coding protein genes
ENSMUSG00000032369	Plscr1	-273.396	-8.09485	1.12e-08	3.11e-07	down	0.805913	268.545	0	1.61183	388.232	148.859	Other coding protein genes
ENSMUSG00000032374	Plod2	-17.9124	-4.16289	0.0038461	0.0204971	down	4.30479	78.6661	2.96818	5.64139	40.2687	117.063	Other coding protein genes
ENSMUSG00000032393	Dpp8	3.20763	1.68151	3.54e-06	5.3e-05	up	1504.24	468.822	1666.63	1341.85	478.062	459.583	Other coding protein genes
ENSMUSG00000032405	Pias1	3.7592	1.91043	3.78e-06	5.63e-05	up	3378.54	899.245	2309.24	4447.84	974.71	823.78	Maternal
ENSMUSG00000032415	Ube2cbp	4.09533	2.03398	6.39e-08	1.5e-06	up	1263.88	308.641	1184.3	1343.46	301.499	315.782	Maternal
ENSMUSG00000032423	Syncrip	-5.59766	-2.48482	2.46e-08	6.36e-07	down	278.027	1561.56	206.289	349.766	1779.05	1344.06	ZGA
ENSMUSG00000032434	Cmtm6	-5.34218	-2.41743	9.84e-09	2.79e-07	down	298.298	1598.41	231.518	365.079	1771.82	1425	Maternal
ENSMUSG00000032435	Dync1li1	-7.05045	-2.81772	8.36e-06	0.000112548	down	187.15	1326.57	80.1409	294.158	1501.3	1151.85	ZGA
ENSMUSG00000032459	Mrps22	-3.96164	-1.9861	1.89e-09	6.46e-08	down	542.474	2146.96	587.7	497.249	2131.14	2162.78	Maternal
ENSMUSG00000032468	Armc8	6.55335	2.71223	0.00885855	0.0399823	up	871.402	132.704	791.02	951.784	10.3253	255.083	Maternal
ENSMUSG00000032469	Dbr1	-3.82053	-1.93377	0.000952289	0.00661834	down	158.098	603.057	184.027	132.17	797.114	409	ZGA
ENSMUSG00000032475	Nck1	-3.77988	-1.91834	0.000711516	0.00519565	down	184.301	693.622	249.327	119.275	613.324	773.92	Maternal
ENSMUSG00000032481	Smarcc1	-4.6041	-2.20292	5.17e-08	1.24e-06	down	373.426	1722.2	311.659	435.193	1450.71	1993.69	Maternal
ENSMUSG00000032513	Gorasp1	-382.906	-8.58085	5.26e-05	0.000561592	down	0	77.0177	0	0	70.2121	83.8232	ZGA
ENSMUSG00000032525	Nktr	-3.39189	-1.76209	1.49e-05	0.000185322	down	551.365	1866.45	690.102	412.628	1759.43	1973.46	ZGA
ENSMUSG00000032557	Uba5	-4.40486	-2.1391	0.00698024	0.032968	down	58.4787	255.522	83.109	33.8484	243.677	267.367	ZGA
ENSMUSG00000032580	Rbm5	-3.68603	-1.88207	1.59e-12	1.1e-10	down	1690.42	6230.15	1731.93	1648.9	6397.56	6062.73	ZGA
ENSMUSG00000032602	Slc25a20	-4.14476	-2.05129	0.00109622	0.00743923	down	136.53	563.821	179.575	93.486	725.869	401.773	ZGA
ENSMUSG00000032621	Srek1	-3.90962	-1.96703	9.96e-05	0.000977343	down	178.856	696.874	216.677	141.035	620.551	773.197	Maternal
ENSMUSG00000032623	Oas1d	17.0505	4.09174	2.53e-33	3.69e-30	up	15418	903.547	15280.2	15555.7	671.145	1135.95	Maternal
ENSMUSG00000032625	Thsd7a	4.74479	2.24634	0.0023734	0.0139076	up	645.422	136.288	826.638	464.206	214.767	57.8091	Maternal
ENSMUSG00000032643	Fhl3	-14.8513	-3.89252	0.00283411	0.016015	down	26.5951	400.885	0	53.1903	369.646	432.123	ZGA
ENSMUSG00000032652	Crebl2	-14.5835	-3.86627	4.52e-09	1.41e-07	down	99.1181	1455.73	56.3954	141.841	2154.89	756.577	Other coding protein genes
ENSMUSG00000032688	Malt1	-16.0814	-4.00732	0.000473389	0.00367558	down	20.3546	322.452	32.65	8.05913	574.087	70.8162	Other coding protein genes
ENSMUSG00000032705	Exd2	-3.15475	-1.65753	8.42e-05	0.000843106	down	385.898	1220.12	302.754	469.042	1249.36	1190.87	ZGA
ENSMUSG00000032715	Trib3	-18.5261	-4.21149	3.22e-09	1.04e-07	down	20.9294	389.75	19.2932	22.5656	497.68	281.82	ZGA
ENSMUSG00000032719	Sbspon	15.8428	3.98576	0.00437736	0.0227233	up	294.451	18.4267	283.461	305.441	0	36.8533	Other coding protein genes
ENSMUSG00000032724	Abtb2	-3.1278	-1.64515	0.00844471	0.0384798	down	141.203	441.549	136.536	145.87	289.109	593.989	Other coding protein genes
ENSMUSG00000032783	Troap	-4.04635	-2.01662	4.65e-11	2.37e-09	down	987.269	3994.53	1010.67	963.872	4460.54	3528.53	Maternal
ENSMUSG00000032788	Pdxk	-3.3002	-1.72255	7.47e-07	1.33e-05	down	494.094	1630.74	485.297	502.89	1510.59	1750.89	ZGA
ENSMUSG00000032849	Abcc4	5.01496	2.32624	0.00494854	0.0251058	up	204.718	40.9882	158.798	250.639	51.6266	30.3498	Maternal
ENSMUSG00000032869	Psmf1	3.17741	1.66785	1.38e-07	2.99e-06	up	2213.22	696.73	2140.06	2286.38	720.707	672.754	Maternal
ENSMUSG00000032890	Rims3	-3.17819	-1.66821	0.00178726	0.0110808	down	258.435	823.334	184.027	332.842	642.234	1004.43	ZGA
ENSMUSG00000032899	Styk1	3.5495	1.82762	0.00131018	0.00857005	up	559.624	158.017	507.559	611.688	205.474	110.56	Maternal
ENSMUSG00000032915	Adgre4	4.70924	2.23549	0.00817101	0.037457	up	1681.03	356.616	1435.12	1926.94	57.8218	655.411	Other coding protein genes
ENSMUSG00000032952	Ap4b1	-5.54814	-2.472	0.00301212	0.0168656	down	52.2869	287.588	77.1727	27.4011	363.451	211.726	ZGA
ENSMUSG00000032977	Fam207a	-5.55451	-2.47366	0.000170497	0.00155046	down	63.2352	353.342	47.4909	78.9795	327.312	379.372	ZGA
ENSMUSG00000032999	Nlrp4f	3.63601	1.86236	4.25e-12	2.67e-10	up	13360.2	3674.8	11963.2	14757.1	3777	3572.6	Maternal
ENSMUSG00000033039	Micall1	-9.49389	-3.247	2.39e-05	0.000281106	down	31.9567	305.813	25.2295	38.6838	400.622	211.003	Other coding protein genes
ENSMUSG00000033054	Npat	-3.50041	-1.80752	5.46e-08	1.3e-06	down	568.44	1990.83	546.145	590.735	2118.75	1862.9	Maternal
ENSMUSG00000033055	Ankrd54	-5.29065	-2.40344	0.00153048	0.009756	down	50.9793	271.938	32.65	69.3086	266.393	277.484	ZGA
ENSMUSG00000033096	Apmap	-3.23325	-1.69298	0.00517442	0.0260211	down	169.038	545.29	210.741	127.334	708.316	382.263	ZGA
ENSMUSG00000033106	Slc7a6os	-3.10943	-1.63665	6.9e-07	1.24e-05	down	640.688	1993.33	599.572	681.803	1916.38	2070.29	Maternal
ENSMUSG00000033152	Podxl2	-27.4477	-4.77862	0.00614342	0.0297547	down	3.22365	93.9572	0	6.44731	159.01	28.9046	Other coding protein genes
ENSMUSG00000033166	Dis3	-6.1906	-2.63008	5.66e-07	1.04e-05	down	105.689	657.7	81.625	129.752	641.202	674.199	ZGA
ENSMUSG00000033182	Kbtbd12	580.334	9.18074	5.85e-06	8.27e-05	up	92.2191	0	94.9818	89.4564	0	0	Other coding protein genes
ENSMUSG00000033192	Lpcat2	4.09353	2.03335	1.39e-12	9.89e-11	up	10344.3	2526.52	11733.2	8955.31	2414.06	2638.99	Maternal
ENSMUSG00000033196	Myh2	6.40412	2.679	0.00250954	0.0145485	up	180.846	28.1329	235.97	125.722	23.7482	32.5176	Other coding protein genes
ENSMUSG00000033207	Mamdc2	1118.36	10.1272	1.11e-08	3.11e-07	up	177.696	0	178.091	177.301	0	0	Other coding protein genes
ENSMUSG00000033213	AA467197	-5.1511	-2.36488	0.000776018	0.00560638	down	55.0878	282.057	68.2681	41.9075	280.849	283.265	ZGA
ENSMUSG00000033222	Ttf2	-5.27839	-2.4001	0.00208971	0.0125919	down	52.4785	274.783	72.7204	32.2365	319.052	230.514	Other coding protein genes
ENSMUSG00000033255	Gm5134	4.2059	2.07241	0.00159077	0.0100728	up	535.271	126.879	670.809	399.733	77.4398	176.318	Maternal
ENSMUSG00000033285	Wdr3	-14.133	-3.821	2.05e-09	6.93e-08	down	47.5396	667.847	56.3954	38.6838	915.855	419.839	ZGA
ENSMUSG00000033306	Lpp	6.44824	2.68891	0.00710207	0.0334437	up	454.227	70.1465	587.7	320.754	12.3904	127.903	Other coding protein genes
ENSMUSG00000033319	Fem1c	-6.02871	-2.59185	2.79e-14	2.72e-12	down	725.757	4376.67	710.879	740.634	5242.16	3511.18	ZGA
ENSMUSG00000033342	Plppr5	502.683	8.9735	5.33e-05	0.00056838	up	79.7169	0	29.6818	129.752	0	0	Other coding protein genes
ENSMUSG00000033379	Atp6v0b	3.45694	1.78949	0.000139561	0.00130726	up	3070.58	887.896	2414.61	3726.54	559.632	1216.16	Maternal
ENSMUSG00000033392	Clasp2	-3.9965	-1.99874	0.000191301	0.00171181	down	1192.07	4767.04	905.295	1478.85	7174.03	2360.06	Maternal
ENSMUSG00000033423	Eri3	7.00964	2.80934	0.000898212	0.00631872	up	264.293	37.4747	281.977	246.61	18.5856	56.3639	ZGA
ENSMUSG00000033429	Mcee	-3.19439	-1.67554	5.09e-06	7.32e-05	down	577.217	1844.55	566.922	587.511	2152.83	1536.28	ZGA
ENSMUSG00000033430	Terf2ip	-3.27339	-1.71078	2.73e-05	0.000316815	down	595.173	1948.44	608.477	581.869	2457.42	1439.45	ZGA
ENSMUSG00000033436	Armcx2	254.216	7.98991	0.00196028	0.0119394	up	40.3747	0	35.6182	45.1312	0	0	Other coding protein genes
ENSMUSG00000033458	Fan1	4.33245	2.11518	0.000697396	0.00510823	up	390.067	89.8714	486.782	293.352	83.635	96.1077	Other coding protein genes
ENSMUSG00000033460	Armcx1	-322.531	-8.3333	0.000353655	0.00286892	down	0	64.9435	0	0	105.318	24.5689	Other coding protein genes
ENSMUSG00000033538	Casp4	47.3107	5.56409	6.94e-08	1.62e-06	up	261.734	5.36822	369.538	153.929	2.06506	8.67137	Other coding protein genes
ENSMUSG00000033545	Znrf1	-4.39764	-2.13673	0.000894457	0.00629463	down	126.181	552.098	176.607	75.7559	659.787	444.408	Other coding protein genes
ENSMUSG00000033557	Fam20b	-3.28054	-1.71393	0.000477734	0.00370025	down	187.052	615.114	157.314	216.791	610.226	620.003	ZGA
ENSMUSG00000033578	Tmem35a	260.809	8.02685	0.00188327	0.0115704	up	41.4953	0	56.3954	26.5951	0	0	Other coding protein genes
ENSMUSG00000033596	Rfwd3	-3.06812	-1.61735	4.23e-05	0.000463966	down	520.248	1594.7	589.184	451.312	1855.46	1333.95	Maternal
ENSMUSG00000033644	Piwil2	-3.21926	-1.68673	0.00657052	0.0314548	down	159.917	512.586	216.677	103.157	418.175	606.996	ZGA
ENSMUSG00000033669	Zfp7	-6.23093	-2.63945	0.00092659	0.00647523	down	67.3194	416.079	102.402	32.2365	550.339	281.82	ZGA
ENSMUSG00000033705	Stard9	-3.61905	-1.85561	0.00442397	0.0229277	down	140.736	509.113	138.02	143.453	289.109	729.118	Other coding protein genes
ENSMUSG00000033769	Exoc6b	-3.56201	-1.83269	8.5e-05	0.00084942	down	182.232	648.413	194.416	170.048	673.21	623.616	Other coding protein genes
ENSMUSG00000033773	Rpap2	4.57717	2.19446	1.35e-05	0.000169867	up	2992.13	653.126	2926.63	3057.64	345.898	960.354	Maternal
ENSMUSG00000033777	Tlr13	72.0013	6.16995	0.00216756	0.012957	up	56.2526	0.722614	78.6568	33.8484	0	1.44523	Other coding protein genes
ENSMUSG00000033781	Asb13	-3.4037	-1.7671	0.000260932	0.00222494	down	231.639	788.168	244.875	218.403	966.449	609.886	ZGA
ENSMUSG00000033790	Tubgcp5	-3.26428	-1.70676	0.000870842	0.0061535	down	165.691	539.961	185.511	145.87	595.771	484.151	Maternal
ENSMUSG00000033809	Alg3	4.74357	2.24597	0.0111695	0.0479755	up	567.334	119.286	562.47	572.199	26.8458	211.726	ZGA
ENSMUSG00000033819	Ppp1r16a	-34.0807	-5.09088	0.00402661	0.0212628	down	2.96818	93.9556	5.93636	0	144.554	43.3569	ZGA
ENSMUSG00000033849	B3galt2	487.311	8.9287	6.41e-05	0.000664048	up	77.5803	0	126.148	29.0129	0	0	Other coding protein genes
ENSMUSG00000033855	Ston1	5.49186	2.4573	3.14e-09	1.02e-07	up	2069.58	376.566	1723.03	2416.13	294.271	458.86	Other coding protein genes
ENSMUSG00000033918	Parl	4.11501	2.04089	3.01e-11	1.62e-09	up	27550.5	6694.52	26154.1	28946.8	5348.51	8040.53	Maternal
ENSMUSG00000033931	Rbm34	-4.23643	-2.08285	1.69e-05	0.000206594	down	296.157	1251.72	356.182	236.133	915.855	1587.58	ZGA
ENSMUSG00000033940	Brk1	4.91271	2.29652	1.86e-08	4.91e-07	up	4320.95	878.866	4530.93	4110.96	588.543	1169.19	Maternal
ENSMUSG00000033949	Trim36	-3.73374	-1.90062	0.00932547	0.0415278	down	187.078	696.923	259.716	114.44	1068.67	325.176	Maternal
ENSMUSG00000033961	Zfp446	-19.0526	-4.25191	0.000245314	0.00211933	down	7.54819	138.554	11.8727	3.22365	167.27	109.837	Other coding protein genes
ENSMUSG00000033972	Zfp944	3.35368	1.74574	7.01e-05	0.000718575	up	2605.36	776.401	2353.77	2856.96	510.07	1042.73	Maternal
ENSMUSG00000034087	Nlrp4b	6.96655	2.80044	4.71e-08	1.15e-06	up	2661.4	382.633	2184.58	3138.23	551.372	213.894	Maternal
ENSMUSG00000034108	Ccs	-9.11181	-3.18774	0.00552089	0.0273956	down	28.6297	263.918	8.90454	48.3548	80.5374	447.298	ZGA
ENSMUSG00000034139	Serpini2	302.245	8.23958	0.00125263	0.00827042	up	48.1296	0	80.1409	16.1183	0	0	Other coding protein genes
ENSMUSG00000034203	Chchd4	-3.7192	-1.89499	3.25e-05	0.000368418	down	338.398	1261.59	264.168	412.628	1499.24	1023.94	ZGA
ENSMUSG00000034206	Polq	-4.17348	-2.06125	1.59e-06	2.62e-05	down	391.308	1637.38	289.398	493.219	1795.57	1479.19	ZGA
ENSMUSG00000034216	Vps18	-11.6999	-3.54843	0.00270426	0.0154373	down	13.6123	156.421	20.7773	6.44731	247.808	65.0353	Other coding protein genes
ENSMUSG00000034218	Atm	-9.33273	-3.2223	2.56e-22	1.08e-19	down	915.359	8548.46	837.027	993.691	10274.7	6822.2	Other coding protein genes
ENSMUSG00000034247	Plekhm1	-3.40392	-1.7672	0.00261276	0.015005	down	120.426	411.422	94.9818	145.87	439.858	382.986	Maternal
ENSMUSG00000034327	Kctd9	-3.68904	-1.88325	4.86e-08	1.18e-06	down	504.85	1864.45	460.068	549.633	1955.61	1773.3	ZGA
ENSMUSG00000034345	Gtf2h5	-4.79575	-2.26176	3.45e-16	5.16e-14	down	1753.46	8404.73	1933.77	1573.14	8573.11	8236.36	Maternal
ENSMUSG00000034382	AI661453	-11.7313	-3.55229	3.96e-06	5.88e-05	down	52.0314	602.381	83.109	20.9537	751.683	453.079	Other coding protein genes
ENSMUSG00000034387	Ssu2	872.82	9.76954	1.44e-07	3.13e-06	up	138.618	0	121.695	155.541	0	0	Other coding protein genes
ENSMUSG00000034413	Neurl1b	-334.056	-8.38395	0.000140306	0.0013136	down	0	67.211	0	0	72.2772	62.1448	Other coding protein genes
ENSMUSG00000034422	Parp14	-6.29315	-2.65378	0.0112485	0.0482494	down	29.77	186.364	38.5863	20.9537	300.467	72.2614	Other coding protein genes
ENSMUSG00000034424	Gcsh	-4.26781	-2.0935	4.54e-16	6.55e-14	down	4878.73	20821.4	4847.04	4910.43	18934.6	22708.2	ZGA
ENSMUSG00000034432	Cops8	3.63784	1.86308	5.03e-06	7.23e-05	up	2729.48	749.619	3205.63	2253.33	562.73	936.508	Maternal
ENSMUSG00000034435	Tmem30b	-5.25183	-2.39282	0.00759808	0.0352384	down	29.8339	155.585	37.1023	22.5656	150.75	160.42	Maternal
ENSMUSG00000034457	Eda2r	35.2151	5.13812	2.76e-22	1.14e-19	up	779.557	22.3006	743.529	815.584	25.8133	18.788	Other coding protein genes
ENSMUSG00000034473	Sec22a	3.58241	1.84093	0.000273756	0.00231933	up	4705.19	1313.07	3420.83	5989.55	737.227	1888.91	Maternal
ENSMUSG00000034482	Ly6g5c	4.31021	2.10776	0.00511494	0.0257781	up	463.096	107.688	559.502	366.691	166.238	49.1378	ZGA
ENSMUSG00000034488	Edil3	262.879	8.03826	0.00338667	0.0185758	up	41.8739	0	75.6886	8.05913	0	0	Other coding protein genes
ENSMUSG00000034501	Pcnx4	-4.03976	-2.01427	9.2e-08	2.09e-06	down	575.476	2329.13	448.195	702.757	2302.54	2355.72	Other coding protein genes
ENSMUSG00000034520	Gjc1	-6.44442	-2.68805	0.00470321	0.024086	down	46.7732	298.694	74.2045	19.3419	439.858	157.53	Other coding protein genes
ENSMUSG00000034538	Zfp418	460.313	8.84647	7.05e-05	0.00072253	up	73.0141	0	35.6182	110.41	0	0	Other coding protein genes
ENSMUSG00000034544	Rsrc1	3.15038	1.65553	0.00100023	0.00687863	up	720.394	229.046	563.954	876.834	262.263	195.828	Maternal
ENSMUSG00000034617	Mtrr	-7.58137	-2.92246	1.19e-09	4.23e-08	down	136.978	1033.36	169.186	104.769	1160.57	906.158	ZGA
ENSMUSG00000034639	Setmar	17.1135	4.09706	4.58e-07	8.72e-06	up	228.287	13.3699	247.843	208.732	14.4554	12.2844	Other coding protein genes
ENSMUSG00000034664	Itga2b	7.65202	2.93584	0.000213744	0.00187469	up	208.292	27.2561	225.582	191.001	29.9434	24.5689	Other coding protein genes
ENSMUSG00000034667	Xpot	-13.206	-3.72312	5.48e-10	2.13e-08	down	55.0286	732.938	41.5545	68.5026	949.929	515.947	Other coding protein genes
ENSMUSG00000034714	Ttyh2	-21.0874	-4.39831	8.64e-08	1.98e-06	down	25.0031	540.386	8.90454	41.1016	702.121	378.65	ZGA
ENSMUSG00000034768	Asb16	-20.2497	-4.33983	0.00317335	0.017582	down	6.44731	136.38	0	12.8946	109.448	163.311	Other coding protein genes
ENSMUSG00000034785	Dio1	393.806	8.62134	0.000142333	0.001328	up	62.636	0	80.1409	45.1312	0	0	ZGA
ENSMUSG00000034795	Ccdc122	3.27935	1.71341	6.94e-06	9.58e-05	up	3934.17	1200.42	3106.2	4762.14	1431.09	969.748	Maternal
ENSMUSG00000034858	Fam214a	-3.14434	-1.65276	2.24e-05	0.000264899	down	554.522	1746.16	448.195	660.849	1576.68	1915.65	Maternal
ENSMUSG00000034889	Cactin	-10.4179	-3.38099	0.00108649	0.00738635	down	19.8924	211.751	5.93636	33.8484	231.287	192.215	ZGA
ENSMUSG00000034892	Rps29	-3.98677	-1.99522	6.47e-12	3.91e-10	down	2445.78	9749.74	2560.06	2331.51	11104.9	8394.61	ZGA
ENSMUSG00000034913	Cby2	351.217	8.45622	0.000278269	0.00234855	up	55.7904	0	51.9432	59.6376	0	0	Other coding protein genes
ENSMUSG00000034928	Rnf44	-5.12922	-2.35874	4.19e-07	8.07e-06	down	219.682	1127.64	213.709	225.656	1422.83	832.452	Maternal
ENSMUSG00000034931	Dhx8	-6.542	-2.70973	3.32e-08	8.35e-07	down	170.983	1124.37	118.727	223.238	1213.22	1035.51	Maternal
ENSMUSG00000034947	Tmem106a	4.28426	2.09905	0.00403552	0.0212917	up	235.398	54.872	213.709	257.086	45.4314	64.3127	ZGA
ENSMUSG00000034968	Lbx2	3.8299	1.93731	0.00460783	0.0236997	up	249.217	65.0424	267.136	231.297	65.0495	65.0353	ZGA
ENSMUSG00000034990	Otoa	7.23601	2.85519	0.00937681	0.0416491	up	105.772	14.5566	89.0454	122.499	10.3253	18.788	Other coding protein genes
ENSMUSG00000035007	Rundc1	-6.40756	-2.67978	0.00486161	0.0247639	down	24.0892	155.126	20.7773	27.4011	205.474	104.779	ZGA
ENSMUSG00000035051	Dhx57	3.61797	1.85518	0.00011577	0.00110845	up	1441.28	398.035	1228.83	1653.73	266.393	529.676	Maternal
ENSMUSG00000035062	Zc4h2	1973.76	10.9467	7.17e-11	3.41e-09	up	313.296	0	210.741	415.851	0	0	Maternal
ENSMUSG00000035126	Dnai4	6.30152	2.6557	0.00432365	0.0225183	up	140.864	22.2998	135.052	146.676	18.5856	26.0141	Other coding protein genes
ENSMUSG00000035131	Brinp3	1074.3	10.0692	1.68e-08	4.5e-07	up	170.698	0	172.154	169.242	0	0	Other coding protein genes
ENSMUSG00000035150	Eif2s3x	-4.40369	-2.13871	2.77e-07	5.61e-06	down	228.499	1004.33	252.295	204.702	962.319	1046.35	ZGA
ENSMUSG00000035165	Kcne3	-32.7183	-5.03202	7.3e-06	0.000100445	down	19.3419	649.911	0	38.6838	685.601	614.222	Other coding protein genes
ENSMUSG00000035186	Ubd	297.24	8.21548	0.000885436	0.0062427	up	47.2842	0	62.3318	32.2365	0	0	Other coding protein genes
ENSMUSG00000035191	Rfpl4	9.04029	3.17637	3.51e-21	1.26e-18	up	30588.2	3383.17	24594.3	36582	2784.74	3981.6	Maternal
ENSMUSG00000035234	Abraxas1	4.4373	2.14968	3.81e-10	1.55e-08	up	4191.91	944.546	3521.75	4862.08	816.732	1072.36	Other coding protein genes
ENSMUSG00000035273	Hpse	3.39071	1.76159	5.69e-06	8.05e-05	up	1482.76	436.862	1669.6	1295.91	383.069	490.655	Maternal
ENSMUSG00000035275	Raver2	23.5156	4.55554	0.000568865	0.00429585	up	343.912	14.4523	267.136	420.687	0	28.9046	Other coding protein genes
ENSMUSG00000035278	Plekhj1	3.26401	1.70665	0.003286	0.0181111	up	664.766	203.43	555.05	774.483	130.099	276.761	Maternal
ENSMUSG00000035283	Adrb1	-265.059	-8.05017	0.00188501	0.0115774	down	0	53.3809	0	0	98.0905	8.67137	Other coding protein genes
ENSMUSG00000035284	Vps13c	3.60837	1.85135	0.00194517	0.0118724	up	342.601	94.8791	372.507	312.694	92.9278	96.8303	Other coding protein genes
ENSMUSG00000035351	Nup37	3.16996	1.66446	6.96e-09	2.04e-07	up	3767.21	1188.52	3558.85	3975.57	1176.05	1200.98	Maternal
ENSMUSG00000035365	Parpbp	-6.25681	-2.64543	1.55e-05	0.000192396	down	118.378	735.49	170.67	66.0849	687.666	783.314	Other coding protein genes
ENSMUSG00000035435	Abca17	3.45719	1.7896	0.00980366	0.043222	up	283.345	82.1827	241.907	324.783	102.221	62.1448	Other coding protein genes
ENSMUSG00000035443	Thyn1	-4.02176	-2.00783	5.8e-05	0.000612279	down	153.179	614.286	176.607	129.752	585.445	643.127	Maternal
ENSMUSG00000035448	Ccr3	106.945	6.74072	5.85e-10	2.25e-08	up	330.702	2.89046	246.359	415.045	0	5.78091	Other coding protein genes
ENSMUSG00000035473	Galm	5.89404	2.55926	3.45e-13	2.76e-11	up	2379.32	403.257	2540.76	2217.87	346.931	459.583	Maternal
ENSMUSG00000035540	Gc	-5.01098	-2.32509	0.000325782	0.00268055	down	114.406	576.315	75.6886	153.124	753.748	398.883	Other coding protein genes
ENSMUSG00000035575	Utp6	-3.4838	-1.80066	4.59e-05	0.000498997	down	255.384	887.768	292.366	218.403	811.57	963.967	ZGA
ENSMUSG00000035595	Fam174c	-4.15949	-2.05641	0.0048173	0.0245777	down	152.653	634.638	151.377	153.929	254.003	1015.27	Other coding protein genes
ENSMUSG00000035597	Prpf39	-3.56166	-1.83255	1.83e-05	0.00022229	down	408.498	1457.29	348.761	468.236	1765.63	1148.96	Maternal
ENSMUSG00000035632	Cnot3	5.10865	2.35294	5.45e-11	2.71e-09	up	2525.9	494.002	2468.04	2583.76	402.687	585.317	Maternal
ENSMUSG00000035666	Gtf3c4	-7.88327	-2.97879	2.83e-14	2.73e-12	down	251.482	1977.47	289.398	213.567	2256.08	1698.87	ZGA
ENSMUSG00000035686	Thrsp	654.864	9.35505	2.03e-06	3.23e-05	up	104.072	0	109.823	98.3214	0	0	Other coding protein genes
ENSMUSG00000035754	Wdr18	-5.10386	-2.35159	0.00609374	0.0295744	down	57.8098	297.798	23.7454	91.8741	265.361	330.235	ZGA
ENSMUSG00000035764	Fbxo45	-4.30896	-2.10734	0.000127439	0.00120381	down	244.38	1056.87	145.441	343.319	905.53	1208.21	ZGA
ENSMUSG00000035769	Xylb	-10.0052	-3.32267	5.99e-10	2.29e-08	down	79.0051	783.449	102.402	55.608	764.073	802.824	Maternal
ENSMUSG00000035772	Mrps2	3.53462	1.82156	0.00451759	0.0233366	up	318.782	90.1307	382.895	254.669	94.9929	85.2685	Maternal
ENSMUSG00000035775	Krt20	4.69069	2.2298	0.0107375	0.0464904	up	354.271	75.2578	335.404	373.138	24.7808	125.735	Other coding protein genes
ENSMUSG00000035818	Plekhs1	-373.789	-8.54608	0.000396377	0.0031642	down	0	75.2704	0	0	140.424	10.1166	Other coding protein genes
ENSMUSG00000035828	Pim3	-7.4573	-2.89865	0.000434994	0.00342502	down	31.0869	232.699	26.7136	35.4602	159.01	306.388	ZGA
ENSMUSG00000035834	Polr3g	-3.10119	-1.63282	2.35e-07	4.85e-06	down	933.297	2893.28	991.372	875.222	3160.58	2625.98	ZGA
ENSMUSG00000035851	Ythdc1	-4.71887	-2.23844	8.08e-06	0.00010933	down	479.797	2267.65	368.054	591.54	3132.7	1402.59	Maternal
ENSMUSG00000035916	Ptprq	38.1132	5.25222	0.000374422	0.00301041	up	128.697	3.25176	99.434	157.959	0	6.50353	Other coding protein genes
ENSMUSG00000035919	Bbs9	3.12165	1.64231	5.26e-09	1.61e-07	up	10021.9	3209.8	10805.7	9238.19	2876.63	3542.98	Maternal
ENSMUSG00000035948	Acss3	76.6814	6.2608	0.000636589	0.00472288	up	72.9654	1.03253	74.2045	71.7263	2.06506	0	Other coding protein genes
ENSMUSG00000035967	Ints6l	-11.9914	-3.58392	1.28e-07	2.81e-06	down	55.4315	669.401	41.5545	69.3086	962.319	376.482	Other coding protein genes
ENSMUSG00000036002	Fam214b	-4.61859	-2.20745	3.47e-05	0.000390666	down	139.14	639.684	175.123	103.157	617.454	661.915	Other coding protein genes
ENSMUSG00000036036	Zfp57	6.55548	2.7127	6.89e-20	1.82e-17	up	4530.56	691.415	4173.26	4887.86	731.032	651.798	Maternal
ENSMUSG00000036093	Arl5a	-3.60538	-1.85015	0.00254325	0.0147036	down	1193.81	4308.56	415.545	1972.07	4516.29	4100.84	Other coding protein genes
ENSMUSG00000036099	Vezt	-3.57596	-1.83833	0.0117461	0.0499089	down	122.874	437.868	169.186	76.5618	611.259	264.477	Other coding protein genes
ENSMUSG00000036111	Lmo1	4.45872	2.15663	5.62e-09	1.71e-07	up	21963	4925.08	21896.3	22029.6	3349.53	6500.64	Maternal
ENSMUSG00000036114	Rpp25l	8.57943	3.10088	0.000758498	0.0055007	up	477.154	55.333	448.195	506.114	12.3904	98.2755	Maternal
ENSMUSG00000036138	Acaa1a	-5.15974	-2.3673	0.00191953	0.0117514	down	62.1889	318.089	90.5295	33.8484	321.117	315.06	Other coding protein genes
ENSMUSG00000036160	Surf6	-5.02162	-2.32815	0.000211515	0.00186202	down	84.8184	425.731	89.0454	80.5913	547.242	304.221	ZGA
ENSMUSG00000036181	H1f2	-4.14615	-2.05177	0.00182926	0.011297	down	91.8556	379.527	112.791	70.9204	472.899	286.155	Other coding protein genes
ENSMUSG00000036188	Ankmy2	-6.45977	-2.69148	3.89e-05	0.000432769	down	87.9828	571.62	62.3318	113.634	768.203	375.037	ZGA
ENSMUSG00000036197	Gxylt1	-3.27673	-1.71225	0.000861173	0.00609651	down	318.86	1044.97	296.818	340.901	672.178	1417.77	Maternal
ENSMUSG00000036208	Nepro	-3.35254	-1.74525	0.000874125	0.00617316	down	149.066	498.552	169.186	128.946	473.932	523.173	Other coding protein genes
ENSMUSG00000036214	Polr1has	4.8246	2.27041	7.45e-09	2.18e-07	up	1098.19	227.544	1120.49	1075.89	220.962	234.127	Other coding protein genes
ENSMUSG00000036223	Ska1	-4.36676	-2.12656	7.15e-10	2.67e-08	down	571.692	2499.46	498.654	644.731	2281.89	2717.03	Maternal
ENSMUSG00000036242	Armh4	422.177	8.7217	0.000157309	0.00144616	up	66.9501	0	26.7136	107.186	0	0	Other coding protein genes
ENSMUSG00000036273	Lrrk2	8.66975	3.11599	2.96e-05	0.000338557	up	1207.07	138.798	1427.69	986.438	41.3013	236.295	Other coding protein genes
ENSMUSG00000036281	Snapc4	-19.3764	-4.27623	0.00159604	0.010096	down	10.4769	209.842	0	20.9537	235.417	184.267	ZGA
ENSMUSG00000036368	Rmdn2	-5.56199	-2.4756	0.000346104	0.00281607	down	63.6974	352.766	74.2045	53.1903	248.84	456.692	Other coding protein genes
ENSMUSG00000036371	Serbp1	-3.08244	-1.62407	9.18e-08	2.09e-06	down	1419.37	4373.79	1522.68	1316.06	4849.8	3897.78	Maternal
ENSMUSG00000036478	Btg1	-4.3995	-2.13734	0.000510481	0.00390225	down	1675.65	7372.73	1644.37	1706.92	12316	2429.43	Other coding protein genes
ENSMUSG00000036667	Tcaf1	345.841	8.43397	0.000368266	0.00296845	up	54.8811	0	35.6182	74.144	0	0	Other coding protein genes
ENSMUSG00000036745	Ttll7	30.3974	4.92588	8.72e-08	1.99e-06	up	243.098	7.84598	203.32	282.876	4.13013	11.5618	Other coding protein genes
ENSMUSG00000036775	Decr2	-7.13031	-2.83396	0.000309568	0.00256938	down	68.9509	486.737	111.307	26.5951	513.168	460.305	ZGA
ENSMUSG00000036782	Klhl13	5.44632	2.44528	0.00712014	0.0335117	up	284.155	52.4504	213.709	354.602	84.6676	20.2332	Maternal
ENSMUSG00000036790	Slitrk2	-9.21078	-3.20332	0.0103414	0.0451323	down	15.9905	150.531	2.96818	29.0129	194.116	106.947	Other coding protein genes
ENSMUSG00000036817	Sun1	-4.46819	-2.15969	0.000162346	0.00148342	down	327.743	1468.87	184.027	471.459	1888.5	1049.24	Maternal
ENSMUSG00000036835	Psenen	3.70446	1.88926	5.95e-12	3.64e-10	up	11529.2	3111.68	12344.7	10713.8	2819.84	3403.51	Maternal
ENSMUSG00000036862	Dchs1	-44.4333	-5.47357	0.000182333	0.00164238	down	2.41774	118.364	0	4.83548	92.9278	143.8	Other coding protein genes
ENSMUSG00000036875	Dna2	-3.22625	-1.68986	0.00156003	0.00991443	down	206.429	666.448	203.32	209.537	863.196	469.699	Maternal
ENSMUSG00000036894	Rap2b	-11.3225	-3.50112	1.17e-11	6.78e-10	down	344.511	3910.66	234.486	454.535	5478.61	2342.72	Other coding protein genes
ENSMUSG00000036905	C1qb	15.2366	3.92947	8.1e-07	1.43e-05	up	432.601	28.1835	284.945	580.258	14.4554	41.9116	Maternal
ENSMUSG00000036928	Stag3	-4.40287	-2.13844	0.000114962	0.00110126	down	126.765	559.893	106.854	146.676	673.21	446.576	Other coding protein genes
ENSMUSG00000036962	Cfap221	3.00771	1.58867	0.000764488	0.00553359	up	1344.64	447.57	1320.84	1368.44	598.868	296.272	Other coding protein genes
ENSMUSG00000037060	Cavin3	218.576	7.77199	0.00416509	0.0217999	up	34.7333	0	35.6182	33.8484	0	0	Other coding protein genes
ENSMUSG00000037070	Rbmxl1	-742.267	-9.53579	1.96e-07	4.08e-06	down	0	149.285	0	0	128.034	170.537	ZGA
ENSMUSG00000037071	Scd1	-12.8473	-3.68339	0.0020637	0.0124576	down	25.3573	320.185	47.4909	3.22365	142.489	497.881	ZGA
ENSMUSG00000037086	Prr32	5.01273	2.3256	2.12e-10	9.04e-09	up	6821.05	1360.12	6540.38	7101.71	980.905	1739.33	Maternal
ENSMUSG00000037101	Ttc29	-139.161	-7.12061	0.00215095	0.0128942	down	0.402957	71.7459	0	0.805913	6.19519	137.297	Other coding protein genes
ENSMUSG00000037108	Zcwpw1	-4.99722	-2.32113	1.1e-06	1.88e-05	down	346.812	1730.08	424.45	269.175	2237.5	1222.66	ZGA
ENSMUSG00000037110	Ralgapa2	8.18753	3.03343	0.00333343	0.0183247	up	140.899	17.2937	181.059	100.739	23.7482	10.8392	Other coding protein genes
ENSMUSG00000037139	Myom3	228.91	7.83863	0.00410348	0.0215665	up	36.3056	0	17.8091	54.8021	0	0	Other coding protein genes
ENSMUSG00000037145	Lypd8l	-5.44736	-2.44556	0.00186018	0.0114625	down	124.29	673.007	201.836	46.743	432.631	913.384	Other coding protein genes
ENSMUSG00000037152	Ndufc1	-14.9209	-3.89926	2.99e-28	2.58e-25	down	202.906	3021.27	219.645	186.166	3454.85	2587.68	ZGA
ENSMUSG00000037169	Mycn	-8.21251	-3.03782	1.27e-06	2.13e-05	down	44.0849	362.379	43.0386	45.1312	363.451	361.307	Other coding protein genes
ENSMUSG00000037211	Spry1	7.41596	2.89063	4.32e-07	8.29e-06	up	479.66	64.8368	427.418	531.903	73.3097	56.3639	Other coding protein genes
ENSMUSG00000037216	Lipt1	7.6464	2.93478	0.00340623	0.0186655	up	602.258	78.508	471.941	732.575	10.3253	146.691	Maternal
ENSMUSG00000037217	Syn1	36.3012	5.18194	0.00244451	0.0142453	up	82.1846	2.16784	112.791	51.5785	0	4.33569	Other coding protein genes
ENSMUSG00000037253	Mex3c	-3.99326	-1.99757	3.94e-11	2.05e-09	down	864.951	3451.27	940.913	788.989	3423.87	3478.66	ZGA
ENSMUSG00000037262	Kin	-4.44324	-2.15161	0.000464953	0.00362488	down	128.996	576.205	83.109	174.883	685.601	466.809	Maternal
ENSMUSG00000037275	Gemin5	-3.4799	-1.79904	0.000201645	0.00178921	down	259.939	906.915	195.9	323.977	789.886	1023.94	ZGA
ENSMUSG00000037279	Ovol2	-4.27757	-2.09679	0.00686862	0.0325541	down	121.179	516.384	161.766	80.5913	229.222	803.547	ZGA
ENSMUSG00000037280	Galnt6	15.6634	3.96932	0.000204598	0.00181034	up	176.28	11.0977	145.441	207.12	4.13013	18.0654	Maternal
ENSMUSG00000037315	Jade3	-3.03994	-1.60404	0.000365682	0.00295013	down	282.647	861.084	230.034	335.26	816.732	905.436	ZGA
ENSMUSG00000037331	Larp1	-3.81158	-1.93039	0.00206101	0.0124496	down	94.9515	360.524	115.759	74.144	394.427	326.622	Other coding protein genes
ENSMUSG00000037334	H2-M1	221.473	7.79098	0.00402909	0.0212657	up	35.2198	0	43.0386	27.4011	0	0	Other coding protein genes
ENSMUSG00000037375	Hhat	3.09913	1.63186	0.000370067	0.00297918	up	961.999	310.868	820.702	1103.3	371.711	250.025	Maternal
ENSMUSG00000037376	Trmt6	-5.19389	-2.37682	2.43e-06	3.78e-05	down	228.292	1186.71	219.645	236.939	1597.33	776.088	Maternal
ENSMUSG00000037415	Ranbp10	-3.66326	-1.87313	0.000313015	0.00258895	down	206.326	757.044	186.995	225.656	968.514	545.574	Maternal
ENSMUSG00000037434	Slc30a1	-6.60173	-2.72284	6.22e-16	8.76e-14	down	420.012	2778.34	362.118	477.907	2784.74	2771.95	Other coding protein genes
ENSMUSG00000037461	Ints7	-7.78029	-2.95982	4.09e-06	6.03e-05	down	81.9094	633.1	109.823	53.9962	823.96	442.24	ZGA
ENSMUSG00000037466	Tedc1	-11.7518	-3.55481	3.62e-09	1.16e-07	down	49.5742	575.731	65.3	33.8484	602.998	548.464	Other coding protein genes
ENSMUSG00000037490	Slc2a12	7.61442	2.92873	1.27e-05	0.00016255	up	350.654	45.9935	279.009	422.299	39.2362	52.7508	Maternal
ENSMUSG00000037526	Atg14	-3.27459	-1.71131	4.11e-05	0.000454131	down	345.966	1135.31	284.945	406.986	1201.87	1068.75	Maternal
ENSMUSG00000037572	Wdhd1	-3.47405	-1.79662	0.00962806	0.0425267	down	263.803	913.503	424.45	103.157	1084.16	742.847	Maternal
ENSMUSG00000037573	Tob1	-4.99165	-2.31952	3.63e-05	0.000406519	down	726.558	3627.11	739.077	714.039	5678.92	1575.3	ZGA
ENSMUSG00000037580	Gch1	3.49539	1.80546	0.000596031	0.00447082	up	3641.92	1042.11	1816.53	5467.32	881.782	1202.43	Maternal
ENSMUSG00000037608	Bclaf1	-4.18822	-2.06634	5.7e-13	4.32e-11	down	1162.21	4870.6	1065.58	1258.84	4950.99	4790.21	Maternal
ENSMUSG00000037613	Tnfrsf23	-21.4772	-4.42474	0.00161869	0.0102155	down	16.325	343.084	32.65	0	449.151	237.017	Other coding protein genes
ENSMUSG00000037624	Kcnk2	27.4668	4.77962	0.000793658	0.00570133	up	79.1526	2.83907	108.339	49.9666	2.06506	3.61307	Other coding protein genes
ENSMUSG00000037628	Cdkn3	-4.14335	-2.0508	5.64e-09	1.72e-07	down	1413.73	5853.23	1644.37	1183.08	4745.51	6960.94	ZGA
ENSMUSG00000037640	Zfp60	6.50004	2.70045	1.19e-06	2.01e-05	up	518.654	79.6496	476.393	560.916	66.082	93.2172	Maternal
ENSMUSG00000037653	Kctd8	3.98646	1.99511	1.35e-07	2.95e-06	up	2208.35	553.473	2609.03	1807.66	488.387	618.558	Other coding protein genes
ENSMUSG00000037683	Armc3	148.705	7.21631	2.65e-06	4.07e-05	up	137.537	1.03253	118.727	156.347	2.06506	0	Other coding protein genes
ENSMUSG00000037706	Cd81	18.9266	4.24235	0.00250221	0.0145104	up	75.6142	3.92299	87.5613	63.6672	2.06506	5.78091	Other coding protein genes
ENSMUSG00000037735	2810032G03Rik	314.261	8.29582	0.000575179	0.0043315	up	49.9574	0	56.3954	43.5193	0	0	Other coding protein genes
ENSMUSG00000037738	Nek5	4.63046	2.21116	4.12e-05	0.000454851	up	788.382	170.665	725.72	851.045	227.157	114.173	Other coding protein genes
ENSMUSG00000037740	Mrps26	-3.33156	-1.7362	3.74e-06	5.58e-05	down	517.927	1725.29	512.011	523.844	1427.99	2022.6	Maternal
ENSMUSG00000037747	Phyhipl	7.27933	2.8638	0.010186	0.044577	up	250.416	34.17	323.532	177.301	6.19519	62.1448	Maternal
ENSMUSG00000037747	D630013N20Rik	7.27933	2.8638	0.010186	0.044577	up	250.416	34.17	323.532	177.301	6.19519	62.1448	Other coding protein genes
ENSMUSG00000037822	Smim14	4.0096	2.00346	1.31e-08	3.62e-07	up	68905.6	17184.9	54822.3	82988.9	13371.3	20998.4	Maternal
ENSMUSG00000037845	Fdxacb1	-50.7619	-5.66567	0.000645394	0.00477516	down	2.22614	101.071	4.45227	0	76.4073	125.735	Other coding protein genes
ENSMUSG00000037902	Sirpa	307.588	8.26486	0.00065278	0.00482605	up	48.8565	0	44.5227	53.1903	0	0	Other coding protein genes
ENSMUSG00000037905	Bri3bp	-6.16711	-2.62459	0.000644676	0.00477357	down	101.624	631.315	35.6182	167.63	547.242	715.388	ZGA
ENSMUSG00000037922	Bank1	383.92	8.58466	3.08e-11	1.65e-09	up	316.246	0.722614	329.468	303.023	0	1.44523	Maternal
ENSMUSG00000037966	Ninj1	6.61074	2.72481	2.53e-12	1.69e-10	up	5600.97	847.406	3879.41	7322.53	821.895	872.918	Maternal
ENSMUSG00000037972	Snn	-30.2537	-4.91904	0.000116962	0.0011176	down	4.51614	128.945	7.42045	1.61183	88.7977	169.092	Other coding protein genes
ENSMUSG00000038000	Acd	4.242	2.08475	3.29e-08	8.31e-07	up	4026.63	949.786	3036.45	5016.81	1063.51	836.065	Maternal
ENSMUSG00000038014	Fam120a	-5.20747	-2.38058	3.29e-05	0.000372534	down	389.388	2029.03	362.118	416.657	3109.98	948.07	ZGA
ENSMUSG00000038047	Haus6	-4.6326	-2.21182	1.91e-09	6.51e-08	down	632.123	2926.09	704.943	559.304	3489.96	2362.23	Maternal
ENSMUSG00000038068	Rnf144b	-10.6233	-3.40915	0.0021421	0.0128574	down	10.3689	109.279	11.8727	8.86505	87.7652	130.793	Other coding protein genes
ENSMUSG00000038074	Fkbp14	6.43161	2.68518	0.000202782	0.00179763	up	1215.23	188.557	1050.74	1379.72	59.8868	317.228	Maternal
ENSMUSG00000038112	AW551984	44.1987	5.46593	0.00383434	0.0204574	up	64.926	1.5488	83.109	46.743	3.09759	0	Other coding protein genes
ENSMUSG00000038147	Cd84	12.8835	3.68745	0.00253653	0.0146691	up	187.711	14.4009	151.377	224.044	2.06506	26.7367	Other coding protein genes
ENSMUSG00000038179	Slamf7	3.33277	1.73672	1.73e-05	0.000211543	up	1083.17	324.692	1160.56	1005.78	288.076	361.307	Other coding protein genes
ENSMUSG00000038240	Pdss2	4.20864	2.07335	0.000198389	0.00176444	up	2640.66	626.797	3125.49	2155.82	300.467	953.128	Maternal
ENSMUSG00000038252	Ncapd2	-4.07014	-2.02508	0.00115103	0.00770936	down	122.672	500.432	108.339	137.005	674.243	326.622	ZGA
ENSMUSG00000038274	Fau	-4.70614	-2.23454	2.94e-15	3.45e-13	down	3056.22	14379.8	3328.81	2783.62	15996	12763.5	Maternal
ENSMUSG00000038280	Ostm1	-24.8105	-4.63288	1.22e-16	2.02e-14	down	43.5542	1078.09	46.0068	41.1016	1461.03	695.155	ZGA
ENSMUSG00000038286	Bphl	3.92886	1.97411	0.00053618	0.00407819	up	386.778	98.4407	366.57	406.986	94.9929	101.889	Maternal
ENSMUSG00000038298	Pdzk1	580.501	9.18115	6.33e-06	8.85e-05	up	92.1796	0	77.1727	107.186	0	0	Maternal
ENSMUSG00000038304	Cd160	4.45884	2.15667	9.94e-09	2.81e-07	up	2780.92	623.1	2928.11	2633.73	478.062	768.139	Maternal
ENSMUSG00000038330	Pramel32	5.62203	2.49109	6.06e-18	1.19e-15	up	22465.2	3995.24	23951.7	20978.7	3386.7	4603.77	Other coding protein genes
ENSMUSG00000038354	Ankrd35	-11.2375	-3.49025	2.98e-07	5.99e-06	down	31.7651	358.154	29.6818	33.8484	431.598	284.71	Other coding protein genes
ENSMUSG00000038372	Gmds	3.0664	1.61655	0.00171464	0.0107003	up	1156.36	377.669	789.536	1523.18	467.737	287.6	Maternal
ENSMUSG00000038383	Pigu	5.66455	2.50196	2.83e-07	5.72e-06	up	720.996	127.037	774.695	667.296	107.383	146.691	Maternal
ENSMUSG00000038402	Foxf2	-343.786	-8.42537	0.000373427	0.00300496	down	0	69.2294	0	0	121.839	16.6201	Other coding protein genes
ENSMUSG00000038422	Hdhd3	67.6484	6.07998	0.00826126	0.0377797	up	52.1986	0.722614	97.9499	6.44731	0	1.44523	Other coding protein genes
ENSMUSG00000038496	Slc19a3	-4.3006	-2.10454	4.03e-08	9.93e-07	down	331.445	1423.25	369.538	293.352	1529.18	1317.33	ZGA
ENSMUSG00000038503	Mesd	-7.51593	-2.90995	5.3e-07	9.89e-06	down	138.52	1048.03	77.1727	199.867	1202.9	893.151	Other coding protein genes
ENSMUSG00000038510	Rpf2	-5.13362	-2.35998	9.33e-14	8.33e-12	down	995.839	5112.68	998.793	992.885	5945.32	4280.04	ZGA
ENSMUSG00000038530	Rgs4	538.105	9.07174	1.17e-05	0.000151167	up	85.4571	0	74.2045	96.7096	0	0	Other coding protein genes
ENSMUSG00000038543	BC028528	-3.90502	-1.96533	4.44e-08	1.08e-06	down	578.407	2255.07	679.713	477.101	2324.23	2185.91	ZGA
ENSMUSG00000038552	Fndc4	-63.8806	-5.99731	0.000742663	0.00539962	down	2.41774	166.133	0	4.83548	322.15	10.1166	Other coding protein genes
ENSMUSG00000038567	Cyp24a1	232.094	7.85857	0.00313153	0.0173756	up	36.8955	0	41.5545	32.2365	0	0	Other coding protein genes
ENSMUSG00000038605	Samd10	3.58377	1.84148	0.000483053	0.00373081	up	1088.6	304.262	734.625	1442.59	375.841	232.682	Maternal
ENSMUSG00000038611	Phrf1	-3.88253	-1.957	0.00361973	0.0195649	down	101.635	394.916	100.918	102.351	544.144	245.689	ZGA
ENSMUSG00000038612	Mcl1	-6.13786	-2.61774	5.27e-09	1.61e-07	down	327.483	2017.15	218.161	436.805	2070.23	1964.07	ZGA
ENSMUSG00000038622	Med30	4.06616	2.02367	0.000310544	0.00257522	up	12459.7	3064.58	4824.78	20094.6	3086.24	3042.93	Maternal
ENSMUSG00000038628	Polr3k	-4.85714	-2.28011	3.84e-11	2.01e-09	down	17313.6	84091.9	19192.3	15434.9	106429	61754.6	Maternal
ENSMUSG00000038630	Zkscan16	12.4301	3.63576	0.00323972	0.0179027	up	230.468	18.3753	140.989	319.948	2.06506	34.6855	Maternal
ENSMUSG00000038633	Degs1	3.96288	1.98655	2.63e-06	4.05e-05	up	39695	10016.2	32853.3	46536.7	6163.18	13869.1	Maternal
ENSMUSG00000038658	Ric1	-3.31022	-1.72693	0.0019336	0.0118261	down	7822.76	25899.3	3825.98	11819.5	36360.6	15437.9	Maternal
ENSMUSG00000038671	Arfrp1	-5.11512	-2.35477	4.74e-13	3.68e-11	down	978.672	5012.24	798.44	1158.9	5030.49	4993.99	ZGA
ENSMUSG00000038697	Taf5l	-3.06108	-1.61404	0.00989609	0.0435487	down	106.47	326.354	100.918	112.022	388.232	264.477	ZGA
ENSMUSG00000038736	Nudcd1	-4.25502	-2.08917	2.44e-05	0.000286117	down	574.58	2449.93	347.277	801.884	2965.43	1934.44	Maternal
ENSMUSG00000038745	Nlrp6	-10.0478	-3.32881	0.000309007	0.00256696	down	18.9982	187.695	26.7136	11.2828	196.181	179.208	Other coding protein genes
ENSMUSG00000038751	Ptk6	236.043	7.8829	0.00300077	0.0168169	up	37.4703	0	28.1977	46.743	0	0	Other coding protein genes
ENSMUSG00000038754	Elovl3	9.18841	3.19982	0.0043906	0.0227858	up	212.197	23.2826	78.6568	345.737	37.1711	9.39398	Other coding protein genes
ENSMUSG00000038759	Nup205	-4.46204	-2.1577	7.51e-10	2.78e-08	down	374.562	1671.47	369.538	379.585	1565.32	1777.63	ZGA
ENSMUSG00000038760	Trhr	226.805	7.82531	0.00625788	0.0301861	up	35.9468	0	7.42045	64.4731	0	0	Other coding protein genes
ENSMUSG00000038768	9130409I23Rik	3.35106	1.74462	3.81e-07	7.41e-06	up	4528.55	1350.89	4294.96	4762.14	1061.44	1640.33	Maternal
ENSMUSG00000038770	Kpna7	3.97406	1.99061	8.48e-07	1.5e-05	up	1360.81	342.45	1132.36	1589.26	314.922	369.978	Maternal
ENSMUSG00000038777	Sema6c	-169.861	-7.40821	0.00656397	0.0314314	down	0	34.1732	0	0	35.1061	33.2403	Other coding protein genes
ENSMUSG00000038780	Smurf1	3.44681	1.78526	0.000313008	0.00258895	up	547.004	158.682	510.527	583.481	149.717	167.646	Other coding protein genes
ENSMUSG00000038784	Cnot4	3.60233	1.84893	1.67e-08	4.48e-07	up	4663.14	1294.83	5053.33	4272.95	1513.69	1075.97	Maternal
ENSMUSG00000038827	Abitram	-6.32113	-2.66018	3.01e-11	1.62e-09	down	214.576	1360.42	182.543	246.61	1382.56	1338.28	Other coding protein genes
ENSMUSG00000038843	Gcnt1	-10.0994	-3.33619	0.00219815	0.0130945	down	23.9858	246.907	4.45227	43.5193	284.979	208.835	Other coding protein genes
ENSMUSG00000038848	Ythdf1	-6.29773	-2.65483	8.59e-07	1.51e-05	down	215.781	1359.76	210.741	220.82	1939.09	780.423	ZGA
ENSMUSG00000038914	Dido1	-4.66716	-2.22255	6.77e-05	0.000697055	down	186.64	869.95	213.709	159.571	1186.38	553.522	ZGA
ENSMUSG00000038925	E330034G19Rik	7.64378	2.93429	3.05e-27	2.32e-24	up	126133	16500.9	140474	111793	15013	17988.8	Maternal
ENSMUSG00000038963	Slco4a1	-5.53686	-2.46907	6.25e-07	1.14e-05	down	112.451	624.048	102.402	122.499	650.495	597.602	Maternal
ENSMUSG00000038965	Ube2l3	-7.13115	-2.83413	6.81e-20	1.82e-17	down	509.367	3636.77	467.488	551.245	3853.41	3420.13	ZGA
ENSMUSG00000038975	Rabggtb	-7.56632	-2.91959	2.33e-11	1.27e-09	down	199.319	1503.18	237.454	161.183	1758.4	1247.95	ZGA
ENSMUSG00000039031	Arhgap18	6.19045	2.63004	0.00366555	0.019762	up	770.375	124.189	479.361	1061.39	25.8133	222.565	Maternal
ENSMUSG00000039032	Tsga13	9.18646	3.19951	0.000145176	0.00135055	up	204.936	22.2484	256.748	153.124	20.6506	23.8463	Other coding protein genes
ENSMUSG00000039041	Adrm1	-4.1553	-2.05495	0.00205122	0.0124098	down	82.0662	342.871	59.3636	104.769	385.134	300.607	Maternal
ENSMUSG00000039048	Foxred1	6.98846	2.80498	0.0078778	0.0362791	up	109.291	15.5892	100.918	117.663	12.3904	18.788	ZGA
ENSMUSG00000039057	Myo16	3.32622	1.73388	0.00449347	0.0232372	up	333.833	100.35	295.334	372.332	90.8628	109.837	Other coding protein genes
ENSMUSG00000039067	Psmd7	-3.29395	-1.71982	1.4e-07	3.04e-06	down	1073.27	3531.78	1240.7	905.847	3353.66	3709.9	Maternal
ENSMUSG00000039070	Cpa4	56.3345	5.81595	0.0048089	0.0245414	up	54.3307	1.03253	29.6818	78.9795	2.06506	0	Other coding protein genes
ENSMUSG00000039089	L3mbtl3	3.58252	1.84098	0.00235645	0.0138379	up	367.412	102.362	385.863	348.961	82.6025	122.122	Other coding protein genes
ENSMUSG00000039106	Htr5a	4.4915	2.1672	3.43e-07	6.74e-06	up	1552.98	345.334	1507.84	1598.13	257.1	433.569	Other coding protein genes
ENSMUSG00000039109	F13a1	44.9972	5.49176	5.14e-06	7.37e-05	up	301.513	6.50353	287.913	315.112	0	13.0071	Other coding protein genes
ENSMUSG00000039115	Itga9	3.66768	1.87487	4.21e-06	6.18e-05	up	2775.73	757.458	2589.74	2961.73	980.905	534.012	Maternal
ENSMUSG00000039138	4930591A17Rik	-342.513	-8.42001	0.000874275	0.00617316	down	0	68.9725	0	0	132.164	5.78091	Other coding protein genes
ENSMUSG00000039167	Adgrl4	1083.62	10.0816	3.6e-08	9.01e-07	up	171.96	0	105.37	238.55	0	0	Other coding protein genes
ENSMUSG00000039178	Tbc1d19	5.48407	2.45525	4.75e-05	0.00051399	up	2125.34	387.081	1850.66	2400.01	162.107	612.054	Maternal
ENSMUSG00000039182	AW209491	-9.26242	-3.21139	3.24e-05	0.000367651	down	56.8959	531.208	35.6182	78.1736	795.049	267.367	Maternal
ENSMUSG00000039183	Nubp2	5.05916	2.3389	1.09e-12	7.89e-11	up	8013.12	1583.18	8597.33	7428.91	1258.66	1907.7	Maternal
ENSMUSG00000039198	Ptchd3	70.2068	6.13354	0.00112425	0.00757166	up	67.029	1.03253	62.3318	71.7263	2.06506	0	Other coding protein genes
ENSMUSG00000039202	Abhd2	-12.9406	-3.69383	2.44e-09	8.15e-08	down	74.3902	970.308	50.4591	98.3214	1342.29	598.325	Other coding protein genes
ENSMUSG00000039219	Arid4b	-4.11522	-2.04097	0.00196512	0.0119573	down	252.013	1036.61	286.429	217.597	1632.43	440.795	ZGA
ENSMUSG00000039221	Rpl22l1	-7.36819	-2.88131	4.45e-11	2.27e-09	down	154.875	1136.23	184.027	125.722	1164.7	1107.77	ZGA
ENSMUSG00000039224	D1Pas1	-6.24431	-2.64254	4.43e-08	1.08e-06	down	142.795	893.888	127.632	157.959	1073.83	713.943	ZGA
ENSMUSG00000039231	Suv39h1	-3.40174	-1.76627	0.00880518	0.0397886	down	228.514	776.32	289.398	167.63	1181.22	371.424	ZGA
ENSMUSG00000039239	Tgfb2	3.40933	1.76949	1.86e-08	4.92e-07	up	16877.1	4949.99	14624.2	19130	4112.57	5787.42	Maternal
ENSMUSG00000039246	Lyplal1	4.38205	2.1316	1.13e-08	3.14e-07	up	5527.73	1261.07	4682.3	6373.16	954.059	1568.07	Maternal
ENSMUSG00000039294	Cybc1	-20.8999	-4.38542	9.01e-06	0.000119779	down	9.0764	196.261	4.45227	13.7005	178.628	213.894	Other coding protein genes
ENSMUSG00000039313	Minar1	232.972	7.86401	0.00304509	0.0169951	up	37.0233	0	38.5863	35.4602	0	0	Other coding protein genes
ENSMUSG00000039318	Rab3gap2	3.23667	1.69451	8.65e-05	0.000862478	up	838.58	259.241	739.077	938.083	261.23	257.251	Maternal
ENSMUSG00000039347	Atp6v0e2	4.83921	2.27477	0.00721221	0.0338451	up	276.078	56.7798	326.5	225.656	26.8458	86.7137	Other coding protein genes
ENSMUSG00000039349	C130074G19Rik	-6.43051	-2.68493	0.00187714	0.0115402	down	29.77	189.761	38.5863	20.9537	214.767	164.756	Other coding protein genes
ENSMUSG00000039391	Ccdc81	3.43417	1.77996	0.000562326	0.00425154	up	487.631	142.061	448.195	527.067	142.489	141.632	Other coding protein genes
ENSMUSG00000039395	Mreg	-5.62544	-2.49197	2.23e-06	3.5e-05	down	274.779	1548.75	225.582	323.977	2163.15	934.34	ZGA
ENSMUSG00000039396	Neil3	7.74668	2.95358	8.21e-07	1.45e-05	up	5521.36	712.217	4624.42	6418.29	265.361	1159.07	Maternal
ENSMUSG00000039414	Heatr5b	3.05431	1.61084	0.00924795	0.0412982	up	347.618	113.722	424.45	270.787	119.774	107.67	Other coding protein genes
ENSMUSG00000039419	Cntnap2	5.52553	2.46611	6.28e-06	8.81e-05	up	663.19	120.28	722.752	603.629	153.847	86.7137	Other coding protein genes
ENSMUSG00000039497	Dse	-3.75083	-1.90721	0.00933044	0.0415339	down	232.189	870.908	250.811	213.567	1445.54	296.272	Maternal
ENSMUSG00000039509	Nup133	-5.5113	-2.46239	0.000515556	0.00393391	down	60.7977	337.809	38.5863	83.0091	348.996	326.622	ZGA
ENSMUSG00000039515	Ptpa	-8.33808	-3.05972	0.00165284	0.0103956	down	19.1898	158.935	22.2614	16.1183	103.253	214.616	Other coding protein genes
ENSMUSG00000039531	Zup1	3.02964	1.59915	0.000313944	0.00259437	up	1019.77	336.15	1191.72	847.821	284.979	387.321	Other coding protein genes
ENSMUSG00000039563	2210406O10Rik	3.32047	1.73139	7.6e-06	0.000103956	up	1991.76	600.211	2126.7	1856.82	730	470.422	Maternal
ENSMUSG00000039616	Mocos	4.327	2.11337	0.00453689	0.0234299	up	265.54	61.4807	178.091	352.99	62.9844	59.977	Other coding protein genes
ENSMUSG00000039640	Mrpl12	-4.1817	-2.06409	0.00560456	0.0277095	down	67.8593	285.726	43.0386	92.68	322.15	249.302	ZGA
ENSMUSG00000039670	Oxld1	323.3	8.33673	0.000490974	0.00378124	up	51.3381	0	43.0386	59.6376	0	0	Other coding protein genes
ENSMUSG00000039713	Plekhg5	-6.86007	-2.77822	0.00505647	0.0255511	down	29.4751	202.444	26.7136	32.2365	82.6025	322.286	Other coding protein genes
ENSMUSG00000039720	Got1l1	254.216	7.98991	0.00196028	0.0119394	up	40.3747	0	35.6182	45.1312	0	0	Other coding protein genes
ENSMUSG00000039756	Dnttip2	-3.9302	-1.9746	1.26e-05	0.000161313	down	609.491	2399.11	463.036	755.947	3076.94	1721.27	Maternal
ENSMUSG00000039782	Cpeb2	-3.35254	-1.74525	5.28e-06	7.54e-05	down	350.173	1173.46	365.086	335.26	1258.66	1088.26	Other coding protein genes
ENSMUSG00000039795	Zfand1	4.41604	2.14275	0.00206151	0.0124496	up	553.364	124.916	653	453.729	61.9519	187.88	Other coding protein genes
ENSMUSG00000039814	Xkr5	282.045	8.13978	0.00111945	0.00754835	up	44.8467	0	53.4272	36.2661	0	0	Other coding protein genes
ENSMUSG00000039826	Trub2	-7.13973	-2.83587	9.54e-08	2.16e-06	down	75.1079	537.061	71.2363	78.9795	509.038	565.084	ZGA
ENSMUSG00000039841	Zfp800	-4.64068	-2.21434	7.78e-05	0.000788116	down	146.063	680.126	117.243	174.883	865.261	494.991	Other coding protein genes
ENSMUSG00000039887	Alg14	-3.14073	-1.6511	0.000236281	0.00205061	down	601.17	1884.74	768.759	433.581	1503.37	2266.12	Maternal
ENSMUSG00000039908	Slc26a11	78.9029	6.30201	9.74e-07	1.69e-05	up	136.205	1.75515	93.4977	178.913	2.06506	1.44523	Other coding protein genes
ENSMUSG00000039942	Ptger4	-4.81555	-2.2677	0.000290975	0.00243955	down	87.2756	418.224	106.854	67.6967	340.735	495.713	ZGA
ENSMUSG00000039943	Plcb4	6.12185	2.61397	0.00061203	0.00456382	up	408.346	66.4323	371.023	445.67	30.9759	101.889	Other coding protein genes
ENSMUSG00000039956	Mrap	5.50013	2.45947	0.00139159	0.00899119	up	1597.82	290.085	1617.66	1577.98	67.1145	513.056	ZGA
ENSMUSG00000039960	Rhou	-11.2368	-3.49016	0.00165523	0.0104012	down	10.0937	114.189	8.90454	11.2828	144.554	83.8232	Other coding protein genes
ENSMUSG00000039977	Deup1	681.335	9.41222	1.93e-06	3.09e-05	up	108.372	0	140.989	75.7559	0	0	Other coding protein genes
ENSMUSG00000039982	Dtx4	-35.0087	-5.12964	0.000165804	0.00151067	down	4.02957	151.815	0	8.05913	128.034	175.595	Other coding protein genes
ENSMUSG00000039989	Cbx4	-501.035	-8.96877	1.56e-05	0.000193271	down	0	100.873	0	0	156.945	44.8021	Other coding protein genes
ENSMUSG00000040025	Ythdf2	-5.8756	-2.55474	1.04e-05	0.000136415	down	1513.16	8897.75	691.586	2334.73	12274.7	5520.77	Maternal
ENSMUSG00000040028	Elavl1	-3.74922	-1.90659	3.69e-05	0.000412767	down	261.497	980.72	262.684	260.31	1214.26	747.183	Other coding protein genes
ENSMUSG00000040044	Orc3	5.29143	2.40366	9.33e-08	2.12e-06	up	825.486	155.895	921.62	729.352	152.815	158.975	Maternal
ENSMUSG00000040048	Ndufb10	-3.04747	-1.60761	1.17e-06	1.99e-05	down	991.235	3020.8	1012.15	970.32	3487.89	2553.72	ZGA
ENSMUSG00000040093	Bmf	-61.58	-5.94439	6.67e-05	0.000687427	down	1.61183	112.535	0	3.22365	123.904	101.166	Other coding protein genes
ENSMUSG00000040147	Maob	3.47593	1.7974	0.00541789	0.0269972	up	1325.79	380.838	1843.24	808.331	187.921	573.756	Maternal
ENSMUSG00000040158	Tax1bp3	3.2066	1.68104	2e-05	0.00024053	up	1356.1	422.509	1400.98	1311.22	350.028	494.991	Maternal
ENSMUSG00000040164	Kcns1	-173.796	-7.44125	0.00862572	0.0391264	down	0	35.0017	0	0	59.8868	10.1166	Other coding protein genes
ENSMUSG00000040197	Cd209e	254.92	7.9939	0.00199723	0.0121256	up	40.5419	0	50.4591	30.6247	0	0	Other coding protein genes
ENSMUSG00000040212	Emp3	-3.12064	-1.64184	0.00426352	0.0222416	down	133.213	416.94	106.854	159.571	392.362	441.517	Other coding protein genes
ENSMUSG00000040250	Ints13	-3.98049	-1.99294	1.22e-08	3.38e-07	down	620.079	2465.18	694.554	545.603	2178.64	2751.71	Other coding protein genes
ENSMUSG00000040254	Sema3d	28.517	4.83375	0.0107656	0.0465878	up	63.9378	2.16784	31.1659	96.7096	0	4.33569	Other coding protein genes
ENSMUSG00000040263	Klhdc4	-9.32728	-3.22146	0.00779591	0.035991	down	17.8532	164.89	25.2295	10.4769	284.979	44.8021	ZGA
ENSMUSG00000040264	Gbp2b	1362.09	10.4116	1.68e-09	5.82e-08	up	216.538	0	249.327	183.748	0	0	Other coding protein genes
ENSMUSG00000040269	Mrps28	-4.68935	-2.22939	7.36e-08	1.71e-06	down	549.294	2577.62	513.495	585.093	3315.46	1839.78	Maternal
ENSMUSG00000040270	Bach2	4.29377	2.10224	8.34e-10	3.07e-08	up	1938.15	451.218	2117.8	1758.5	445.021	457.415	Other coding protein genes
ENSMUSG00000040289	Hey1	-5.47782	-2.4536	6.84e-07	1.23e-05	down	130.363	711.231	154.345	106.381	689.731	732.731	Maternal
ENSMUSG00000040312	Cchcr1	-4.17097	-2.06038	6.16e-05	0.000642656	down	140.417	585.495	145.441	135.393	682.503	488.487	ZGA
ENSMUSG00000040374	Pex2	1202.51	10.2318	6.23e-09	1.87e-07	up	190.954	0	160.282	221.626	0	0	Other coding protein genes
ENSMUSG00000040380	Cbln3	32.4276	5.01915	3.23e-05	0.000366655	up	117.964	3.56168	105.37	130.558	2.06506	5.0583	Other coding protein genes
ENSMUSG00000040385	Ppp1ca	4.25075	2.08772	0.000274554	0.00232235	up	960.991	226.574	759.854	1162.13	318.02	135.129	Maternal
ENSMUSG00000040413	Timd2	-5.48861	-2.45644	5.43e-20	1.5e-17	down	7084.53	38890.2	6335.58	7833.48	41812.4	35968.1	ZGA
ENSMUSG00000040420	Cdh18	4.69542	2.23125	0.00120183	0.00798769	up	322.924	68.5503	342.825	303.023	47.4964	89.6042	Other coding protein genes
ENSMUSG00000040429	Mterf1a	-4.33074	-2.11461	0.0057662	0.0283906	down	60.8964	261.928	83.109	38.6838	291.174	232.682	Maternal
ENSMUSG00000040430	Pitpnc1	-4.02948	-2.01059	0.00455161	0.0234932	down	80.2779	322.227	100.918	59.6376	408.882	235.572	Other coding protein genes
ENSMUSG00000040456	H2ap	1275.3	10.3166	3.09e-09	1.01e-07	up	202.551	0	181.059	224.044	0	0	Other coding protein genes
ENSMUSG00000040459	Arglu1	-9.43162	-3.23751	5.66e-06	8.02e-05	down	682.19	6440.82	356.182	1008.2	10919	1962.62	ZGA
ENSMUSG00000040463	Mybbp1a	-9.88748	-3.3056	1.24e-06	2.08e-05	down	31.6373	312.412	32.65	30.6247	331.443	293.381	Maternal
ENSMUSG00000040482	Dxo	-7.87591	-2.97745	0.000106869	0.00103469	down	28.5414	224.448	29.6818	27.4011	229.222	219.675	ZGA
ENSMUSG00000040498	Igsf23	3.10397	1.63412	0.0021497	0.0128907	up	1180.09	380.304	1530.1	830.091	499.745	260.864	Maternal
ENSMUSG00000040532	Abhd11	4.96886	2.31291	4.3e-09	1.35e-07	up	1120.22	225.532	1058.16	1182.27	229.222	221.843	Maternal
ENSMUSG00000040537	Adam22	-7.79637	-2.9628	0.0116074	0.0494431	down	12.5114	98.5412	8.90454	16.1183	69.1796	127.903	Other coding protein genes
ENSMUSG00000040548	Tex2	-7.07485	-2.8227	2.86e-05	0.000329371	down	189.368	1335.92	262.684	116.052	2054.74	617.113	ZGA
ENSMUSG00000040550	Otud6b	-3.37711	-1.75579	8.46e-10	3.11e-08	down	1808.82	6111.83	1611.72	2005.92	6266.43	5957.23	Maternal
ENSMUSG00000040583	Cyp2b13	547.893	9.09775	3.33e-05	0.000377012	up	87.2269	0	145.441	29.0129	0	0	Other coding protein genes
ENSMUSG00000040600	Eps8l3	179.688	7.48935	0.0103664	0.0452	up	28.5217	0	20.7773	36.2661	0	0	Maternal
ENSMUSG00000040601	Nlrp4a	4.1763	2.06222	1.24e-10	5.6e-09	up	6218.61	1488.56	5838.41	6598.82	1220.45	1756.68	Maternal
ENSMUSG00000040624	Plekhg1	3.05147	1.6095	0.000628693	0.00467159	up	1056.33	346.695	866.709	1245.94	427.468	265.922	Maternal
ENSMUSG00000040650	Cyp2b23	4.33919	2.11743	0.0002054	0.00181659	up	421.408	97.0461	385.863	456.953	85.7001	108.392	Maternal
ENSMUSG00000040658	Dnph1	-35.1626	-5.13597	1.54e-16	2.48e-14	down	19.6369	711.912	11.8727	27.4011	778.529	645.294	ZGA
ENSMUSG00000040660	Cyp2b9	218.827	7.77365	0.00650239	0.0311757	up	34.8564	0	60.8477	8.86505	0	0	Other coding protein genes
ENSMUSG00000040666	Sh3bgr	282.922	8.14426	0.0010766	0.00733221	up	44.9744	0	50.4591	39.4898	0	0	Other coding protein genes
ENSMUSG00000040699	Limd2	-7.6882	-2.94265	6.74e-06	9.33e-05	down	51.928	395.725	66.7841	37.072	388.232	403.219	Other coding protein genes
ENSMUSG00000040725	Hnrnpul1	-6.7612	-2.75728	0.0015674	0.0099546	down	25.7846	173.863	28.1977	23.3715	207.539	140.187	ZGA
ENSMUSG00000040726	Hesx1	-14.1759	-3.82537	8.34e-33	1.06e-29	down	422.278	5995.14	384.379	460.177	6861.17	5129.12	ZGA
ENSMUSG00000040731	Eif4h	-6.08071	-2.60424	1.12e-07	2.5e-06	down	134.014	815.062	135.052	132.976	989.165	640.959	ZGA
ENSMUSG00000040812	Agbl2	7.58685	2.9235	0.0108541	0.0468751	up	145.995	19.411	146.925	145.064	33.041	5.78091	Other coding protein genes
ENSMUSG00000040818	Dennd6a	3.8617	1.94924	1.77e-15	2.17e-13	up	16567.2	4289.99	16477.9	16656.6	4159.04	4420.95	Maternal
ENSMUSG00000040824	Snrpd2	-4.99594	-2.32076	1.32e-17	2.44e-15	down	2020.58	10095.4	2009.46	2031.71	11087.3	9103.49	ZGA
ENSMUSG00000040843	Tiprl	-3.33689	-1.7385	4.79e-09	1.48e-07	down	2758.51	9208.38	2362.67	3154.35	8525.61	9891.14	Maternal
ENSMUSG00000040913	Fbxw4	9.93239	3.31214	5.6e-10	2.16e-08	up	3131.19	314.768	2457.65	3804.72	164.172	465.364	Maternal
ENSMUSG00000040952	Rps19	-3.74815	-1.90618	1.82e-10	7.9e-09	down	1375.08	5150.3	1540.49	1209.68	4905.56	5395.04	ZGA
ENSMUSG00000040966	Slc22a2	326.908	8.35274	0.000477648	0.00370025	up	51.9919	0	65.3	38.6838	0	0	Other coding protein genes
ENSMUSG00000040978	Gm11992	195.79	7.61317	4.21e-07	8.1e-06	up	180.275	1.03253	99.434	261.116	2.06506	0	Other coding protein genes
ENSMUSG00000041062	Mslnl	4.97183	2.31378	0.00279647	0.0158306	up	390.567	78.2526	409.609	371.526	35.1061	121.399	Other coding protein genes
ENSMUSG00000041075	Fzd7	-6.3372	-2.66385	8.71e-07	1.53e-05	down	127.714	808.153	140.989	114.44	1056.28	560.026	ZGA
ENSMUSG00000041126	H2az2	-4.84921	-2.27775	5.1e-11	2.57e-09	down	3550.58	17225.2	2600.13	4501.03	18289.2	16161.3	Other coding protein genes
ENSMUSG00000041153	Osgin2	-31.2931	-4.96777	7.27e-05	0.000741413	down	7.25322	239.103	0	14.5064	192.051	286.155	Other coding protein genes
ENSMUSG00000041189	Chrnb1	8.03454	3.00622	3.95e-05	0.000438592	up	543.978	67.3612	599.572	488.384	29.9434	104.779	Other coding protein genes
ENSMUSG00000041203	Trir	-4.41925	-2.1438	0.000411178	0.00326453	down	753.144	3333.55	280.493	1225.79	3080.04	3587.06	Other coding protein genes
ENSMUSG00000041215	Yeats2	-17.84	-4.15705	0.00213828	0.0128437	down	12.0887	222.023	0	24.1774	232.32	211.726	ZGA
ENSMUSG00000041219	Arhgap11a	-4.0278	-2.00999	1.22e-06	2.07e-05	down	529.073	2130.2	571.375	486.772	2703.17	1557.23	Maternal
ENSMUSG00000041255	Tmco5b	3.69012	1.88367	0.000194773	0.00173877	up	945.402	255.723	1150.17	740.634	192.051	319.395	Other coding protein genes
ENSMUSG00000041264	Uspl1	-3.50339	-1.80875	1.04e-06	1.78e-05	down	439.523	1537.43	498.654	380.391	1536.41	1538.45	Maternal
ENSMUSG00000041359	Tcl1	11.8584	3.56784	7.38e-16	1e-13	up	234828	19801.9	215469	254188	10928.3	28675.5	Maternal
ENSMUSG00000041360	Pum3	-5.45565	-2.44775	4.54e-09	1.41e-07	down	372.733	2039.51	271.588	473.877	2173.48	1905.53	Other coding protein genes
ENSMUSG00000041375	Ccdc9	-5.50574	-2.46094	0.00568768	0.0280639	down	46.3156	257.798	19.2932	73.3381	282.914	232.682	Other coding protein genes
ENSMUSG00000041377	Ninj2	4.73968	2.24479	4.78e-15	5.41e-13	up	7338.59	1547.89	8091.26	6585.92	1449.67	1646.12	Maternal
ENSMUSG00000041396	Mettl18	17.2524	4.10872	0.00213275	0.0128215	up	451.797	26.0141	400.704	502.89	0	52.0282	Other coding protein genes
ENSMUSG00000041429	Nthl1	3.65367	1.86935	0.000772563	0.00558778	up	639.562	175.414	606.993	672.132	232.32	118.509	Maternal
ENSMUSG00000041439	Mfsd6	3.62863	1.85943	0.00174897	0.010886	up	362.079	99.8346	313.143	411.016	97.0579	102.611	Other coding protein genes
ENSMUSG00000041453	Rpl21	-3.98366	-1.99409	3.54e-05	0.000397391	down	492.665	1958.24	658.936	326.395	1526.08	2390.41	ZGA
ENSMUSG00000041491	Cep78	3.44807	1.78579	7.6e-05	0.00077035	up	1331.46	385.598	1524.16	1138.76	287.044	484.151	Maternal
ENSMUSG00000041544	Disp3	-324.787	-8.34335	0.000174333	0.00158005	down	0	65.3531	0	0	74.3423	56.3639	Other coding protein genes
ENSMUSG00000041560	Nop53	-4.2247	-2.07885	0.00413646	0.021708	down	58.7586	248.457	57.8795	59.6376	302.532	194.383	Other coding protein genes
ENSMUSG00000041608	Entpd3	-277.924	-8.11854	0.000771826	0.00558457	down	0	55.9607	0	0	88.7977	23.1237	Other coding protein genes
ENSMUSG00000041620	Mmp1b	238.564	7.89823	0.00986711	0.0434413	up	37.8141	0	1.48409	74.144	0	0	Other coding protein genes
ENSMUSG00000041624	Gucy1a2	17.4195	4.12263	0.00510894	0.0257547	up	216.345	12.2844	132.084	300.606	0	24.5689	Other coding protein genes
ENSMUSG00000041650	Pcca	4.2426	2.08495	5.07e-05	0.000543525	up	1148.02	270.391	1573.14	722.904	277.751	263.032	Maternal
ENSMUSG00000041710	Trpc5	31.3773	4.97165	0.00227689	0.013475	up	94.0817	2.89046	117.243	70.9204	0	5.78091	Other coding protein genes
ENSMUSG00000041736	Tspo	36.8039	5.20179	3.1e-05	0.000352921	up	299.439	7.94876	261.2	337.678	0	15.8975	Other coding protein genes
ENSMUSG00000041775	Mapk1ip1	9.10732	3.18703	3.21e-10	1.33e-08	up	795.591	87.6545	736.109	855.074	107.383	67.9257	Maternal
ENSMUSG00000041782	Lad1	233.254	7.86576	0.00360209	0.0194917	up	37.1266	0	54.9113	19.3419	0	0	Other coding protein genes
ENSMUSG00000041797	Abca9	12.7516	3.6726	0.00639965	0.0307685	up	97.5655	7.53606	83.109	112.022	2.06506	13.0071	Other coding protein genes
ENSMUSG00000041815	Poldip3	-4.99658	-2.32094	8.58e-07	1.51e-05	down	175.877	881.26	145.441	206.314	768.203	994.317	Maternal
ENSMUSG00000041842	Fhdc1	-233.264	-7.86582	0.00342999	0.0187646	down	0	46.9794	0	0	86.7326	7.22614	Other coding protein genes
ENSMUSG00000041846	Ppp4r3a	-3.24787	-1.6995	0.00030869	0.00256545	down	699.201	2271.06	728.688	669.714	3162.64	1379.47	Other coding protein genes
ENSMUSG00000041857	Oosp1	3.13423	1.64811	5.47e-07	1.01e-05	up	111660	35625	133789	89530.5	29622.3	41627.6	Maternal
ENSMUSG00000041872	Il17f	3.01341	1.5914	0.00376707	0.0201606	up	1388.53	461.36	1246.64	1530.43	676.308	246.411	Maternal
ENSMUSG00000041926	Rnpep	4.56006	2.18905	1.47e-07	3.17e-06	up	1083.5	237.505	975.047	1191.95	212.701	262.309	Maternal
ENSMUSG00000041930	Fam222a	-5.847	-2.5477	0.000645112	0.00477493	down	40.6696	236.632	47.4909	33.8484	247.808	225.456	Other coding protein genes
ENSMUSG00000041936	Agrn	-59.6803	-5.89918	1.86e-06	3e-05	down	2.8207	188.003	0	5.64139	183.791	192.215	Other coding protein genes
ENSMUSG00000042116	Vwa1	-67.0959	-6.06815	0.000642842	0.00476184	down	1.48409	86.2559	2.96818	0	61.9519	110.56	Other coding protein genes
ENSMUSG00000042182	Bend6	3.39984	1.76547	0.0114959	0.0490781	up	466.643	136.995	402.188	531.097	70.2121	203.777	Other coding protein genes
ENSMUSG00000042184	1700069L16Rik	-4.05771	-2.02066	3.24e-07	6.41e-06	down	353.48	1433.69	372.507	334.454	1668.57	1198.82	ZGA
ENSMUSG00000042211	Fbxo38	-3.47091	-1.79531	0.00641178	0.030819	down	116.535	402.65	157.314	75.7559	465.672	339.629	Maternal
ENSMUSG00000042265	Trem1	177.143	7.46877	0.0109468	0.0471988	up	28.1187	0	20.7773	35.4602	0	0	Other coding protein genes
ENSMUSG00000042279	H1f8	12.7713	3.67483	4.48e-36	9.46e-33	up	13646.6	1069.09	14165.6	13127.5	1234.91	903.268	Other coding protein genes
ENSMUSG00000042282	Gucy2f	181.373	7.50281	1.93e-11	1.07e-09	up	337.347	2.06506	335.404	339.29	4.13013	0	Other coding protein genes
ENSMUSG00000042284	Itga1	257.716	8.00964	0.00433362	0.0225516	up	40.8461	0	5.93636	75.7559	0	0	Other coding protein genes
ENSMUSG00000042323	Pbrm1	-3.02973	-1.59919	0.00177366	0.0110036	down	309.66	939.688	267.136	352.184	1236.97	642.404	Other coding protein genes
ENSMUSG00000042367	Gjb3	-252.074	-7.9777	0.000910676	0.00638514	down	0	50.6905	0	0	39.2362	62.1448	Other coding protein genes
ENSMUSG00000042369	Rbm45	-128.873	-7.0098	1.3e-05	0.000165337	down	0.805913	123.584	0	1.61183	159.01	88.1589	ZGA
ENSMUSG00000042389	Tsen2	-12.4596	-3.63919	0.000111325	0.00107291	down	19.7646	251.402	8.90454	30.6247	329.377	173.427	ZGA
ENSMUSG00000042433	Dnaaf6b	5.64443	2.49683	0.00206172	0.0124496	up	205.863	36.4438	160.282	251.445	30.9759	41.9116	Other coding protein genes
ENSMUSG00000042444	Mindy2	-8.42926	-3.07541	2.87e-05	0.000329539	down	38.9301	324.895	50.4591	27.4011	258.133	391.657	Other coding protein genes
ENSMUSG00000042460	C1galt1	-5.07658	-2.34386	3.45e-06	5.19e-05	down	172.281	870.681	219.645	124.917	786.789	954.573	Other coding protein genes
ENSMUSG00000042476	Abcb4	4.42919	2.14704	0.000113748	0.00109183	up	1988.23	448.303	2227.62	1748.83	220.962	675.644	Other coding protein genes
ENSMUSG00000042487	Leo1	-6.69706	-2.74353	5.81e-05	0.000613212	down	109.576	728.485	169.186	49.9666	823.96	633.01	Maternal
ENSMUSG00000042492	Tbc1d10b	-3.47988	-1.79904	0.00411967	0.0216397	down	129.302	448.702	160.282	98.3214	567.892	329.512	ZGA
ENSMUSG00000042506	Usp22	-17.0871	-4.09483	2.15e-16	3.35e-14	down	147.336	2528.08	115.759	178.913	3469.31	1586.86	Maternal
ENSMUSG00000042541	Sem1	-3.50732	-1.81037	2.45e-08	6.34e-07	down	1660.26	5822.65	1730.45	1590.07	6932.41	4712.89	Other coding protein genes
ENSMUSG00000042554	Zp3r	388.877	8.60317	0.000136782	0.0012844	up	61.7906	0	62.3318	61.2494	0	0	Other coding protein genes
ENSMUSG00000042564	Fam227a	-6.36288	-2.66968	0.00377531	0.0201877	down	31.0672	199.934	17.8091	44.3252	256.068	143.8	Other coding protein genes
ENSMUSG00000042606	Hirip3	3.0569	1.61207	4.16e-09	1.31e-07	up	17657.1	5775.7	19972.9	15341.4	5719.19	5832.22	Maternal
ENSMUSG00000042625	Safb2	-9.47993	-3.24488	7.3e-06	0.000100445	down	31.5735	298.479	34.1341	29.0129	361.386	235.572	Maternal
ENSMUSG00000042628	Zfyve1	-4.81494	-2.26752	1.49e-10	6.62e-09	down	477.39	2301.4	433.354	521.426	2596.82	2005.98	Maternal
ENSMUSG00000042655	Shisal2b	-5.75428	-2.52464	0.00139513	0.00901102	down	81.4182	464.699	130.6	32.2365	534.851	394.547	Other coding protein genes
ENSMUSG00000042672	Dcst1	-6.86128	-2.77848	0.0017921	0.0111035	down	24.7035	169.476	25.2295	24.1774	209.604	129.348	Other coding protein genes
ENSMUSG00000042675	Ypel3	4.51447	2.17456	0.0111514	0.0479195	up	2693.36	596.609	421.482	4965.23	359.321	833.897	Maternal
ENSMUSG00000042680	Garem1	3.0421	1.60507	0.00555647	0.0275362	up	822.603	270.172	651.516	993.691	163.14	377.205	Other coding protein genes
ENSMUSG00000042684	Npl	-10.8766	-3.44316	1.46e-13	1.26e-11	down	88.337	956.185	100.918	75.7559	1053.18	859.188	ZGA
ENSMUSG00000042729	Wdr74	-3.24058	-1.69625	0.0033229	0.0182911	down	148.619	480.394	179.575	117.663	572.022	388.766	ZGA
ENSMUSG00000042737	Dpm3	-6.44966	-2.68922	2.22e-09	7.48e-08	down	164.064	1060.52	148.409	179.719	1245.23	875.808	ZGA
ENSMUSG00000042747	Krtcap2	-3.00806	-1.58883	0.00325526	0.0179729	down	207.53	624.323	215.193	199.867	806.407	442.24	ZGA
ENSMUSG00000042750	Bex2	-16.5694	-4.05045	3.77e-06	5.62e-05	down	16.541	280.517	8.90454	24.1774	357.256	203.777	Other coding protein genes
ENSMUSG00000042851	Zc3h6	3.67928	1.87943	1.11e-11	6.5e-10	up	4774.2	1297.6	4953.89	4594.51	1329.9	1265.3	Maternal
ENSMUSG00000042962	Gm5436	-10.2814	-3.36196	0.00387137	0.0205874	down	10.2214	107.167	5.93636	14.5064	121.839	92.4946	Other coding protein genes
ENSMUSG00000042992	Borcs5	3.83093	1.93769	1.47e-11	8.39e-10	up	5009.81	1307.72	5415.44	4604.18	1366.04	1249.4	Other coding protein genes
ENSMUSG00000043003	Rasef	3.20864	1.68196	1.6e-05	0.000197309	up	1738.3	541.238	2033.2	1443.39	471.867	610.609	Other coding protein genes
ENSMUSG00000043019	Edem3	-4.864	-2.28214	8.28e-05	0.000831543	down	105.468	510.269	133.568	77.3677	474.964	545.574	Other coding protein genes
ENSMUSG00000043029	Trpv3	12.1174	3.59901	0.00173469	0.0108113	up	108.564	8.87851	136.536	80.5913	6.19519	11.5618	Other coding protein genes
ENSMUSG00000043060	Fscb	371.305	8.53646	0.000574483	0.00432797	up	59.1325	0	105.37	12.8946	0	0	Other coding protein genes
ENSMUSG00000043067	Dpy19l1	3.32514	1.73342	0.000846577	0.00600659	up	1509.65	453.417	1681.47	1337.82	262.263	644.572	Maternal
ENSMUSG00000043073	Usp17le	4.33626	2.11645	0.00682657	0.0324496	up	276.122	63.858	316.111	236.133	90.8628	36.8533	ZGA
ENSMUSG00000043131	Mob1a	-3.47271	-1.79606	9.99e-07	1.73e-05	down	892.783	3102.35	771.727	1013.84	2504.92	3699.78	Maternal
ENSMUSG00000043190	Rfesd	5.98624	2.58165	0.00647457	0.0310972	up	344.982	57.923	204.804	485.16	97.0579	18.788	Other coding protein genes
ENSMUSG00000043298	Smco3	410.689	8.6819	0.000124898	0.00118156	up	65.3487	0	92.0136	38.6838	0	0	Other coding protein genes
ENSMUSG00000043336	Filip1l	199.439	7.6398	0.00660259	0.0315845	up	31.721	0	40.0704	23.3715	0	0	Other coding protein genes
ENSMUSG00000043441	Gpr149	4.44576	2.15243	3e-05	0.000342396	up	903.899	203.07	756.886	1050.91	144.554	261.586	Maternal
ENSMUSG00000043453	Magea10	8.08685	3.01558	2.25e-16	3.44e-14	up	2518.79	311.063	2867.26	2170.32	269.491	352.636	Maternal
ENSMUSG00000043461	Sptssb	3.6941	1.88522	1.86e-10	8.05e-09	up	3041.98	823.405	3116.59	2967.37	820.862	825.948	Other coding protein genes
ENSMUSG00000043541	Casc1	3.66188	1.87259	0.000560346	0.00424163	up	433.664	118.47	400.704	466.624	117.709	119.231	Other coding protein genes
ENSMUSG00000043648	Pld6	-16.4126	-4.03673	0.000245986	0.00212332	down	12.6391	212.227	5.93636	19.3419	335.573	88.8815	ZGA
ENSMUSG00000043668	Tox3	3.0468	1.60729	2.52e-07	5.16e-06	up	6683.2	2192.87	6859.46	6506.94	1803.83	2581.9	Maternal
ENSMUSG00000043716	Rpl7	-5.03916	-2.33318	9.38e-13	6.88e-11	down	977.447	4919.65	1154.62	800.272	5114.13	4725.17	ZGA
ENSMUSG00000043760	Pkhd1	17.7525	4.14995	0.000474492	0.00368264	up	481.308	26.8917	595.12	367.497	1.03253	52.7508	Other coding protein genes
ENSMUSG00000043986	Spata31d1d	17.4975	4.12907	0.0039184	0.0207891	up	230.164	13.0071	185.511	274.816	0	26.0141	Other coding protein genes
ENSMUSG00000043998	Mgat2	-3.49366	-1.80474	1.66e-08	4.45e-07	down	660.384	2308.14	638.159	682.609	2441.94	2174.35	ZGA
ENSMUSG00000044025	Olfr790	487.194	8.92835	2.51e-05	0.000293461	up	77.3979	0	74.2045	80.5913	0	0	Other coding protein genes
ENSMUSG00000044068	Zrsr1	-10.4403	-3.38409	4.87e-06	7.03e-05	down	30.0696	317.049	22.2614	37.8779	254.003	380.095	ZGA
ENSMUSG00000044134	Pheta1	-5.63886	-2.4954	0.00376378	0.0201487	down	30.4087	172.568	23.7454	37.072	165.205	179.931	Other coding protein genes
ENSMUSG00000044145	1810024B03Rik	-3.2962	-1.72081	0.0015431	0.00982339	down	177.603	583.266	227.066	128.14	590.608	575.923	Other coding protein genes
ENSMUSG00000044147	Arf6	-3.34652	-1.74266	1.6e-05	0.000198102	down	798.491	2673.22	771.727	825.255	3444.52	1901.92	ZGA
ENSMUSG00000044148	1810030O07Rik	-6.55729	-2.7131	0.00266681	0.0152647	down	42.1932	273.23	68.2681	16.1183	272.588	273.871	Other coding protein genes
ENSMUSG00000044150	Bclaf3	-3.19634	-1.67642	5.74e-05	0.000606696	down	382.429	1223.03	373.991	390.868	1466.19	979.865	Other coding protein genes
ENSMUSG00000044155	Lsm8	-4.60384	-2.20284	1.32e-17	2.44e-15	down	1801.98	8296.22	1798.72	1805.25	8468.82	8123.63	Maternal
ENSMUSG00000044222	Defb13	18.965	4.24526	5.28e-06	7.54e-05	up	266.106	14.2483	221.129	311.083	22.7157	5.78091	ZGA
ENSMUSG00000044250	Pced1b	-7.62557	-2.93085	5.16e-06	7.4e-05	down	61.2158	464.033	75.6886	46.743	576.152	351.913	Maternal
ENSMUSG00000044285	Ubb-ps	3.69294	1.88477	1.9e-10	8.23e-09	up	12599.1	3411.03	14404.6	10793.6	3102.76	3719.3	Other coding protein genes
ENSMUSG00000044378	Slc15a5	10.3789	3.37558	1.79e-06	2.9e-05	up	3026.22	291.119	2640.2	3412.24	76.4073	505.83	Maternal
ENSMUSG00000044456	Rin3	3.71689	1.8941	2.45e-10	1.03e-08	up	6064.54	1631.05	6712.54	5416.54	1476.52	1785.58	Maternal
ENSMUSG00000044461	Shisa2	-8.13472	-3.02409	0.00135705	0.00881294	down	32.4828	260.903	50.4591	14.5064	361.386	160.42	Other coding protein genes
ENSMUSG00000044595	Dnd1	-289.898	-8.1794	0.000369588	0.00297658	down	0	58.3325	0	0	66.082	50.583	Other coding protein genes
ENSMUSG00000044626	Liph	-46.0865	-5.52627	0.000463327	0.00361517	down	2.01478	102.627	0	4.02957	144.554	60.6996	Other coding protein genes
ENSMUSG00000044627	Swi5	3.4928	1.80439	1.27e-09	4.49e-08	up	7479.05	2141.38	6437.98	8520.12	2014.47	2268.29	Maternal
ENSMUSG00000044678	Ly6k	-10.3154	-3.36673	0.00523984	0.0262544	down	14.3787	152.025	2.96818	25.7892	163.14	140.91	Other coding protein genes
ENSMUSG00000044707	Ccnjl	3.72683	1.89795	2.15e-05	0.00025585	up	729.57	195.642	734.625	724.516	181.726	209.558	ZGA
ENSMUSG00000044709	Gemin7	3.80068	1.92626	1.67e-06	2.74e-05	up	6104.49	1606.04	4435.95	7773.03	1261.75	1950.34	Maternal
ENSMUSG00000044715	Gskip	-3.04369	-1.60582	6.8e-07	1.23e-05	down	1176.37	3577.23	1363.88	988.856	3560.17	3594.28	ZGA
ENSMUSG00000044726	Erich5	7.20766	2.84953	5.07e-09	1.56e-07	up	1480.28	205.872	1399.5	1561.05	278.783	132.961	Maternal
ENSMUSG00000044730	9930104L06Rik	-3.3252	-1.73344	7.28e-07	1.3e-05	down	598.874	1989.23	672.293	525.456	2117.72	1860.73	ZGA
ENSMUSG00000044749	Abca6	-3.27074	-1.70962	0.000241393	0.0020902	down	268.037	878.629	213.709	322.365	779.561	977.697	Other coding protein genes
ENSMUSG00000044847	Lsm11	3.53079	1.81999	0.00672487	0.0320244	up	262.849	74.3858	296.818	228.879	74.3423	74.4293	Other coding protein genes
ENSMUSG00000044934	Zfp367	-3.68626	-1.88216	7.55e-06	0.000103552	down	1026.84	3788.88	802.893	1250.78	4840.51	2737.26	ZGA
ENSMUSG00000044949	Ubtd2	-6.30062	-2.65549	4.04e-08	9.93e-07	down	513.065	3240.79	287.913	738.217	3054.23	3427.36	ZGA
ENSMUSG00000044991	Shld1	5.59219	2.48341	2.41e-05	0.0002832	up	388.518	69.4816	363.602	413.434	68.1471	70.8162	Other coding protein genes
ENSMUSG00000045005	Fzd5	-4.38522	-2.13265	0.000240229	0.00208107	down	120.397	526.547	142.473	98.3214	648.43	404.664	Other coding protein genes
ENSMUSG00000045036	Tmem232	3.8877	1.95892	1.65e-08	4.43e-07	up	5742.73	1476.53	5688.52	5796.94	1123.39	1829.66	Maternal
ENSMUSG00000045087	S1pr5	-438.452	-8.77628	0.00322977	0.0178529	down	0	88.1589	0	0	0	176.318	ZGA
ENSMUSG00000045098	Kmt5b	-3.45256	-1.78767	3.55e-05	0.000397778	down	367.407	1267.22	414.061	320.754	1527.11	1007.32	Other coding protein genes
ENSMUSG00000045201	Lrrc3b	133.007	7.05536	1.66e-05	0.000203447	up	106.195	0.722614	97.9499	114.44	0	1.44523	Other coding protein genes
ENSMUSG00000045232	Rln3	9.17807	3.19819	0.0013471	0.00875434	up	638.568	69.3204	461.552	815.584	9.29278	129.348	Maternal
ENSMUSG00000045237	Eola1	11.8401	3.5656	1.8e-12	1.23e-10	up	4240.2	357.507	4281.6	4198.81	181.726	533.289	Other coding protein genes
ENSMUSG00000045291	E330021D16Rik	18.4513	4.20565	8.3e-54	3.94e-50	up	25625.9	1389.4	25425.4	25826.3	1568.41	1210.38	Maternal
ENSMUSG00000045294	Insig1	-4.77908	-2.25673	5.44e-06	7.76e-05	down	8285.87	39602.2	6604.2	9967.54	59508.9	19695.6	Maternal
ENSMUSG00000045374	Wdr81	-3.92805	-1.97381	0.00698768	0.0329949	down	84.686	330.585	120.211	49.1607	370.679	290.491	ZGA
ENSMUSG00000045382	Cxcr4	217.562	7.76529	0.00569456	0.0280887	up	34.645	0	56.3954	12.8946	0	0	Other coding protein genes
ENSMUSG00000045410	Akr1e1	9.78762	3.29096	0.000610541	0.00455751	up	243.147	24.6732	164.734	321.559	10.3253	39.0212	Other coding protein genes
ENSMUSG00000045440	Insm2	17.4151	4.12227	1.41e-05	0.000176528	up	173.745	9.91104	213.709	133.782	8.26025	11.5618	Other coding protein genes
ENSMUSG00000045467	Ttll13	6.39587	2.67714	6.2e-05	0.000645894	up	387.079	60.2916	471.941	302.218	45.4314	75.1519	Other coding protein genes
ENSMUSG00000045569	Mc2r	470.334	8.87754	3.53e-05	0.000396208	up	74.6852	0	62.3318	87.0386	0	0	Other coding protein genes
ENSMUSG00000045598	Zfp553	-7.75173	-2.95452	6.34e-06	8.85e-05	down	48.3061	376.993	38.5863	58.0258	429.533	324.454	Maternal
ENSMUSG00000045624	Esf1	-4.4293	-2.14708	4.44e-10	1.76e-08	down	1099.01	4869.26	1064.09	1133.92	5926.73	3811.79	ZGA
ENSMUSG00000045679	Pqlc3	-30.6566	-4.93813	0.00056198	0.00425063	down	13.3568	399.214	26.7136	0	669.08	129.348	Other coding protein genes
ENSMUSG00000045725	Prr15	-22.6425	-4.50096	3.73e-10	1.52e-08	down	53.7163	1232.15	25.2295	82.2032	1825.52	638.791	Other coding protein genes
ENSMUSG00000045731	Pnoc	-206.165	-7.68766	0.00307373	0.0171197	down	0	41.5052	0	0	59.8868	23.1237	Other coding protein genes
ENSMUSG00000045733	Sprn	-18.971	-4.24573	0.00809758	0.0371742	down	5.64139	111.599	0	11.2828	59.8868	163.311	Other coding protein genes
ENSMUSG00000045777	Ifitm10	366.232	8.51661	0.000479397	0.00370558	up	58.0653	0	17.8091	98.3214	0	0	Other coding protein genes
ENSMUSG00000045790	Ccdc149	50.2258	5.65036	0.011011	0.0474126	up	38.7628	0.722614	35.6182	41.9075	0	1.44523	Other coding protein genes
ENSMUSG00000045948	Mrps12	4.35637	2.12313	4.26e-06	6.26e-05	up	728.509	167.043	740.561	716.457	147.652	186.434	ZGA
ENSMUSG00000045968	Teddm2	210.149	7.71527	0.00506472	0.0255703	up	33.3769	0	29.6818	37.072	0	0	Other coding protein genes
ENSMUSG00000045989	4930451I11Rik	5.35444	2.42074	1.37e-08	3.77e-07	up	1178.2	220.166	1340.13	1016.26	248.84	191.493	Other coding protein genes
ENSMUSG00000045996	Polr2k	-3.0161	-1.59268	1.74e-08	4.66e-07	down	2599.68	7837.84	2907.33	2292.02	8050.65	7625.02	ZGA
ENSMUSG00000046000	Naa11	9.2791	3.21399	1.54e-08	4.2e-07	up	802.344	86.1002	813.281	791.407	53.6916	118.509	Maternal
ENSMUSG00000046058	Eid2	-5.78199	-2.53157	9.84e-08	2.21e-06	down	179.971	1044.36	143.957	215.985	1226.65	862.079	ZGA
ENSMUSG00000046062	Ppp1r15b	-5.87235	-2.55394	2.23e-10	9.46e-09	down	232.273	1360.97	258.232	206.314	1208.06	1513.88	ZGA
ENSMUSG00000046070	Igfals	221.035	7.78813	0.00412726	0.0216675	up	35.156	0	44.5227	25.7892	0	0	Other coding protein genes
ENSMUSG00000046101	Mcmdc2	-7.85642	-2.97387	2.46e-05	0.000287322	down	67.0337	532.015	34.1341	99.9333	624.681	439.349	Other coding protein genes
ENSMUSG00000046108	Il17c	35.6817	5.15711	1.56e-05	0.000193498	up	549.192	15.1749	618.866	479.518	0	30.3498	Maternal
ENSMUSG00000046138	9930021J03Rik	-7.13223	-2.83435	0.00387466	0.0205973	down	33.8042	244.582	10.3886	57.2199	262.263	226.901	Other coding protein genes
ENSMUSG00000046169	Adamts6	240.729	7.91127	0.00741153	0.0345756	up	38.1532	0	2.96818	73.3381	0	0	Other coding protein genes
ENSMUSG00000046178	Nxph1	388.085	8.60023	0.000140805	0.00131633	up	61.6431	0	56.3954	66.8908	0	0	Other coding protein genes
ENSMUSG00000046180	Magea13	36.4355	5.18727	0.00513621	0.0258578	up	82.1162	2.16784	142.473	21.7597	0	4.33569	Other coding protein genes
ENSMUSG00000046192	Iqub	-4.89151	-2.29028	0.000950575	0.0066162	down	140.239	689.586	65.3	215.179	528.656	850.517	ZGA
ENSMUSG00000046262	Pramel29	5.68586	2.50738	2.48e-06	3.86e-05	up	7335.06	1289.41	7405.61	7264.5	569.957	2008.87	Other coding protein genes
ENSMUSG00000046312	Myorg	-6.12143	-2.61387	2.93e-08	7.46e-07	down	127.523	778.034	145.441	109.604	807.439	748.628	Other coding protein genes
ENSMUSG00000046330	Rpl37a	-3.41906	-1.7736	3.79e-10	1.54e-08	down	1097.88	3753.61	1099.71	1096.04	3717.11	3790.11	ZGA
ENSMUSG00000046364	Rpl27a	-4.81795	-2.26842	4.32e-10	1.72e-08	down	339.155	1636.75	302.754	375.556	1646.89	1626.6	ZGA
ENSMUSG00000046410	Kcnk6	-29.3888	-4.87719	3.4e-05	0.000383619	down	12.8946	392.581	0	25.7892	427.468	357.694	Other coding protein genes
ENSMUSG00000046415	B430212C06Rik	20.5857	4.36357	0.00372054	0.0199878	up	66.4983	3.30394	65.3	67.6967	5.16266	1.44523	Other coding protein genes
ENSMUSG00000046432	Bex3	-3.89961	-1.96333	0.00983578	0.043341	down	83.4133	323.039	121.695	45.1312	274.653	371.424	Other coding protein genes
ENSMUSG00000046434	Hnrnpa1	3.01923	1.59418	1.86e-07	3.9e-06	up	5086.04	1683.95	5292.26	4879.81	1441.41	1926.49	Maternal
ENSMUSG00000046435	Pramel24	5.80014	2.53609	1.02e-13	9.01e-12	up	16147.8	2784.5	18442.8	13852.8	3401.16	2167.84	Other coding protein genes
ENSMUSG00000046449	Nexmif	5.63626	2.49474	2.78e-05	0.000321748	up	529.356	93.8449	396.252	662.461	76.4073	111.283	Other coding protein genes
ENSMUSG00000046516	Cox17	-6.94294	-2.79555	3.59e-16	5.3e-14	down	733.916	5087.76	877.097	590.735	5581.86	4593.66	Maternal
ENSMUSG00000046519	Golph3l	3.85189	1.94557	3.48e-06	5.22e-05	up	1253.77	325.834	1016.6	1490.94	351.061	300.607	Maternal
ENSMUSG00000046562	Unc119b	-5.90695	-2.56241	5.5e-07	1.02e-05	down	138.717	816.557	166.218	111.216	972.644	660.469	ZGA
ENSMUSG00000046572	Zfp518b	-17.7526	-4.14995	0.00400527	0.0211791	down	17.8091	310.251	35.6182	0	396.492	224.01	Other coding protein genes
ENSMUSG00000046671	Mtfr1l	5.06132	2.33951	9.23e-09	2.63e-07	up	6626.3	1308.54	6458.76	6793.85	846.676	1770.4	Maternal
ENSMUSG00000046691	Chtf8	-4.43036	-2.14742	0.00327206	0.0180552	down	51.0188	226.154	50.4591	51.5785	247.808	204.5	Other coding protein genes
ENSMUSG00000046727	Cystm1	-3.84136	-1.94162	3.23e-12	2.07e-10	down	1299.88	4993.73	1274.83	1324.92	4714.54	5272.92	ZGA
ENSMUSG00000046733	Gprc5a	-188.291	-7.55682	0.00935916	0.0416097	down	0	37.8345	0	0	4.13013	71.5388	ZGA
ENSMUSG00000046785	Epm2aip1	-4.42762	-2.14653	0.000419147	0.00331534	down	91.1774	401.916	109.823	72.5322	357.256	446.576	Other coding protein genes
ENSMUSG00000046794	Ppp1r3b	409.878	8.67905	0.000112412	0.00108119	up	65.2012	0	86.0772	44.3252	0	0	Other coding protein genes
ENSMUSG00000046814	Gchfr	-3.00661	-1.58814	0.0109112	0.0470574	down	214.096	642.657	268.62	159.571	897.27	388.044	Other coding protein genes
ENSMUSG00000046818	Ddit4l	4.79985	2.26299	6.44e-13	4.86e-11	up	6041.04	1258.63	6958.9	5123.19	1363.97	1153.29	ZGA
ENSMUSG00000046826	Fam187b	9.38833	3.23087	3.26e-07	6.45e-06	up	973.131	104.074	964.659	981.603	159.01	49.1378	Maternal
ENSMUSG00000046856	Gpr1	4.06336	2.02267	0.000175485	0.00158822	up	1358.03	333.817	1178.37	1537.68	189.986	477.648	Maternal
ENSMUSG00000046865	Fbl	-3.02579	-1.59731	0.00786813	0.0362434	down	114.274	346.01	106.854	121.693	295.304	396.715	ZGA
ENSMUSG00000046952	Gm5815	4.4182	2.14346	0.000213359	0.00187318	up	408.278	92.5578	400.704	415.851	106.351	78.7649	Other coding protein genes
ENSMUSG00000046999	1110032F04Rik	-43.8582	-5.45478	0.00351362	0.0191232	down	2.96818	121.837	5.93636	0	229.222	14.4523	Other coding protein genes
ENSMUSG00000047040	Prr15l	-29.5479	-4.88498	0.00110255	0.00747413	down	4.02957	126.775	0	8.05913	74.3423	179.208	Other coding protein genes
ENSMUSG00000047044	D030056L22Rik	-5.01464	-2.32615	8.74e-12	5.15e-10	down	1165.86	5850.73	1018.09	1313.64	6936.55	4764.92	ZGA
ENSMUSG00000047084	Ngrn	3.25873	1.70431	0.000258988	0.00221432	up	860.443	263.881	755.402	965.484	212.701	315.06	Maternal
ENSMUSG00000047098	Rnf31	-24.0526	-4.58812	0.00242447	0.0141589	down	4.43252	112.948	0	8.86505	129.066	96.8303	Other coding protein genes
ENSMUSG00000047139	Cd24a	-3.65608	-1.8703	1.12e-09	3.99e-08	down	689.304	2520.24	687.134	691.474	2521.44	2519.03	ZGA
ENSMUSG00000047242	Taf9b	4.38472	2.13249	7.19e-11	3.41e-09	up	5373.82	1225.57	4447.82	6299.83	1117.2	1333.95	Maternal
ENSMUSG00000047293	Gpr15	342.788	8.42117	0.000336429	0.00275385	up	54.434	0	46.0068	62.8612	0	0	Other coding protein genes
ENSMUSG00000047352	Olfr976	7.42565	2.89252	2.3e-18	5.03e-16	up	3029.29	408.063	2634.26	3424.33	407.85	408.277	Maternal
ENSMUSG00000047379	B4gat1	-4.0491	-2.0176	0.0089581	0.040355	down	51.2742	208.132	44.5227	58.0258	173.465	242.798	Other coding protein genes
ENSMUSG00000047419	Cmya5	7.01474	2.81039	7e-24	3.7e-21	up	5259.41	749.688	5065.2	5453.62	726.902	772.475	Maternal
ENSMUSG00000047444	Olfr139	379.318	8.56727	0.000283563	0.00238688	up	60.3855	0	94.9818	25.7892	0	0	Other coding protein genes
ENSMUSG00000047473	Zfp30	-4.03482	-2.01251	6.05e-11	2.92e-09	down	1041.79	4206.93	914.199	1169.38	4019.64	4394.22	Other coding protein genes
ENSMUSG00000047592	Nxpe5	581.484	9.18359	6.24e-06	8.75e-05	up	92.4502	0	108.339	76.5618	0	0	Other coding protein genes
ENSMUSG00000047648	Fbxo30	-3.68803	-1.88285	3.73e-07	7.29e-06	down	875.111	3231.92	676.745	1073.48	3541.58	2922.25	Maternal
ENSMUSG00000047675	Rps8	-4.60191	-2.20223	1.1e-15	1.43e-13	down	1328.7	6112.91	1372.78	1284.63	5758.43	6467.4	Maternal
ENSMUSG00000047675	Gm15501	-4.60191	-2.20223	1.1e-15	1.43e-13	down	1328.7	6112.91	1372.78	1284.63	5758.43	6467.4	Other coding protein genes
ENSMUSG00000047712	Ust	10.47	3.38819	0.000466416	0.00363182	up	363.504	34.4799	289.398	437.611	8.26025	60.6996	Maternal
ENSMUSG00000047714	Ppp1r2	-7.12715	-2.83332	1.48e-12	1.04e-10	down	356.207	2544.04	299.786	412.628	3082.11	2005.98	ZGA
ENSMUSG00000047720	Clec2m	198.811	7.63525	0.00750145	0.0348838	up	31.534	0	16.325	46.743	0	0	Other coding protein genes
ENSMUSG00000047721	Bola2	-8.28661	-3.05078	5.13e-18	1.05e-15	down	1203.77	9980.15	1092.29	1315.25	12481.2	7479.06	ZGA
ENSMUSG00000047730	Fcgbp	6.22857	2.6389	6.24e-09	1.87e-07	up	1391.65	223.103	1745.29	1038.02	196.181	250.025	Maternal
ENSMUSG00000047757	Fancb	4.06083	2.02178	0.00768559	0.0355922	up	355.47	87.8632	270.104	440.835	128.034	47.6925	Maternal
ENSMUSG00000047766	Lrrc49	4.27402	2.09559	0.00131609	0.00859388	up	402.312	93.8434	436.322	368.302	61.9519	125.735	Maternal
ENSMUSG00000047789	Slc38a9	62.2514	5.96003	2.95e-07	5.93e-06	up	215.887	3.51029	77.1727	354.602	4.13013	2.89046	Other coding protein genes
ENSMUSG00000047799	Oog4	8.88048	3.15064	1.8e-31	1.9e-28	up	14705.5	1655.89	13211.4	16199.7	1596.29	1715.49	Maternal
ENSMUSG00000047842	Diras2	4.8985	2.29234	0.000470098	0.00365749	up	1031.41	210.187	865.224	1197.59	90.8628	329.512	Maternal
ENSMUSG00000047911	Npm2	4.00275	2.00099	5.79e-11	2.83e-09	up	11668.2	2914.46	11399.3	11937.2	2374.82	3454.1	Maternal
ENSMUSG00000047935	Sox1ot	182.233	7.50964	0.00982008	0.0432844	up	28.9246	0	20.7773	37.072	0	0	Other coding protein genes
ENSMUSG00000048000	Gigyf2	-3.20768	-1.68153	2.3e-08	6.03e-07	down	2581.4	8282.96	2358.22	2804.58	9451.79	7114.14	Maternal
ENSMUSG00000048027	Rgmb	-7.11782	-2.83144	1.63e-06	2.68e-05	down	79.0492	560.619	92.0136	66.0849	702.121	419.116	Other coding protein genes
ENSMUSG00000048039	Isg20l2	-5.84792	-2.54792	0.000481598	0.00372108	down	104.466	606.392	166.218	42.7134	619.519	593.266	ZGA
ENSMUSG00000048100	Taf13	3.26645	1.70772	8.75e-10	3.2e-08	up	30992	9487.51	35661.2	26322.7	9410.49	9564.52	Maternal
ENSMUSG00000048109	Rbm15	-3.39541	-1.76359	0.000855315	0.0060618	down	1714.13	5824.83	825.154	2603.1	7026.38	4623.29	Maternal
ENSMUSG00000048120	Entpd1	9.19801	3.20132	3.17e-07	6.29e-06	up	389.594	42.4848	394.768	384.421	49.5615	35.4081	Maternal
ENSMUSG00000048126	Col6a3	5.68344	2.50676	1.02e-05	0.000133766	up	429.782	75.5725	406.641	452.923	70.2121	80.9328	Other coding protein genes
ENSMUSG00000048175	Asb8	3.49985	1.80729	0.000909994	0.00638271	up	1089.79	310.847	1240.7	938.889	183.791	437.904	Maternal
ENSMUSG00000048216	Gpr85	334.33	8.38513	0.00187093	0.0115113	up	52.9987	0	4.45227	101.545	0	0	Other coding protein genes
ENSMUSG00000048230	Fbxo43	4.54486	2.18423	0.00130339	0.00854621	up	1431.43	314.453	1663.66	1199.2	111.513	517.392	Maternal
ENSMUSG00000048234	Rnf149	-8.25853	-3.04588	3.88e-07	7.51e-06	down	50.149	413.694	51.9432	48.3548	450.184	377.205	Other coding protein genes
ENSMUSG00000048277	Syngr2	5.96549	2.57664	2.03e-09	6.86e-08	up	1765.61	295.625	1539	1992.22	221.994	369.256	Maternal
ENSMUSG00000048294	Krtap4-13	23.7505	4.56988	0.0101957	0.0446092	up	70.8229	2.89046	77.1727	64.4731	0	5.78091	Other coding protein genes
ENSMUSG00000048307	Ankrd46	-5.254	-2.39342	0.00252168	0.0145966	down	44.5912	232.344	59.3636	29.8188	216.832	247.857	ZGA
ENSMUSG00000048368	Omd	-81.5353	-6.34935	0.00571413	0.0281779	down	0.402957	42.1235	0	0.805913	49.5615	34.6855	Other coding protein genes
ENSMUSG00000048371	Pdp2	-5.2262	-2.38576	8.54e-07	1.5e-05	down	215.289	1124.39	231.518	199.061	1451.74	797.043	ZGA
ENSMUSG00000048388	Fam171b	5.82591	2.54248	0.00748879	0.034842	up	809.583	138.641	897.874	721.293	18.5856	258.696	Other coding protein genes
ENSMUSG00000048398	Gm5065	6.60506	2.72357	6.25e-09	1.87e-07	up	3360.12	508.344	2512.56	4207.67	334.54	682.148	Maternal
ENSMUSG00000048410	Zfp407	-3.74847	-1.9063	0.0011333	0.00761743	down	131.803	492.109	167.702	95.9037	551.372	432.846	ZGA
ENSMUSG00000048416	Mlf1	-5.29665	-2.40508	4.48e-13	3.49e-11	down	735.954	3898.59	736.109	735.799	4569.98	3227.19	ZGA
ENSMUSG00000048429	Timm29	-3.64131	-1.86446	0.000604574	0.00452598	down	283.605	1035.35	207.773	359.437	1371.2	699.491	Other coding protein genes
ENSMUSG00000048500	Defb15	60.8117	5.92628	0.00259499	0.01493	up	58.4392	1.03253	65.3	51.5785	2.06506	0	Other coding protein genes
ENSMUSG00000048562	Sp8	-6.25492	-2.64499	0.000103313	0.00100589	down	106.082	661.038	138.02	74.144	957.156	364.92	Other coding protein genes
ENSMUSG00000048573	Cypt3	5.73584	2.52	1.93e-07	4.03e-06	up	2674.23	465.601	3122.53	2225.93	280.849	650.353	ZGA
ENSMUSG00000048578	Mlec	-5.01299	-2.32567	0.00343023	0.0187646	down	82.0069	414.416	32.65	131.364	442.956	385.876	Other coding protein genes
ENSMUSG00000048617	Rtbdn	8.5887	3.10244	0.00110511	0.00748351	up	269.846	31.1768	302.754	236.939	10.3253	52.0282	Other coding protein genes
ENSMUSG00000048626	Klf17	3.69457	1.88541	2.35e-11	1.28e-09	up	5005.23	1355.06	5016.22	4994.25	1460	1250.12	Maternal
ENSMUSG00000048655	Ccdc169	4.81468	2.26744	0.00892133	0.0402084	up	240.234	49.971	335.404	145.064	68.1471	31.795	Other coding protein genes
ENSMUSG00000048661	Lemd3	-4.21441	-2.07533	1.33e-05	0.00016887	down	173.523	733.428	143.957	203.09	712.447	754.409	Other coding protein genes
ENSMUSG00000048703	Speer4b	4.49118	2.16709	0.00669298	0.0319125	up	266.716	59.6251	253.779	279.652	86.7326	32.5176	Other coding protein genes
ENSMUSG00000048732	Klhl11	-6.95743	-2.79855	1.33e-10	5.96e-09	down	193.274	1338.83	237.454	149.094	1270.01	1407.65	ZGA
ENSMUSG00000048875	Pudp	355.703	8.47453	0.000278481	0.00234863	up	56.5719	0	71.2363	41.9075	0	0	Other coding protein genes
ENSMUSG00000048895	Cdk5r1	-15.1098	-3.91741	0.0061674	0.0298507	down	12.8946	199.663	0	25.7892	136.294	263.032	Other coding protein genes
ENSMUSG00000048911	Rnf24	4.15387	2.05445	1.86e-09	6.39e-08	up	2227.03	535.766	2249.88	2204.17	466.704	604.828	Maternal
ENSMUSG00000048922	Cdca2	-5.08189	-2.34536	5.21e-06	7.46e-05	down	132.195	674.791	102.402	161.989	694.894	654.688	Maternal
ENSMUSG00000048970	C1galt1c1	-3.23378	-1.69322	4.23e-05	0.000463966	down	291.144	942.349	276.041	306.247	1028.4	856.298	Maternal
ENSMUSG00000048978	Nrsn1	130.077	7.02323	1.5e-13	1.29e-11	up	599.526	4.33569	451.163	747.888	0	8.67137	Other coding protein genes
ENSMUSG00000048994	H2al3	715.365	9.48254	1.33e-06	2.23e-05	up	113.536	0	77.1727	149.9	0	0	Other coding protein genes
ENSMUSG00000049044	Rapgef4	6.05839	2.59893	5.34e-11	2.68e-09	up	2060.36	340.552	2077.73	2042.99	420.24	260.864	Maternal
ENSMUSG00000049100	Pcdh10	3.24974	1.70032	0.0108652	0.0469016	up	493.955	152.392	422.966	564.945	220.962	83.8232	Other coding protein genes
ENSMUSG00000049173	Myoz3	26.5743	4.73196	0.000689771	0.00507192	up	93.133	3.40672	83.109	103.157	1.03253	5.78091	Other coding protein genes
ENSMUSG00000049299	Trappc1	3.4812	1.79958	5.93e-07	1.09e-05	up	17757.8	5100.16	20658.5	14857	3798.68	6401.64	Maternal
ENSMUSG00000049339	Retreg2	-9.94281	-3.31365	0.000856572	0.00606786	down	18.1923	177.788	26.7136	9.67096	224.059	131.516	Other coding protein genes
ENSMUSG00000049470	Aff4	-3.2097	-1.68244	4.21e-07	8.1e-06	down	661.706	2122.25	719.784	603.629	2231.3	2013.2	ZGA
ENSMUSG00000049517	Rps23	-3.72997	-1.89917	8.82e-11	4.06e-09	down	2050.99	7646.61	2304.79	1797.19	8177.65	7115.58	ZGA
ENSMUSG00000049539	H1f1	21.8163	4.44733	0.00533224	0.0266584	up	112.814	5.0583	84.5931	141.035	0	10.1166	Other coding protein genes
ENSMUSG00000049551	Fzd9	-93.5894	-6.54827	4.87e-05	0.000524566	down	1.48409	117.078	2.96818	0	130.099	104.056	Other coding protein genes
ENSMUSG00000049553	Polr1a	-3.69939	-1.88729	0.000572612	0.00431729	down	121.522	448.693	135.052	107.992	481.16	416.226	Other coding protein genes
ENSMUSG00000049565	Aknad1	5.69278	2.50913	5.13e-06	7.37e-05	up	4030.66	707.422	4188.1	3873.22	312.857	1101.99	Maternal
ENSMUSG00000049580	Tsku	-10.3204	-3.36743	0.00492001	0.0250078	down	10.708	109.442	13.3568	8.05913	161.075	57.8091	Other coding protein genes
ENSMUSG00000049588	Ccdc69	5.92947	2.5679	2e-26	1.23e-23	up	22234.3	3749.69	22614.6	21854	3707.82	3791.56	Maternal
ENSMUSG00000049604	Hoxb13	-356.078	-8.47605	9.22e-05	0.000912279	down	0	71.651	0	0	82.6025	60.6996	Other coding protein genes
ENSMUSG00000049643	2310022A10Rik	-3.15212	-1.65632	0.000788223	0.00567783	down	213.024	671.913	209.257	216.791	810.537	533.289	Maternal
ENSMUSG00000049658	Bdp1	-4.6998	-2.2326	3.28e-07	6.47e-06	down	170.295	800.176	172.154	168.436	803.309	797.043	Other coding protein genes
ENSMUSG00000049723	Mmp12	4.53442	2.18092	0.000602482	0.00451209	up	583.074	128.272	543.177	622.971	72.2772	184.267	Maternal
ENSMUSG00000049744	Arhgap15	4.53282	2.18041	0.000217174	0.00190127	up	1690.01	372.319	1731.93	1648.09	167.27	577.369	Maternal
ENSMUSG00000049751	Rpl36al	-3.55464	-1.8297	2.24e-09	7.54e-08	down	3726.52	13243.8	4167.32	3285.71	15249.5	11238.1	Maternal
ENSMUSG00000049791	Fzd4	-7.80059	-2.96358	1.78e-10	7.77e-09	down	114.593	896.955	99.434	129.752	805.374	988.536	Other coding protein genes
ENSMUSG00000049792	Bag5	-4.2318	-2.08127	0.000333647	0.00273343	down	229.982	977.104	133.568	326.395	1185.35	768.861	Maternal
ENSMUSG00000049848	Ceacam19	-223.61	-7.80484	0.00201033	0.0121896	down	0	45.0155	0	0	64.0169	26.0141	Other coding protein genes
ENSMUSG00000049878	Rlf	-6.97622	-2.80244	2.9e-06	4.44e-05	down	227.357	1593.59	100.918	353.796	1602.49	1584.69	ZGA
ENSMUSG00000049904	Tmem17	382.413	8.57899	0.00818024	0.0374813	up	60.8477	0	121.695	0	0	0	Other coding protein genes
ENSMUSG00000049940	Pgrmc2	-3.85508	-1.94676	0.00353289	0.0192157	down	176.896	678.713	271.588	82.2032	689.731	667.695	Other coding protein genes
ENSMUSG00000049969	Plekhf2	-4.37918	-2.13066	2.68e-08	6.88e-07	down	323.356	1417.6	295.334	351.378	1277.24	1557.96	ZGA
ENSMUSG00000050017	Pitpnb	-5.8503	-2.54851	1.25e-06	2.11e-05	down	134.441	788.841	115.759	153.124	990.197	587.485	ZGA
ENSMUSG00000050071	Bex1	-3.03064	-1.59962	0.00109385	0.00743105	down	176.634	535.002	184.027	169.242	555.502	514.501	ZGA
ENSMUSG00000050138	Kcnk12	-49.5239	-5.63005	0.00332331	0.0182911	down	1.48409	64.8866	2.96818	0	56.7892	72.984	Other coding protein genes
ENSMUSG00000050148	Ubqln2	-4.35494	-2.12265	6.35e-05	0.000659276	down	133.419	580.31	139.504	127.334	462.574	698.045	Other coding protein genes
ENSMUSG00000050174	Nudt6	5.40064	2.43313	0.0024551	0.0143026	up	378.892	69.839	474.909	282.876	32.0085	107.67	Maternal
ENSMUSG00000050192	Eif5a2	-5.08224	-2.34546	8.6e-11	3.98e-09	down	469.232	2389.21	388.832	549.633	2233.37	2545.05	Other coding protein genes
ENSMUSG00000050199	Lgr4	-10.1384	-3.34176	8.69e-13	6.43e-11	down	526.233	5333.57	562.47	489.995	7631.44	3035.7	Other coding protein genes
ENSMUSG00000050212	Eva1b	-45.7931	-5.51706	0.00563004	0.0278138	down	1.48409	60.4972	2.96818	0	37.1711	83.8232	Other coding protein genes
ENSMUSG00000050213	Snip1	-8.04888	-3.00879	3.06e-07	6.1e-06	down	110.145	893.342	62.3318	157.959	805.374	981.31	ZGA
ENSMUSG00000050232	Cxcr3	63.0402	5.9782	1.32e-05	0.000167998	up	108.956	1.75515	71.2363	146.676	2.06506	1.44523	Maternal
ENSMUSG00000050239	Krtap24-1	297.844	8.21841	0.000793567	0.00570133	up	47.3085	0	43.0386	51.5785	0	0	Other coding protein genes
ENSMUSG00000050244	Heatr1	-3.63606	-1.86238	0.000879216	0.00620507	down	131.488	477.348	146.925	116.052	563.762	390.934	ZGA
ENSMUSG00000050334	C130071C03Rik	-421.118	-8.71808	3.37e-05	0.000380417	down	0	84.7648	0	0	114.611	54.9187	Other coding protein genes
ENSMUSG00000050335	Lgals3	-3.20884	-1.68205	0.00273773	0.0155816	down	149.075	480.075	112.791	185.36	483.225	476.925	ZGA
ENSMUSG00000050390	C77080	-33.9085	-5.08357	0.00140617	0.00906387	down	3.71023	116.871	7.42045	0	123.904	109.837	Other coding protein genes
ENSMUSG00000050397	Foxl2	-48.1236	-5.58867	0.00899585	0.0405058	down	0.805913	43.8786	0	1.61183	51.6266	36.1307	Other coding protein genes
ENSMUSG00000050549	Fam241a	-8.55313	-3.09645	0.00711324	0.0334881	down	21.5681	187.844	4.45227	38.6838	146.619	229.069	Other coding protein genes
ENSMUSG00000050553	Gk2	178.205	7.47739	0.011749	0.0499089	up	28.3696	0	43.0386	13.7005	0	0	Other coding protein genes
ENSMUSG00000050612	Txndc2	4.10897	2.03878	7.03e-07	1.26e-05	up	3265.49	794.448	4299.41	2231.57	815.7	773.197	Maternal
ENSMUSG00000050621	Rps27rt	-10.1342	-3.34116	0.00176846	0.0109857	down	18.0646	179.232	29.6818	6.44731	216.832	141.632	Other coding protein genes
ENSMUSG00000050668	Gpatch11	-3.49429	-1.805	0.0032732	0.0180563	down	221.349	771.696	268.62	174.077	437.793	1105.6	Maternal
ENSMUSG00000050697	Prkaa1	-3.19878	-1.67752	0.00766867	0.0355321	down	233.879	750.138	164.734	303.023	1064.54	435.736	Other coding protein genes
ENSMUSG00000050705	2310061I04Rik	5.1839	2.37404	9.28e-06	0.000123075	up	7464.47	1439.7	4192.55	10736.4	875.587	2003.81	Maternal
ENSMUSG00000050777	Tmem37	-5.07193	-2.34253	0.000500039	0.00383981	down	256.559	1297.47	368.054	145.064	638.104	1956.84	ZGA
ENSMUSG00000050783	Htr1f	340.942	8.41338	0.0020239	0.012257	up	54.297	0	105.37	3.22365	0	0	Other coding protein genes
ENSMUSG00000050786	Ccdc126	-3.15521	-1.65774	0.00146748	0.00940803	down	356.007	1120.61	482.329	229.685	1327.84	913.384	ZGA
ENSMUSG00000050796	B3galt6	-14.8332	-3.89076	5.87e-05	0.000618595	down	13.848	211.13	5.93636	21.7597	212.701	209.558	Other coding protein genes
ENSMUSG00000050808	Muc15	135.574	7.08293	0.00160063	0.0101217	up	61.2889	0.516266	17.8091	104.769	1.03253	0	Other coding protein genes
ENSMUSG00000050810	Oog3	8.09383	3.01682	6.08e-14	5.58e-12	up	317274	39198.6	326111	308437	24041.5	54355.8	Maternal
ENSMUSG00000050910	Cdr2l	-7.95646	-2.99213	0.00811149	0.0372201	down	16.2855	130.093	14.8409	17.7301	202.376	57.8091	Other coding protein genes
ENSMUSG00000050926	Dcaf12l2	211.026	7.72128	0.00506833	0.0255703	up	33.5046	0	26.7136	40.2957	0	0	Other coding protein genes
ENSMUSG00000050930	Map10	-22.8599	-4.51475	1.74e-08	4.64e-07	down	19.6764	437.966	29.6818	9.67096	563.762	312.169	Other coding protein genes
ENSMUSG00000050953	Gja1	-8.17686	-3.03155	1.82e-08	4.84e-07	down	181.19	1479.01	209.257	153.124	2083.65	874.363	ZGA
ENSMUSG00000050957	Insl6	-3.39524	-1.76351	6.55e-06	9.1e-05	down	357.043	1211.77	373.991	340.095	1352.62	1070.91	Other coding protein genes
ENSMUSG00000051000	Fhip1a	3.88488	1.95787	2.61e-08	6.72e-07	up	4241.4	1091.14	4366.19	4116.61	842.546	1339.73	Other coding protein genes
ENSMUSG00000051041	Olfml1	219.537	7.77832	0.00440072	0.0228321	up	34.8413	0	23.7454	45.9371	0	0	Other coding protein genes
ENSMUSG00000051046	Olfr214	4.5715	2.19267	1.64e-05	0.000201189	up	572.234	125.024	560.986	583.481	108.416	141.632	Maternal
ENSMUSG00000051081	Gm4847	5.87771	2.55525	3.46e-11	1.82e-09	up	4349.15	739.621	5589.08	3109.21	710.382	768.861	Other coding protein genes
ENSMUSG00000051098	Mblac2	6.44823	2.6889	0.000295694	0.00247802	up	442.054	68.2396	580.279	303.829	38.2037	98.2755	Other coding protein genes
ENSMUSG00000051154	Commd3	3.37093	1.75315	1.98e-10	8.5e-09	up	18736.4	5557.56	20587.3	16885.5	5040.82	6074.29	Maternal
ENSMUSG00000051256	Jagn1	3.35577	1.74664	6.52e-07	1.18e-05	up	6235.96	1857.58	6390.49	6081.42	1389.79	2325.37	Maternal
ENSMUSG00000051278	Zgrf1	-3.03603	-1.60218	0.000194863	0.00173877	down	374.513	1136.36	408.125	340.901	1362.94	909.771	Other coding protein genes
ENSMUSG00000051306	Usp42	-4.40755	-2.13998	4.52e-05	0.000492361	down	366.517	1618.38	284.945	448.088	2246.79	989.981	Maternal
ENSMUSG00000051319	Mtln	-3.72494	-1.89722	0.00262466	0.0150597	down	200.263	742.724	299.786	100.739	759.943	725.505	Other coding protein genes
ENSMUSG00000051367	Six1	-5.29049	-2.4034	0.0020533	0.0124144	down	59.7561	316.524	53.4272	66.0849	173.465	459.583	ZGA
ENSMUSG00000051378	Kif18b	-3.56273	-1.83298	0.000416479	0.00329698	down	152.127	543.516	126.148	178.107	532.786	554.245	ZGA
ENSMUSG00000051397	Tacstd2	225.251	7.81539	0.00386464	0.0205671	up	35.8341	0	47.4909	24.1774	0	0	Other coding protein genes
ENSMUSG00000051427	Ccdc157	-5.41287	-2.43639	4.23e-07	8.13e-06	down	137.282	744.746	124.664	149.9	845.643	643.849	Other coding protein genes
ENSMUSG00000051451	Crebzf	-4.68529	-2.22814	3.8e-05	0.000424057	down	115.522	540.585	124.664	106.381	636.039	445.13	Other coding protein genes
ENSMUSG00000051455	Meioc	-5.69204	-2.50895	9.15e-11	4.2e-09	down	248.99	1419.9	225.582	272.399	1540.54	1299.26	Other coding protein genes
ENSMUSG00000051457	Spn	-422.001	-8.7211	0.000182023	0.00164192	down	0	84.9759	0	0	156.945	13.0071	Other coding protein genes
ENSMUSG00000051495	Irf2bp2	-15.2943	-3.93492	8.47e-06	0.000113688	down	18.1528	284.13	8.90454	27.4011	357.256	211.003	Other coding protein genes
ENSMUSG00000051515	Fam181b	-82.6548	-6.36903	0.00039501	0.0031546	down	0.805913	77.6391	0	1.61183	88.7977	66.4805	Other coding protein genes
ENSMUSG00000051517	Arhgef39	4.66987	2.22338	2.98e-09	9.79e-08	up	4726.95	1012.11	3636.02	5817.89	852.871	1171.36	Maternal
ENSMUSG00000051592	Ccnb3	102.563	6.68037	5.12e-07	9.6e-06	up	195.77	2.06506	151.377	240.162	4.13013	0	Maternal
ENSMUSG00000051648	Kctd19	262.119	8.03408	0.00172162	0.0107368	up	41.6869	0	51.9432	31.4306	0	0	Other coding protein genes
ENSMUSG00000051671	Coa6	-6.35004	-2.66676	3.2e-12	2.07e-10	down	398.13	2533.14	336.888	459.371	2968.53	2097.75	ZGA
ENSMUSG00000051705	Senp8	9.66484	3.27275	1.73e-19	4.26e-17	up	2655.38	275.041	2951.86	2358.91	315.955	234.127	Maternal
ENSMUSG00000051769	Wfdc15a	3.09673	1.63075	1.57e-05	0.000195094	up	1355.9	437.95	1190.24	1521.56	419.208	456.692	Maternal
ENSMUSG00000051855	Mest	10.3896	3.37707	1.87e-15	2.28e-13	up	3887.8	373.671	3397.08	4378.53	250.905	496.436	Maternal
ENSMUSG00000051896	Tex37	121.263	6.92199	5.97e-05	0.000627029	up	96.1058	0.722614	60.8477	131.364	0	1.44523	Other coding protein genes
ENSMUSG00000051906	Cd209f	310.274	8.2774	0.000801087	0.00574385	up	49.22	0	26.7136	71.7263	0	0	Other coding protein genes
ENSMUSG00000051956	Rnf133	405.108	8.66216	0.000111548	0.00107451	up	64.3163	0	50.4591	78.1736	0	0	Other coding protein genes
ENSMUSG00000051965	Nanos2	4.4727	2.16115	1.34e-05	0.000169429	up	4157.44	928.82	4725.34	3589.54	497.68	1359.96	Maternal
[truncated: 687 more rows]
