# Supplementary material for: The reprogramming and function of H4K20me1 during early embryo development
Source: EMBO Rep. 2026 Apr 22;27(11):3050–77. doi: 10.1038/s44319-026-00780-x (PMC13261155; doi:10.1038/s44319-026-00780-x)
Supplement: Supplementary file 8 — Source data Fig. 7 [file 44319_2026_780_MOESM8_ESM.zip › Figure 7/Fig7C.xlsx]

## Sheet: ZGA_genes_fpkm_subset_raw_rows(
gene_symbol	gene_id	R.C.3_raw	R.C.4_raw	R.UNC.2_raw	R.UNC.3_raw	R.C.3_fpkm	R.C.4_fpkm	R.UNC.2_fpkm	R.UNC.3_fpkm
0610009L18Rik	ENSMUSG00000043644	26	168	89	283	1.5631242044364	7.90434700960228	6.50084250312582	12.1804458262076
0610040J01Rik	ENSMUSG00000060512	850	948	429	758	16.9156273172401	14.7643419830619	10.3725604010549	10.799284863378
1110038B12Rik	ENSMUSG00000092203	770	910	226	325	48.6503780567142	44.9959538669139	17.3485599498728	14.7006136596574
1110038F14Rik	ENSMUSG00000063236	806	282	121	199	18.4924724777621	5.0634394827893	3.37291	3.26865906793532
1600012H06Rik	ENSMUSG00000050088	766	1260	416	553	10.3433291563908	13.3149241625829	6.82471318114884	5.34580750182275
1600025M17Rik	ENSMUSG00000085114	2633	1894	177	277	179.132473122203	100.841666375028	14.6304009031895	13.4914876693241
1700010D01Rik	ENSMUSG00000071721	1082	1493	4956	5199	79.5769945967555	85.9323435773469	442.844308761364	273.739014018566
1700013H16Rik	ENSMUSG00000054727	15940	8929	7879	14682	484.638250621711	212.45588742885	291.044883902819	319.57382439264
1700018B24Rik	ENSMUSG00000037910	8183	8581	6186	8948	512.668808655465	420.725487471309	470.862124188783	401.334900878922
1700029F12Rik	ENSMUSG00000052075	331	651	1450	2381	10.4124765954474	16.0266816110797	55.418344037541	53.6218815315079
1700034H15Rik	ENSMUSG00000055833	5	336	29	170	0.0426574737481982	2.24337038007511	0.300595602917978	1.03831865816069
1700069L16Rik	ENSMUSG00000042184	1616	1659	251	415	85.4239179520624	68.6311209368894	16.1202342771348	15.7051770100453
1700084M14Rik	ENSMUSG00000057805	208	28	674	1784	13.8969318857613	1.4640307597079	54.711	85.3310427777389
1700093K21Rik	ENSMUSG00000020286	249	292	593	889	6.70505111749936	6.15349955762694	19.4006793207604	17.1380385730457
1700123O20Rik	ENSMUSG00000040822	471	617	128	261	9.27896930975339	9.51262926639293	3.06371454611658	3.68108586111573
2210016L21Rik	ENSMUSG00000029559	44	173	63	220	1.24047933659761	3.81697694903174	2.15792777574394	4.44033920284011
2210409E12Rik	ENSMUSG00000081766	545	509	123	232	53.7979765341402	39.3209314870279	14.7514274628346	16.395098595102
2310011J03Rik	ENSMUSG00000020133	2	108	14	132	0.04486362881004	1.89594063508543	0.381550420465072	2.11980027043362
2410002F23Rik	ENSMUSG00000045411	164	278	126	220	3.07929280325944	4.08496661052562	2.87433366698486	2.95723902510038
2510002D24Rik	ENSMUSG00000071632	321	184	67	16	9.69627923006083	4.3496516842806	2.4588632818851	0.346000457364165
2610206C17Rik	ENSMUSG00000085236	83	375	437	742	1.79894790222949	6.36075016503012	11.5075117929956	11.5133314682843
2610318N02Rik	ENSMUSG00000049916	678	1882	347	823	18.5252200487484	40.2429562775866	11.5192088945033	16.0986747310018
2700097O09Rik	ENSMUSG00000062198	2304	3180	376	458	71.2142290246067	76.9215449525457	14.1199007759483	10.1345947918643
2810001G20Rik	ENSMUSG00000087497	130	230	124	416	5.36944440924602	7.43447679666162	6.22253260634159	12.3008730857813
2810004N23Rik	ENSMUSG00000031984	1060	1434	244	713	28.5435911026077	30.2195834439624	7.98274157548994	13.7451310490232
4632427E13Rik	ENSMUSG00000074024	1595	2690	528	1116	88.7248673485731	117.10448474232	35.6843747498634	44.4432156983817
4921531C22Rik	ENSMUSG00000085704	902	799	62	345	17.6206671119849	12.2151601310964	1.47152280270703	4.82493551174752
4930547E08Rik	ENSMUSG00000086687	301	860	693	1277	20.7052281136347	46.2965417556958	57.917	62.8870221296875
4930579G24Rik	ENSMUSG00000027811	1018	1546	444	701	19.2403448144697	22.8671025150763	10.1954768015994	9.48505164405562
4933408N05Rik	ENSMUSG00000084848	2496	3621	3400	4328	58.714976437692	66.6606295639017	97.1723542385446	72.8866804167838
4933430M04Rik	ENSMUSG00000086892	5	200	165	351	0.250433244266004	7.83950329895502	10.0407329692373	12.5859412667312
4933434E20Rik	ENSMUSG00000027942	11300	12683	3742	9856	148.489581605434	130.429583886124	59.742146290807	92.7203033542206
6030468B19Rik	ENSMUSG00000025573	6	16	10	6	0.207130130415185	0.43226352141919	0.419422308210678	0.148285910298928
9930012K11Rik	ENSMUSG00000044551	96	388	2	54	1.79888242165212	5.6898372835749	0.0455324519890343	0.724405791399897
A630001G21Rik	ENSMUSG00000052760	317	1315	365	579	6.09347029496034	19.7818892064244	8.52428179812269	7.96784007782363
AA414768	ENSMUSG00000083307	152	8	31	0	3.38920657572503	0.139598584808234	0.839799562359762	0
AA467197	ENSMUSG00000033213	272	392	46	52	15.8161115416195	17.838299787816	3.24973647180486	2.16466536138455
AA543401	ENSMUSG00000092125	226	425	186	304	6.7015537068779	9.86262611246025	6.70099826093279	6.45352884938674
Aacs	ENSMUSG00000029482	452	456	40	41	5.29792119819324	4.18281328143678	0.569621730080139	0.344038879968084
Aamdc	ENSMUSG00000035642	1624	3317	1401	2008	67.6776632464001	108.178605290464	70.9344103919155	59.9072863558988
Aasdh	ENSMUSG00000055923	394	1201	157	349	2.44945969906176	5.84323913489761	1.18585947169102	1.55330275488593
Aatf	ENSMUSG00000018697	29	646	94	256	0.599565012688842	10.4521919845162	2.36116118531135	3.78908945309023
Abcc5	ENSMUSG00000022822	1254	1532	433	868	7.53176769573949	7.20103167940714	3.15970672196144	3.73229286126393
Abce1	ENSMUSG00000058355	504	953	58	224	4.89458443876717	7.24293796505842	0.68434134651786	1.55736322771845
Abhd14b	ENSMUSG00000042073	0	24	20	24	0	0.473878043481241	0.613067455255743	0.433497522175577
Abt1	ENSMUSG00000036376	990	1352	614	1454	8.26800635030271	8.83647137109413	6.23007788209564	8.69333913949218
Acat2	ENSMUSG00000023832	1827	2743	909	1296	32.7508056064136	38.4809534174663	19.7973390491454	16.6320219852046
Acer2	ENSMUSG00000038007	77	398	256	454	0.614256648990454	2.48472762973975	2.48118189822689	2.59281543162625
Acot13	ENSMUSG00000006717	7869	8150	742	1676	426.88040377638	346.004	48.904641137365	65.0904533874055
Acot3	ENSMUSG00000021228	308	838	715	1819	3.33586410656632	7.10294135192311	9.40856031721607	14.1041507740969
Acot8	ENSMUSG00000017307	50	222	256	371	1.61240814982358	5.60266339319513	10.0300810703886	8.56516036873665
Acsl4	ENSMUSG00000031278	1653	999	149	458	11.6506383147491	5.51034678046634	1.2759176134359	2.31099472147815
Acyp1	ENSMUSG00000008822	3185	3771	1002	1799	102.621472391256	95.0871681241863	39.2243742638626	41.4969881865421
Adi1	ENSMUSG00000020629	929	1107	57	146	20.640094991627	19.2477591131158	1.53861630748139	2.32223112936593
Adnp	ENSMUSG00000051149	28	10	0	12	0.203198643280419	0.0567935935171956	0	0.0623448562021233
Adora2b	ENSMUSG00000018500	0	38	36	106	0	0.600164143553948	0.882697447778741	1.53148358622902
Adprm	ENSMUSG00000020910	372	992	142	193	9.27865241047538	19.3637833227701	4.30318292571432	3.4463222499255
Adsl	ENSMUSG00000022407	750	789	270	430	7.51906925469992	6.19036705338969	3.28871382079202	3.08622713990503
Aff4	ENSMUSG00000049470	2161	2786	485	749	7.91148798737066	7.9821722330695	2.15727068767131	1.96309733178194
Afmid	ENSMUSG00000017718	57	66	18	140	0.643769246003613	0.583358972343181	0.246994551396661	1.13198328691523
Agfg1	ENSMUSG00000026159	1252	1653	586	1285	5.86806094239371	6.06316959836731	3.33693233595908	4.31171476749336
Aggf1	ENSMUSG00000021681	2006	1914	406	354	22.9416246086183	17.1305674868631	5.64129449262295	2.89836523258525
Agmat	ENSMUSG00000040706	493	1717	479	358	12.8478217004752	35.0178479799692	15.1662284252298	6.67916569166706
Agpat2	ENSMUSG00000026922	91	55	101	201	2.15153023437831	1.01766614457369	2.90126188521996	3.40219128248105
Agpat5	ENSMUSG00000031467	4387	8663	1256	3010	42.6376300573546	65.8916394483985	14.8311408671558	20.9434646130301
Agrp	ENSMUSG00000005705	159	265	163	126	6.85641533669823	8.94298378938441	8.53978811876373	3.88979888452738
Agtrap	ENSMUSG00000029007	146	182	107	146	1.34854790129002	1.31559279362682	1.20076161734596	0.965434882523688
Ahcyl1	ENSMUSG00000027893	158	426	256	586	1.38807177891233	2.92887618647149	2.73246306780652	3.68560732700327
Ahsa2	ENSMUSG00000020288	1478	2174	991	1922	14.8016291132233	17.0384937671457	12.0578044407118	13.7798685918063
Aip	ENSMUSG00000024847	228	331	239	573	4.04427009643833	4.59483452054792	5.15065788045831	7.27639951351969
Ajuba	ENSMUSG00000022178	885	1258	64	180	9.40186308497471	10.4589447566564	0.826057204912106	1.36898839253991
Akap8	ENSMUSG00000024045	4297	4030	374	892	34.2200280934726	25.1163560165076	3.61864606988905	5.08553293678585
Akap8l	ENSMUSG00000002625	965	892	202	413	17.3319868699328	12.5378326457583	4.40790174453303	5.31040566826149
Akirin1	ENSMUSG00000023075	528	818	54	225	8.29079860409539	10.0519963671289	1.03018613525569	2.52930714085829
Akr1b10	ENSMUSG00000061758	115	78	31	55	3.19138979214149	1.69399915804489	1.04520914957378	1.09270092239913
Akr7a5	ENSMUSG00000028743	6	22	4	24	0.13548924792935	0.388787988242472	0.109742050546386	0.38799080413166
Akt1s1	ENSMUSG00000011096	0	92	48	101	0	0.847906784024319	0.68679075683713	0.851533404088958
Akt2	ENSMUSG00000004056	716	779	376	748	5.1429253329698	4.37896254673352	3.28128942950044	3.84640848144112
Aldh2	ENSMUSG00000029455	24	38	83	87	0.214956708146877	0.266354435791451	0.903186320212808	0.557847668804462
Aldh6a1	ENSMUSG00000021238	433	1330	1090	2109	4.47233599289561	10.7506505203918	13.6783125338249	15.5947966341212
Alg3	ENSMUSG00000033809	26	293	379	710	0.67332907623252	5.93824644634381	11.9248446128859	13.163427281906
Alkbh3	ENSMUSG00000040174	147	83	123	58	4.44395928058118	1.96366502413996	4.51769955604278	1.2552705463756
Alkbh4	ENSMUSG00000039754	38	150	30	84	0.667365004115748	2.06161548529622	0.640118803564574	1.05612598312006
Alox12	ENSMUSG00000000320	1889	3262	870	1655	23.1853443288213	31.3330105583198	12.9735951839864	14.5424037876657
Alox5	ENSMUSG00000025701	4	0	2	2	0.052655649236545	0	0.0319870709763785	0.0188482739420167
Alpl	ENSMUSG00000028766	0	0	13	33	0	0	0.218342653315915	0.326592556523901
Alppl2	ENSMUSG00000026246	820	2228	330	450	14.4487650001426	30.7233549221197	7.0646445039236	5.67657000363083
Als2	ENSMUSG00000026024	1485	1522	422	452	7.86778964200218	6.31069970644226	2.71642822838794	1.71443620701913
Alyref	ENSMUSG00000025134	634	974	22	807	20.8426828463661	25.0587783851341	0.878711966565762	18.9930410072013
Amhr2	ENSMUSG00000023047	234	523	159	314	4.17858202635086	7.30888854951448	3.44960760421913	4.01420300295143
Anapc13	ENSMUSG00000035048	564	982	396	376	51.4434077824301	70.0968803186686	43.8839093890784	24.5524638274689
Ankmy2	ENSMUSG00000036188	744	519	42	141	11.3195007329757	6.17957020366545	0.776359952025619	1.53578371447373
Ankrd10	ENSMUSG00000031508	3484	4735	419	744	27.209842657121	28.9403942849634	3.97577139595415	4.15984768131758
Ankrd22	ENSMUSG00000024774	1177	2489	1873	2182	24.9722493587579	41.3278367085137	48.2812466347965	33.1430563532399
Ankrd37	ENSMUSG00000050914	1186	1732	1059	1573	48.8232907036978	55.7990522530202	52.9660780860538	46.3583201287666
Ankrd42	ENSMUSG00000041343	925	874	305	297	12.3735807299006	9.14959081826386	4.95693244847551	2.84424315580916
Ankrd46	ENSMUSG00000048307	210	343	40	37	2.72585274522669	3.48428597180919	0.630815832927953	0.34382814894681
Ankrd54	ENSMUSG00000033055	258	384	22	86	4.77677117674899	5.56394120704342	0.494876590125594	1.13990797446045
Ankzf1	ENSMUSG00000026199	0	188	46	156	0	1.79458075845827	0.681688410998069	1.36222795603354
Anp32e	ENSMUSG00000015749	4046	3684	1296	1817	46.1869269558949	32.9116296072688	17.9745360040932	14.8492570519518
Antxr1	ENSMUSG00000033420	1744	2139	1250	1356	12.3293842877634	11.8342916835613	10.736541799276	6.8629558803775
Ap1ar	ENSMUSG00000074238	2567	3147	1169	2063	35.6585717474362	34.2114431563754	19.7293185220436	20.5160577277921
Ap2m1	ENSMUSG00000022841	116	296	390	562	1.46982229872648	2.93518263795128	6.00386540067869	5.09799924820458
Ap4b1	ENSMUSG00000032952	352	293	52	34	4.50153326270471	2.93239180185431	0.807942849108514	0.311281511126936
Ap4e1	ENSMUSG00000001998	1043	767	651	385	5.94950926458293	3.42396074456759	4.51166996645421	1.57222310830176
Ap4s1	ENSMUSG00000020955	1549	1435	344	643	31.8481076086689	23.0898276653656	8.59310571261779	9.46454621246252
Ap5s1	ENSMUSG00000068264	0	134	50	70	0	2.43759096642898	1.41204637180234	1.16486100261889
Apaf1	ENSMUSG00000019979	1276	1150	1015	1405	7.24196263610742	5.10787219291758	6.99892186937437	5.70871732193719
Apmap	ENSMUSG00000033096	686	529	142	158	10.5187741026694	6.34794654541486	2.64538480641358	1.73442174054076
Apoc1	ENSMUSG00000040564	300	646	213	188	20.1521913887698	33.9601905634101	17.383616223373	9.04097945993438
Apoc2	ENSMUSG00000002992	110	104	189	251	5.03515597880947	3.72554796381828	10.5109397194908	8.22527778533482
Apoe	ENSMUSG00000002985	404	369	83	211	9.4795772758909	6.7759555515908	2.36616592716533	3.54443217578536
Apol7b	ENSMUSG00000068252	80	110	174	242	0.668421735032387	0.71926650721104	1.76631973946325	1.44754659239422
Apol7e	ENSMUSG00000071716	4	10	6	20	0.0668421735032387	0.130775728583825	0.121815154445741	0.239263899569292
Apom	ENSMUSG00000024391	792	1878	694	883	38.5782579025643	71.5895437579194	41.0711060584124	30.7917763045117
Aprt	ENSMUSG00000006589	2134	2911	278	584	91.7037957609454	97.8975174291036	14.5143366066754	17.9664533103369
Aqp11	ENSMUSG00000042797	1478	3034	479	1078	41.605789549726	66.8392374648599	16.3822800236219	21.7247458123826
Arf2	ENSMUSG00000062421	1208	2996	322	971	16.1941538754673	31.4318333025329	5.24453148187527	9.31895396100378
Arf6	ENSMUSG00000044147	3336	2632	520	1024	33.2745033521009	20.5450877825747	6.30156443555555	7.31209972185732
Arfgef2	ENSMUSG00000074582	351	778	341	682	1.48840558504704	2.58184608020405	1.75682317289914	2.07040428646556
Arfrp1	ENSMUSG00000038671	4872	6911	538	1438	69.841471431859	77.5324611387039	9.3701787195338	14.7577991687614
Arg1	ENSMUSG00000019987	292	431	185	116	7.35720987718011	8.49853642496366	5.66319505256977	2.09240087012642
Arglu1	ENSMUSG00000040459	10575	2716	240	1251	229.872704167985	46.2033399043565	6.33837263903426	19.4679825096483
Arhgap8	ENSMUSG00000078954	502	450	596	791	12.0760302580219	8.47168043957858	17.4191208763841	13.6223980974009
Arhgdig	ENSMUSG00000073433	74	92	93	83	2.6684729915181	2.59630371852408	4.07449264412338	2.14272182462633
Arhgef12	ENSMUSG00000059495	1205	1683	1014	1767	4.27771897529366	4.67569200168892	4.37343479659092	4.49074465596784
Arhgef3	ENSMUSG00000021895	181	406	168	482	1.4771497363432	2.59303605938177	1.6657688093462	2.81610986285386
Arid4b	ENSMUSG00000039219	1581	610	193	270	9.62472352933493	2.90618197299639	1.42749041244012	1.17672983945706
Arid5a	ENSMUSG00000037447	157	307	117	247	1.00839794190106	1.54314682602256	0.913014464021055	1.13575814611823
Arih2	ENSMUSG00000064145	744	991	205	352	6.65404921722147	6.93622709993207	2.22754472221768	2.25378428175879
Arl16	ENSMUSG00000057594	524	568	132	236	9.63931545789142	8.17710959030696	2.95017878245905	3.10801794919506
Arl2bp	ENSMUSG00000031776	376	756	14	214	6.26067423571409	9.85125664216874	0.283217963110315	2.55095997156452
Arl5b	ENSMUSG00000017418	866	1780	263	342	4.66999756047033	7.512	1.72311398768355	1.32032691555252
Arl6ip4	ENSMUSG00000029404	12	52	49	54	0.3778109654612	1.28124809415578	1.87434223048261	1.21714881702216
Armc12	ENSMUSG00000024223	76	72	154	234	2.5641821282344	1.90109731858975	6.31270500731378	5.65207274776747
Arpc1a	ENSMUSG00000029621	3127	3648	2162	4256	73.2804575354039	66.9039403957772	61.5567210780164	71.403338717711
Arpc5	ENSMUSG00000008475	4306	4279	278	924	84.4729154990399	65.6934879279331	6.62594385945223	12.976932282839
Arrdc3	ENSMUSG00000074794	720	1068	1151	1609	6.35841330576846	7.38115094423349	12.3495484750125	10.1725283968245
Arsk	ENSMUSG00000021592	2237	3202	2182	4366	21.3951601848022	23.9666570875067	25.355010940219	29.8944039469544
Arv1	ENSMUSG00000031982	357	635	70	204	2.0668222923087	2.87703551179486	0.492370992183848	0.845515741175529
Asah1	ENSMUSG00000031591	124	553	90	160	2.05275050362237	7.16434002662665	1.81015802235765	1.89623026455805
Asb13	ENSMUSG00000033781	936	844	165	271	14.4533857973696	10.1993564372371	3.09554547557814	2.99584711361744
Ascc2	ENSMUSG00000020412	258	703	141	381	1.9353578039237	4.12699044410389	1.28505043344903	2.04608252725106
Asgr2	ENSMUSG00000040963	60	163	144	519	1.54523377569252	3.28524015582403	4.50572759502837	9.56901
Asl	ENSMUSG00000025533	60	102	70	124	1.22415724006343	1.62863102251811	1.73517584306895	1.81119099063215
Atad2b	ENSMUSG00000052812	1984	2550	1939	3729	9.14118238384171	9.19469786143688	10.854204832969	12.3001299151101
Atg13	ENSMUSG00000027244	165	694	126	273	1.62314901299449	5.34281940269596	1.50592897910758	1.92262109813696
Atg4d	ENSMUSG00000002820	0	36	0	0	0	0.346711366138308	0	0
Atmin	ENSMUSG00000047388	1914	3438	1104	2396	14.6049463824963	20.530545181426	10.2349707211242	13.0888489604325
Atp11b	ENSMUSG00000037400	946	1865	526	1622	6.83455709039799	10.5447102735833	4.61704897262831	8.38931879674626
Atp1b1	ENSMUSG00000026576	803	1491	201	616	11.5378946790102	16.765837197153	3.50886435901441	6.33648405162048
Atp6v1c2	ENSMUSG00000020566	173	135	93	10	4.0313636549415	2.4619329317523	2.63298460158756	0.166825517952665
Atp6v1g1	ENSMUSG00000039105	3853	4570	2620	4153	131.186648231763	121.77086846585	108.380566369434	101.229983766121
Atp9a	ENSMUSG00000027546	124	279	74	165	1.01041890346904	1.77918274070887	0.7326068835249	0.962543422555662
Atrip	ENSMUSG00000025646	1101	1019	558	248	15.9304169859327	11.5385326967242	9.80919846516795	2.56890541750625
Atxn10	ENSMUSG00000016541	23	212	79	17	0.335396058876312	2.41937147656387	1.39964116817546	0.177474372527309
Atxn7l3b	ENSMUSG00000074748	574	1226	52	167	5.93527484751619	9.92101231741805	0.653268599862677	1.23623781084907
AU018091	ENSMUSG00000054753	598	496	98	196	6.45423413531353	4.18949604373158	1.28507686567891	1.51445443809164
AU019990	ENSMUSG00000074783	326	763	323	869	4.86442979628091	8.9099538406321	5.85566684783916	9.2830507632752
AU022252	ENSMUSG00000078584	473	1375	102	252	9.4281744972255	21.4489356127341	2.4701660054426	3.59603260562092
Aup1	ENSMUSG00000068328	2	12	1	3	0.043653231786426	0.204976573060067	0.026518313680417	0.0468774813203062
Aurkaip1	ENSMUSG00000065990	1042	1853	578	1152	32.0739322266676	44.6371526568734	21.6158254333451	25.3859591149966
Avl9	ENSMUSG00000029787	1163	1804	454	935	6.46843880644006	7.85222740683526	3.06785698260356	3.72295664742685
Avpi1	ENSMUSG00000018821	140	756	464	816	5.3381282927356	22.5589739705401	21.495	22.2744884601488
AW495222	ENSMUSG00000087334	345	765	1724	2963	13.5146959303002	23.4522867242607	82.0510122089384	83.0951
Axin1	ENSMUSG00000024182	406	756	260	556	3.99815779829554	5.82629229829244	3.11076169741436	3.91981253788691
Azi2	ENSMUSG00000039285	324	480	218	533	1.79881532921509	2.08554412691281	1.47047471458663	2.11848497250226
B230219D22Rik	ENSMUSG00000045767	1517	1552	866	1829	12.1354717559237	9.71626555905396	8.41682839607613	10.4746952734238
B4galnt2	ENSMUSG00000013418	1258	717	20	127	11.4575844745946	5.1105560841356	0.22131044946212	0.828080879237436
B4galt3	ENSMUSG00000052423	18	13	44	43	0.33526468556692	0.189493899811328	0.995697643796239	0.573377134300675
Bach1	ENSMUSG00000025612	499	970	102	350	3.17001974545342	4.82247219408491	0.787265266671445	1.59179111061185
Bad	ENSMUSG00000024959	2	50	18	27	0.0489340961182487	0.957388387758643	0.535073666569362	0.472935536397172
Bag1	ENSMUSG00000028416	2664	3499	233	824	73.4908	75.5404135581224	7.80933868365521	16.2735633942487
Bag3	ENSMUSG00000030847	98	284	16	18	1.40648254901541	3.18979805267855	0.278989432009941	0.1849427820697
Bambi	ENSMUSG00000024232	830	1018	170	606	6.12855862723817	5.8825361788133	1.52506611513271	3.20338756776322
Bax	ENSMUSG00000003873	100	135	42	152	4.28243729550382	4.52440378827206	2.18524331720905	4.66005679285407
Bbs2	ENSMUSG00000031755	2979	5730	1290	1741	41.8819940731877	63.0446221192636	22.0346448902128	17.5231519882387
BC005537	ENSMUSG00000019132	1003	2158	652	910	14.6319181647283	24.637029699186	11.5559970936779	9.50382283320541
BC005624	ENSMUSG00000026851	128	62	78	116	3.58692820220994	1.35969336961469	2.65562540388453	2.3271657267897
BC028528	ENSMUSG00000038543	2251	3025	458	592	100.202834450283	105.382007339407	24.7701985285895	18.8661302015408
Bcat1	ENSMUSG00000030268	1089	1131	656	1274	5.00203158808242	4.06553525408589	3.66084960321808	4.18933014891506
Bcat2	ENSMUSG00000030826	343	511	643	862	6.24182512155959	7.27737832768741	14.2163447738613	11.2300412504103
Bcdin3d	ENSMUSG00000037525	135	280	211	308	3.95274690261235	6.41593338440048	7.50597634783512	6.45613441923566
Bckdha	ENSMUSG00000060376	63	55	6	6	1.3223383791142	0.903444168955998	0.153007529018988	0.0901591716312713
Bcl10	ENSMUSG00000028191	276	1176	352	620	5.24842560400009	17.5010401597377	8.13246353522692	8.44050170391682
Bcl2l12	ENSMUSG00000003190	85	79	3	44	2.94253237983618	2.1402573262268	0.12617783672124	1.09046469725562
Bcl2l14	ENSMUSG00000030200	255	252	81	103	3.90842954076264	3.02272907677748	1.5083656140173	1.13020165871301
Bend3	ENSMUSG00000038214	680	1532	337	872	3.93680436630229	6.9411313449917	2.37041463379938	3.61416532502481
Best2	ENSMUSG00000052819	152	298	94	165	2.55722684217228	3.92354381427402	1.92137890305626	1.98731275353151
Bet1l	ENSMUSG00000025484	332	667	128	181	7.96080811373205	12.516459034792	3.72896699588545	3.10709302466776
Bex1	ENSMUSG00000050071	538	712	124	210	23.1193262040246	23.9447036789838	6.47402064470412	6.46053971775813
Bex6	ENSMUSG00000075269	387	983	515	376	14.6510326529992	29.1237547556179	23.6877602084763	10.1906462274744
Bhmt2	ENSMUSG00000042118	26	215	126	149	0.462954010787623	2.99598434088892	2.72580350620287	1.89936040542539
Bid	ENSMUSG00000004446	653	465	356	458	12.8237415324259	7.14646224874002	8.49397680091796	6.43907764084677
Bloc1s2	ENSMUSG00000057506	1690	3827	519	1128	70.1140494598646	124.254860033166	26.1604494807499	33.503027563904
Bnip1	ENSMUSG00000024191	64	236	586	820	2.19513394126028	6.33475218647542	24.4195785691383	20.1349943575791
Bola1	ENSMUSG00000015943	842	1984	1337	1476	42.9828642557689	79.2613572498573	82.9228396312393	53.9418984641317
Bola2	ENSMUSG00000047721	12088	10350	736	1632	1334.85883271144	894.453595610224	98.745701695198	129.020182416055
Bop1	ENSMUSG00000022557	327	368	55	133	4.93875904708706	4.3496516842806	1.00923492913194	1.43806440091981
Brat1	ENSMUSG00000000148	220	483	30	129	2.34925785410163	4.03637691448019	0.389214273960784	0.986175765566211
Bri3bp	ENSMUSG00000037905	530	990	24	208	2.78346337170504	4.06894118092884	0.153137086621883	0.782041112777937
Brms1	ENSMUSG00000080268	0	199	44	314	0	3.87667370994513	1.33070494468554	5.59571843354567
Brwd3	ENSMUSG00000063663	615	1665	413	898	1.78971252425913	3.79191833500968	1.46021804447692	1.87085921370836
Bspry	ENSMUSG00000028392	998	1346	224	368	17.1944219156168	18.1484138430841	4.68883072260411	4.53901340734767
Btaf1	ENSMUSG00000040565	851	2125	936	1675	3.72187536294945	7.27324	4.97356286711763	5.2444951214647
Btbd18	ENSMUSG00000086598	115	116	8	34	1.21581071342663	0.959760099901045	0.102758465511616	0.257337840164597
Btbd19	ENSMUSG00000073771	274	518	214	405	3.89783644756587	5.76685969549315	3.69867626627437	4.12462701181249
Btg2	ENSMUSG00000020423	710	1578	3916	6558	8.57029188113169	14.9066769394632	57.4300831706568	56.6715753984277
Bysl	ENSMUSG00000023988	72	172	8	84	0.695234916204159	1.29976279656624	0.0938530873380613	0.580677467107269
C1d	ENSMUSG00000000581	30401	34020	9296	13408	337.919465160428	295.934927355472	125.539661282626	106.695462422366
C1qtnf4	ENSMUSG00000040794	225	327	126	421	6.13423847768046	6.97689949090627	4.17357459924102	8.21706727206895
C1s2	ENSMUSG00000079343	249	0	8	70	3.48098446445684	0	0.135878962659988	0.700579438464631
C8b	ENSMUSG00000029656	1124	1899	3019	6323	18.6819844707777	24.7012104872347	60.9648214591381	75.2378689939027
Cabp1	ENSMUSG00000029544	16	30	6	180	0.311906800192169	0.457680797626264	0.142107045023922	2.51208294346114
Cactin	ENSMUSG00000034889	224	266	4	42	3.06021334138616	2.84394962004198	0.0663931348386359	0.410780278676839
Cacybp	ENSMUSG00000014226	10628	13722	598	1401	187.004459423537	188.953268442832	12.7838333075255	17.6479864487347
Calcoco2	ENSMUSG00000006056	494	2053	92	393	9.06057356746008	29.4682447083704	2.05010482203559	5.16033506175307
Calm3	ENSMUSG00000019370	1336	2044	52	178	22.5173966534565	26.9605773190593	1.06481598320008	2.14777276659114
Calml4	ENSMUSG00000032246	15280	14725	4774	7252	661.204334763189	498.659638112179	250.989	224.660510923231
Cap1	ENSMUSG00000028656	139	171	16	45	1.85604550901041	1.78692574926827	0.259569284966551	0.430172796830581
Capn11	ENSMUSG00000058626	148	24	8	135	2.13892359397801	0.271444704518381	0.140469824699374	1.39676689487398
Car9	ENSMUSG00000028463	374	559	715	2004	7.10473616979333	8.31045375619725	16.5022017610793	27.2540268376465
Cars2	ENSMUSG00000056228	66	527	15	108	1.32765	8.29633446281656	0.366597768852252	1.55531881267048
Casc3	ENSMUSG00000078676	268	368	50	4	2.66527361470998	2.8641212587032	0.604138493120137	0.0284789259401824
Casp3	ENSMUSG00000031628	54	343	141	251	0.769952691681272	3.8273746671176	2.44258053652899	2.56212675842039
Casp6	ENSMUSG00000027997	136	470	108	236	3.43129199546999	9.28011168484096	3.31056425838101	4.26272563472651
Cbfa2t2	ENSMUSG00000038533	3996	2829	603	2920	24.4586616564673	13.5511681255992	4.48419014301677	12.7951879660787
Cbl	ENSMUSG00000034342	986	1163	364	781	7.21884296213991	6.66357009261925	3.23781149642739	4.09353324896887
Cbr1	ENSMUSG00000051483	178	286	122	118	6.12780726866902	7.70526721563989	5.10275155288025	2.90819625865939
Cbx3	ENSMUSG00000029836	8027	5231	928	1651	144.868976259005	73.8828133494846	20.3483688834641	21.3317168493376
Cbx5	ENSMUSG00000009575	2924	3943	1360	2637	12.0610560193241	12.7283268678122	6.81563575284316	7.78708123113902
Cbx8	ENSMUSG00000025578	150	30	8	12	4.00729146783146	0.627216541757744	0.25966245412842	0.229507841065677
Ccdc106	ENSMUSG00000035228	6	124	84	110	0.106682408307486	1.72543984218663	1.81459765184392	1.40020251976802
Ccdc107	ENSMUSG00000028461	182	524	445	774	8.32065992361539	18.7479698918228	24.7175768392806	25.3328442972844
Ccdc12	ENSMUSG00000019659	525	1004	1119	2182	23.7972588933158	35.6154077644828	61.6250402914729	70.8074553515015
Ccdc125	ENSMUSG00000048924	60	122	66	18	0.825457599214673	1.31352978934765	1.10318145599162	0.177285262072729
Ccdc126	ENSMUSG00000050786	1286	1264	325	285	19.7432726097094	15.1866443940186	6.0620711914856	3.13241750695404
Ccdc127	ENSMUSG00000021578	979	1812	314	668	4.22900500474424	6.12562317088562	1.64795236158849	2.06580145385759
Ccdc134	ENSMUSG00000068114	33	172	100	146	0.598185359586765	2.43998335020277	2.20232463833955	1.89466007875691
Ccdc137	ENSMUSG00000049957	368	348	96	137	4.96371579414192	3.67345656214391	1.57322130598429	1.32292817134272
Ccdc32	ENSMUSG00000039983	16	144	16	34	0.318411808324519	2.24268485818662	0.386855399573143	0.48440064030983
Ccdc51	ENSMUSG00000025645	73	25	24	11	1.13335408725438	0.303752135540446	0.452703127160061	0.122262155772819
Ccdc60	ENSMUSG00000043913	864	1015	358	651	8.54457199165823	7.85559688465378	4.30149175854099	4.60907917254676
Ccdc66	ENSMUSG00000046753	876	785	284	721	11.0808283364327	7.77095427707684	4.3646151768632	6.52920033701099
Cchcr1	ENSMUSG00000040312	661	676	98	168	7.0706252499944	5.65899919942446	1.27362605141158	1.28653691188929
Ccm2	ENSMUSG00000000378	214	140	42	108	3.78511280463718	1.93789242670461	0.902555343467046	1.36755694079867
Ccnb1ip1	ENSMUSG00000071470	2793	3784	605	1355	68.9255726880062	73.0797665751049	18.1394585671036	23.9389640047017
Ccne1	ENSMUSG00000002068	3094	4551	294	848	58.8656912182974	67.7618649758779	6.79592796451056	11.5503301963448
Ccng1	ENSMUSG00000020326	620	844	758	1660	6.61683844586047	7.04916805670821	9.82850685902902	12.6830451563773
Ccni	ENSMUSG00000063015	306	1930	814	1285	4.0612	20.045951026513	13.1255249670615	12.2093492346281
Ccnjl	ENSMUSG00000044707	176	290	495	899	2.41776703478603	3.11771461023595	8.26164407103358	8.84133985238817
Ccs	ENSMUSG00000034108	78	619	6	60	2.74618888139867	17.0554438918898	0.256653121050772	1.51231987986986
Cct6a	ENSMUSG00000029447	727	1325	352	351	12.4619319812039	17.7747466841058	7.33082963539341	4.30739491532993
Cct6b	ENSMUSG00000020698	596	546	83	103	11.8418422521971	8.48989327099166	2.00359805685222	1.46509857306737
Cd151	ENSMUSG00000025510	106	152	87	88	1.96059855386699	2.20020413660732	1.95506663011166	1.16525800154055
Cd24a	ENSMUSG00000047139	2442	3486	463	858	50.0426851316853	55.9060622676674	11.5275080363582	12.5874813965974
Cd2ap	ENSMUSG00000061665	1430	1233	823	1278	9.85674	6.65115569803239	6.89218290999563	6.30644952905686
Cd59b	ENSMUSG00000068686	667	1149	857	848	35.1586282228301	47.398292088109	54.8840824010201	32.0006315354823
Cd63	ENSMUSG00000025351	8859	11292	1321	2589	272.239631121012	271.56518472373	49.3206692766075	56.9580752906014
Cda	ENSMUSG00000028755	124	239	16	10	5.7040582597566	8.60392754832223	0.894214582449662	0.32932058364698
Cdc14b	ENSMUSG00000033102	770	941	431	800	4.78142377363669	4.57291059987259	3.25164615378322	3.55642051954489
Cdc23	ENSMUSG00000024370	755	546	119	329	6.79653047265016	3.8465336469684	1.30150780217422	2.12027808089172
Cdc25c	ENSMUSG00000044201	1059	1670	260	500	20.2830821017529	25.0317398053947	6.05021536517183	6.8559020115905
Cdc37	ENSMUSG00000019471	52	66	14	66	1.11151508621038	1.10405962887466	0.363579636732656	1.00997950851504
Cdc42ep4	ENSMUSG00000041598	109	403	41	114	1.20188664612568	3.47759204933749	0.549263027505053	0.899908745108929
Cdc5l	ENSMUSG00000023932	541	1442	82	258	6.73118677130696	14.0409409420264	1.23956049336647	2.2981093567357
Cdk1	ENSMUSG00000019942	5352	10411	1151	3575	45.8181187679115	69.7509571568296	11.971703996711	21.9105764667404
Cdk2ap1	ENSMUSG00000029394	4081	6239	2740	5983	121.497508143716	145.36248473624	99.1084848166434	127.519437362843
Cdk4	ENSMUSG00000006728	73	410	272	250	1.91313362475264	8.40897144352348	8.66065714959874	4.6904991579297
Cdk5rap3	ENSMUSG00000018669	228	439	95	179	3.31959	5.00208463916912	1.68047881783472	1.86577633170981
Cdk9	ENSMUSG00000009555	612	921	339	403	6.7203306638926	7.91471765415288	4.52270661425572	3.16811454484137
Cdkal1	ENSMUSG00000006191	262	1342	191	331	1.54177223049607	6.1802781280897	1.36556316280775	1.39445187489571
Cdkn1a	ENSMUSG00000023067	1204	1648	592	1388	22.0069320421933	23.5736482501269	13.1466233283231	18.162644833621
Cdkn3	ENSMUSG00000037628	4596	9633	1108	1468	221.550894987147	363.405608239465	64.8922371842267	50.661279402352
Cdpf1	ENSMUSG00000064284	338	340	349	750	11.9001518193942	9.36809519102185	14.9286565411199	18.9039984983732
Cela1	ENSMUSG00000023031	66	535	296	525	2.22074962609698	14.0878922190376	12.1005990490351	12.6465357042915
Cenpi	ENSMUSG00000031262	843	1556	446	604	8.49721625746301	12.2742585048054	5.46189633586119	4.35855614059929
Cenpl	ENSMUSG00000026708	568	2378	134	992	8.66301962935377	28.3837249216637	2.48304882236266	10.8315159570919
Cenpt	ENSMUSG00000036672	2271	4539	915	1389	47.8290080375749	74.8119540666382	23.4128795783682	20.942720382835
Cep19	ENSMUSG00000035790	168	558	481	1002	3.61806473174302	9.40454580650162	12.5855333569898	15.4486801432146
Cep63	ENSMUSG00000032534	275	238	92	217	3.79597719841626	2.57101395839654	1.54290158898747	2.14440713727664
Cep89	ENSMUSG00000023072	432	404	283	208	4.08035842698095	2.98629363484001	3.24758480342803	1.40648307744783
Cep97	ENSMUSG00000022604	5175	4881	777	1395	22.6330258557737	16.7061989613552	4.12869481597265	4.36780339966761
Cggbp1	ENSMUSG00000054604	18128	26794	1752	4526	153.183987832707	177.189347166673	17.9869314018153	27.3800752480304
Chac1	ENSMUSG00000027313	0	56	44	141	0	1.0394711703726	1.26794384468125	2.39421731395968
Chaf1b	ENSMUSG00000022945	373	531	444	1030	7.25612324962216	8.08401138276692	10.4939329965234	14.3446399757198
Chchd10	ENSMUSG00000049422	1359	3462	358	1816	33.9197468498218	67.6233661730042	10.8561458667939	32.4493198887631
Chchd2	ENSMUSG00000070493	5675	8381	3100	5854	232.078689072244	268.22658088663	154.024776876752	171.387334242369
Chchd4	ENSMUSG00000034203	1452	1417	178	512	43.4018312467403	33.1472775009724	6.4642915814215	10.9564032378513
Chchd7	ENSMUSG00000042198	1330	1073	722	1819	16.1432242433935	10.1923642703125	10.6471980834084	15.8062172406383
Chd1	ENSMUSG00000023852	2284	2299	335	1035	10.7347365677782	8.45611419337782	1.91293228295178	3.48250902369754
Chek2	ENSMUSG00000029521	2107	2566	407	690	34.2704103436777	32.6623927897358	8.04282605062072	8.03452985129286
Chit1	ENSMUSG00000026450	146	345	268	602	2.93533197963129	5.42825250712489	6.54634157381403	8.66477860651458
Chka	ENSMUSG00000024843	4553	4350	884	1437	63.0580843267089	47.1486167424406	14.8749284500924	14.2480850788565
Chmp2a	ENSMUSG00000033916	6761	8913	1630	3255	236.917536574475	244.425636663675	69.3958300046431	81.6570853403648
Chrac1	ENSMUSG00000068391	576	861	244	258	25.1885815938973	29.4659845412303	12.9637471883985	8.07713876145299
Chst12	ENSMUSG00000036599	150	88	31	43	3.12550784697045	1.43498903611107	0.784784697412342	0.641437578013857
Chst5	ENSMUSG00000031952	146	118	6	44	2.80790671539923	1.77602225383096	0.140197596356933	0.605813720697566
Chtop	ENSMUSG00000001017	1056	1278	203	420	10.5612430484849	10.0027300665627	2.46664502539574	3.00716334081083
Chuk	ENSMUSG00000025199	709	1303	423	472	7.53857013983745	10.8423578418772	5.46440160029199	3.59286874926948
Churc1	ENSMUSG00000090258	1674	1926	1483	1270	92.4285938930738	83.2230736785165	99.4836111508007	50.2008675454624
Ciart	ENSMUSG00000038550	94	508	286	574	2.5076356481758	10.6056397246265	9.26962387095467	10.9623858169042
Cinp	ENSMUSG00000021276	712	1214	362	759	12.1599993711449	16.2259009973934	7.51141275203772	9.2800847772987
Cited1	ENSMUSG00000051159	2466	5148	898	1204	60.4151819101322	98.7024947214753	26.7293778097102	21.1171892042903
Cldn6	ENSMUSG00000023906	132	92	66	256	3.25965373120539	1.77795981255265	1.98016313102676	4.52578700435462
Cldn7	ENSMUSG00000018569	162	275	110	281	4.14916006597685	5.51206645409148	3.42292479749636	5.1523825849886
Clec10a	ENSMUSG00000000318	582	354	319	849	14.4295597714818	6.86862703763407	9.60904611539669	15.0693457023768
Clk4	ENSMUSG00000020385	2526	4032	641	1182	43.5403076087849	54.3895225449983	13.4238062125503	14.5858664319324
Clp1	ENSMUSG00000027079	3301	5247	4657	5683	66.4384	82.6459389955258	113.877942947832	81.885714515112
Clpp	ENSMUSG00000002660	1280	1660	145	424	39.4651255388136	40.0542111800545	5.43164051337291	9.3589253786456
Clps	ENSMUSG00000024225	206	116	164	205	13.9384769094058	6.14246463936669	13.481910675124	9.93021312635152
Clptm1	ENSMUSG00000002981	330	355	152	315	2.97282629685701	2.50276759579868	1.66363741791742	2.03152773986149
Cmss1	ENSMUSG00000022748	10328	13423	1832	3289	328.223840863708	333.841298108163	70.7357334582438	74.8297641578538
Cmtm2a	ENSMUSG00000074127	289	432	344	643	9.92154598551775	11.606514810357	14.3482669186699	15.8033474580786
Cmtm7	ENSMUSG00000032436	29	34	53	130	0.949179439612943	0.870895041065092	2.10758787663227	3.04614298875575
Cnbd2	ENSMUSG00000038085	200	142	144	316	2.77408722310311	1.54139887264172	2.42667773940216	3.13786176987881
Cndp2	ENSMUSG00000024644	134	106	18	36	2.21042860510743	1.36840337060971	0.360747804455673	0.425138859846394
Cnep1r1	ENSMUSG00000036810	4992	7125	1026	3443	101.405123061603	113.267878075206	25.3216603005262	50.0701567970912
Cnih4	ENSMUSG00000062169	6844	9400	1100	1818	77.9361130325031	83.7708980118753	15.2188180255882	14.8210587590514
Cnnm2	ENSMUSG00000064105	248	814	711	1210	2.77152140068654	7.11914005137327	9.65374124644263	9.68073952330907
Cnot6	ENSMUSG00000020362	2262	2647	757	1428	14.6017220783198	13.3721732589975	5.93699734477174	6.59927602600765
Cnpy3	ENSMUSG00000023973	327	371	26	149	6.39805588434411	5.68081651647437	0.618063535989951	2.08709949912674
Cntn6	ENSMUSG00000030092	365	702	1353	2690	3.79526368699183	5.71245483052355	17.0925313462909	20.0243293472588
Coa6	ENSMUSG00000051671	2875	2903	227	570	140.224564589179	110.807680282515	13.4515275692008	19.902962088746
Coa7	ENSMUSG00000048351	556	1719	1428	1359	7.19444	17.407418089328	22.449651964624	12.5891953615988
Coil	ENSMUSG00000033983	783	772	82	425	11.177161341265	8.62429561616303	1.42214247627891	4.34325468632232
Colgalt2	ENSMUSG00000032649	1098	1374	1433	1600	10.0743070383445	9.86588733585281	15.9741784207061	10.5096785866038
Commd4	ENSMUSG00000032299	766	1579	51	166	34.5949213046274	55.8087484940785	2.79842228893284	5.3672061238213
Commd5	ENSMUSG00000055041	339	352	45	204	12.6409567667311	10.272105885749	2.03869500714429	5.44586691811252
Commd7	ENSMUSG00000056941	1528	2543	1492	2383	17.2942739627841	22.5248504694454	20.5166902186939	19.308993285343
Copz2	ENSMUSG00000018672	1019	1350	1333	2149	40.8196483528405	42.3219256405642	64.8760981613273	61.6294226925946
Coq3	ENSMUSG00000028247	124	319	62	161	1.63928352829239	3.30034734175564	0.995826266130332	1.52375405681831
Coq4	ENSMUSG00000026798	151	692	61	196	1.83940143855553	6.59693561076517	0.902794505509582	1.70927623651063
Coq6	ENSMUSG00000021235	6	304	181	111	0.139379700741304	5.52660514713349	5.10841709946635	1.84598371354027
Coq9	ENSMUSG00000031782	204	56	147	370	4.47362023569673	0.96106674502923	3.91656897424356	5.80881144979673
Coro1a	ENSMUSG00000030707	13	3	16	29	0.253159048285226	0.0457201801501066	0.378555519205535	0.404300900729555
Coro1c	ENSMUSG00000004530	236	287	10	13	2.55605171801835	2.43263027207868	0.13158825618484	0.100799318341539
Cotl1	ENSMUSG00000031827	80	100	22	46	1.81644320185128	1.77692219375338	0.60689563523639	0.747732532021886
Cox11	ENSMUSG00000020544	137	58	35	56	2.25691459646576	0.74775465950679	0.700522518317347	0.660448858855369
Cox19	ENSMUSG00000045438	0	122	40	62	0	4.66898565070353	2.37654269777193	2.17057317142776
Cox4i2	ENSMUSG00000009876	44	123	24	56	2.25231461390487	4.92740279909354	1.49261264897203	2.05220628907053
Cox7a1	ENSMUSG00000074218	94	401	109	227	9.5577916098504	31.9088132704994	13.4652896337079	16.5238852302411
Cox7b	ENSMUSG00000031231	18564	18399	6371	10031	690.157594543395	535.312651097516	287.768871988794	266.979275986149
Cox7c	ENSMUSG00000017778	3843	3873	295	422	318.518625203425	251.216708615831	29.7061221011309	25.0399529211385
Cpn1	ENSMUSG00000025196	0	60	8	33	0	0.975670176067602	0.201959686544326	0.490891771168254
Cpne8	ENSMUSG00000052560	234	368	64	86	2.34405516632979	2.88493721401545	0.77891746670447	0.616746979452355
Cptp	ENSMUSG00000029073	1160	1746	426	1034	16.2166344528913	19.1022072889966	7.23555476164437	10.3485591338918
Crcp	ENSMUSG00000025532	944	2100	415	741	23.8982141581253	41.605363936597	12.7644189132116	13.4297606094062
Creb3	ENSMUSG00000028466	141	545	50	107	3.36576497357785	10.1811714828812	1.45008739015751	1.82854250687835
Crebrf	ENSMUSG00000048249	2064	1633	590	1670	10.3059815540217	6.38120106211244	3.57924294201201	5.96970331577324
Creld1	ENSMUSG00000030284	336	216	14	58	5.55734742795727	2.79588045653932	0.281329843356247	0.686772463372604
Crem	ENSMUSG00000063889	354	381	188	390	2.91200056469199	2.4527300092596	1.8789081050223	2.29672717388282
Crip1	ENSMUSG00000006360	1195	1674	395	427	99.488107868063	109.067484252583	39.9539626530623	25.4499978471507
Crip2	ENSMUSG00000006356	420	998	277	600	9.75049260207724	18.1319446326305	7.81297677888694	9.97206558342134
Crot	ENSMUSG00000003623	282	621	74	74	3.74400827242802	6.45231955163708	1.1936552397639	0.70335733359294
Crxos	ENSMUSG00000074365	71034	76972	15093	18412	890.962681454745	755.548921823196	230.000252371217	165.329677255191
Csk	ENSMUSG00000032312	102	220	171	231	1.14471253618476	1.93221533360553	2.33158834291134	1.85594394907611
Csnk1d	ENSMUSG00000025162	472	274	160	294	4.68529938816273	2.12854329235511	1.92963349480335	2.08929270573752
Csnk1g1	ENSMUSG00000032384	409	768	289	444	2.1189866991581	3.11388607160164	1.8191238304966	1.64681381544843
Csnk1g2	ENSMUSG00000003345	300	268	176	302	4.44616249676561	3.10838959558168	3.16910217810416	3.2042591141164
Csnk1g3	ENSMUSG00000073563	5384	6526	2395	4363	45.5990492597281	43.2548073589355	24.6442582968004	26.4540736577033
Cst3	ENSMUSG00000027447	560	988	248	288	26.1809709231655	36.1485800233046	14.0866881364668	9.63932932475843
Cst7	ENSMUSG00000068129	66	631	10	22	2.49102341426294	18.6380215525303	0.45855704690782	0.594447033240258
Cstb	ENSMUSG00000005054	3402	4553	2477	3770	210.304520088292	220.26653721317	186.037203308638	166.844639149906
Cstf2	ENSMUSG00000031256	55	45	263	285	0.357143762935971	0.228680677718165	2.0748926241501	1.32489618510846
Cstf2t	ENSMUSG00000053536	6132	3772	508	746	60.8205167272109	29.2789986509037	6.12168768954062	5.29716371852674
Cstf3	ENSMUSG00000027176	1287	1038	287	450	9.22830581619143	5.82475095112358	2.50025800092618	2.31000305350064
Ctc1	ENSMUSG00000020898	445	535	952	421	3.97417786022991	3.73919097534331	10.329605479603	2.69169590265758
Ctf2	ENSMUSG00000060034	470	394	265	539	19.4341762733625	12.7497326374594	13.3129300873938	15.9556188688721
Ctps2	ENSMUSG00000031360	827	1453	625	1226	5.16207519976293	7.09775505869051	4.73978161953948	5.47855336734181
Ctrb1	ENSMUSG00000031957	159	144	178	230	6.67089789805025	4.72809547329085	9.07332922082274	6.90830676428338
Ctsa	ENSMUSG00000017760	355	694	62	267	3.64343765437521	5.57415493667921	0.773097335674817	1.96178251598176
Ctsc	ENSMUSG00000030560	12309	23651	1738	3805	41.4132361111471	62.2733861066015	7.10437155284721	9.16489865300061
Ctsl	ENSMUSG00000021477	15712	17948	7334	7854	166.632185836035	148.963565219102	94.4991330485507	59.6313891691757
Ctsz	ENSMUSG00000016256	1013	1912	542	374	26.179282666112	38.6698743699593	17.0179436494515	6.91952859109251
Cttn	ENSMUSG00000031078	192	166	50	136	2.21692863133795	1.50001343140942	0.701422972775536	1.12420626420029
Cuedc2	ENSMUSG00000036748	136	346	8	74	2.60749906920053	5.19156061073869	0.186352291911844	1.01571901394179
Cul3	ENSMUSG00000004364	5585	8066	1718	2554	41.1813578060093	46.5449189337852	15.3907626807095	13.4820205952688
Cxadr	ENSMUSG00000022865	586	1434	38	255	3.13733660442899	6.00826705791341	0.247176167940472	0.977372893158592
Cxcl16	ENSMUSG00000018920	136	214	47	245	2.79159166757762	3.43766327507018	1.17211531537795	3.60027502932982
Cyb5d1	ENSMUSG00000044795	44	306	91	98	0.511537870761899	2.78409	1.28536362358173	0.815657435573254
Cyb5d2	ENSMUSG00000057778	772	246	262	688	12.0915410082494	3.01533824489983	4.98568851185989	7.71452871604545
Cyc1	ENSMUSG00000022551	296	348	10	42	7.25178177023485	6.67219661287362	0.297654541310803	0.736646135033383
Cyp4f39	ENSMUSG00000061126	20	105	434	658	0.284296257432606	1.16806503030553	7.49532336672964	6.6961264984006
Cypt2	ENSMUSG00000090132	200	300	1973	2186	10.7091741289002	12.5714049304826	128.354933927977	83.7978258769078
Cypt3	ENSMUSG00000048573	272	900	2104	2762	14.8638933724471	38.4895437298915	139.69115570049	108.05477425766
Cystm1	ENSMUSG00000046727	4566	7297	859	1644	157.626029245955	197.139182237239	36.0283762752972	40.6303394219062
Cyth2	ENSMUSG00000003269	350	640	70	106	5.15434627395127	7.3760201992859	1.25245775138812	1.11755272378564
D030056L22Rik	ENSMUSG00000047044	6718	6594	686	1630	152.815529032935	117.385109326739	18.9588112652972	26.5443260414281
D16Ertd472e	ENSMUSG00000022864	1503	2126	436	491	9.08006709207565	10.0514776965006	3.20019221164747	2.12357780707256
D1Pas1	ENSMUSG00000039224	1040	988	86	196	12.0494879520066	8.95836541050763	1.21057918273959	1.62572817638231
Dand5	ENSMUSG00000053226	0	180	215	349	0	3.12040229524478	5.78628026035647	5.53456564925428
Dbnl	ENSMUSG00000020476	62	68	0	0	0.973951695260256	0.835971010292114	0	0
Dbr1	ENSMUSG00000032469	772	566	124	164	10.3455172616495	5.93591832613602	2.01890596986452	1.57338630738015
Dbt	ENSMUSG00000000340	1008	626	415	257	11.3638579638629	5.52301438261642	5.68424592621057	2.07422085755209
Dcaf11	ENSMUSG00000022214	200	162	444	453	2.75356123551078	1.74548585660751	7.42689375595609	4.46498037488695
Dcdc2c	ENSMUSG00000020633	84	103	118	208	0.927598791758447	0.890132563747372	1.58315119565671	1.64437487393011
Dck	ENSMUSG00000029366	558	876	30	151	6.79281128382202	8.34557054822417	0.443706818695889	1.31597884127352
Dclre1b	ENSMUSG00000027845	159	374	81	114	1.37991754560881	2.54017823661406	0.854083887787779	0.708300376572443
Dctpp1	ENSMUSG00000042462	2305	4052	1446	2537	135.941594494016	187.019737353033	103.611800470857	107.11702590433
Dcun1d3	ENSMUSG00000048787	402	600	200	318	2.5682713818656	2.99987173448425	1.55240256910253	1.45444930455261
Ddhd2	ENSMUSG00000061313	5247	4697	440	827	44.3781482667793	31.0896082016221	4.52137248251111	5.00749161920287
Ddit3	ENSMUSG00000025408	1117	1173	4441	5299	47.7249857283418	39.2217730520549	230.532895463052	162.085125849711
Ddit4l	ENSMUSG00000046818	1321	1596	4689	6357	18.0669592463664	17.082511058422	77.9151619643314	62.2430789690289
Ddr2	ENSMUSG00000026674	1879	3011	3276	4131	8.43496021761242	10.5780006717932	17.8673296172574	13.2760250279367
Ddrgk1	ENSMUSG00000068290	338	254	86	30	11.4245780863758	6.71883170565572	3.53168059487698	0.725941014088302
Ddt	ENSMUSG00000001666	357	642	376	577	21.8153262643027	30.7018892497647	27.9152061317599	25.2421253205788
Ddx1	ENSMUSG00000037149	168	212	72	123	2.53220569317616	2.50070312198906	1.31850473366059	1.32724598286594
Ddx17	ENSMUSG00000055065	1229	2080	278	353	6.46817609112625	8.56702162235685	1.77760083458929	1.33002947696441
Ddx20	ENSMUSG00000027905	1179	1436	256	492	16.1903151791355	15.4323659885857	4.27111201299942	4.83685657814908
Ddx21	ENSMUSG00000020075	767	886	120	202	6.01801170885745	5.44036405512913	1.1439272568023	1.13465973304706
Ddx31	ENSMUSG00000026806	242	507	30	158	2.62027348958354	4.29611395434922	0.394649911188051	1.22474296313425
Ddx39b	ENSMUSG00000019432	142	159	112	85	3.00593968936621	2.63405973045691	2.88051034153153	1.28815301106283
Ddx41	ENSMUSG00000021494	230	424	106	162	3.88177207370679	5.60021406638639	2.17353960610511	1.95737401594585
Ddx43	ENSMUSG00000070291	381	653	109	401	6.41859611467208	8.60924031481145	2.23100769847764	4.83633142690507
Ddx49	ENSMUSG00000057788	2	37	22	16	0.0339392431353654	0.491372059260311	0.453580458801844	0.194378733913657
Ddx50	ENSMUSG00000020076	515	1127	508	849	6.38208649698069	10.9298939758846	7.64854219485728	7.53216380261989
Ddx54	ENSMUSG00000029599	922	954	60	56	8.72848090823957	7.06793742988031	0.690110274613753	0.379535480069773
Deaf1	ENSMUSG00000058886	97	168	131	76	1.32081773490634	1.79026373909397	2.16721476476017	0.740868890045771
Decr2	ENSMUSG00000036775	497	637	75	33	9.01781906809863	9.04526171590864	1.65335415011376	0.428662682673009
Dedd2	ENSMUSG00000054499	178	230	33	62	3.62371972507178	3.66436739266527	0.816221509424871	0.903613885917134
Def8	ENSMUSG00000001482	238	244	38	6	2.15656743688992	1.73026446563691	0.418339796287855	0.038921892208971
Defb13	ENSMUSG00000044222	22	8	149	386	3.54422667599316	1.00861488331144	29.1638311642491	44.5187255141892
Defb42	ENSMUSG00000054763	743	1452	10	35	45.0330365028675	68.8724623862495	0.736379883145131	1.51868278924499
Dennd2a	ENSMUSG00000038456	165	390	163	138	1.38452597884062	2.56105171469921	1.66174456516192	0.828996811714005
Dennd5a	ENSMUSG00000035901	844	1211	233	442	6.27802054820135	7.0495436756053	2.10569615915468	2.3537436669862
Denr	ENSMUSG00000023106	4942	8037	1169	2350	82.2511030608054	104.681402938686	23.6381235780657	28.0003500715767
Depdc5	ENSMUSG00000037426	593	1116	313	423	2.61284956169446	3.84822523173924	1.67557374736677	1.33430983859912
Derl1	ENSMUSG00000022365	164	154	72	50	1.9405908858697	1.42609164781086	1.03509958264165	0.423561768156449
Derl2	ENSMUSG00000018442	954	2605	1418	3000	8.54658608893198	18.263693100237	15.4340543577293	19.2407572583346
Det1	ENSMUSG00000030610	219	555	617	961	3.67611603132443	7.29079110932248	12.583161126339	11.5484870742337
Dgcr8	ENSMUSG00000022718	322	575	108	210	2.8362202110137	3.96358792532078	1.15575911978982	1.32421950191208
Dgke	ENSMUSG00000000276	2030	3217	310	334	9.87389773870006	12.2456043718237	1.83195068563383	1.16304270846838
Dhcr7	ENSMUSG00000058454	182	305	81	162	2.20046042164487	2.88588213140463	1.18983486381871	1.40221237984425
Dhps	ENSMUSG00000060038	245	295	111	271	6.84498733032462	6.45008082050096	3.76781040209259	5.42041407193545
Dhrs3	ENSMUSG00000066026	32	66	98	263	0.462290435999107	0.746183157558533	1.72008735747705	2.72005250857209
Dhrs7b	ENSMUSG00000042569	222	196	122	67	5.22224550046779	3.60825280158098	3.48677271091248	1.12832892512119
Dhtkd1	ENSMUSG00000025815	899	1258	306	838	9.46413796549856	10.3642668974731	3.91383304002376	6.31570735838192
Dhx33	ENSMUSG00000040620	225	436	107	168	1.61676685113609	2.4518163879995	0.934131793065627	0.86423284735718
Dhx9	ENSMUSG00000042699	1258	974	218	456	10.1486430009091	6.14926016301146	2.13669889700286	2.63359376955789
Dido1	ENSMUSG00000038914	1149	766	144	198	1.98051517982953	1.03329301263563	0.301564445336544	0.24433177271765
Dio1	ENSMUSG00000034785	0	0	54	56	0	0	1.44555425728597	0.883335685112065
Dis3	ENSMUSG00000033166	621	933	55	161	6.09765964137556	7.16951535276821	0.656135848385517	1.13175927966848
Dis3l	ENSMUSG00000032396	1030	889	389	437	9.65511624706952	6.52166699691293	4.4302617020071	2.93263712590599
Dkkl1	ENSMUSG00000030792	1023	1918	295	740	42.1598126690814	61.8597581630954	14.7708181876055	21.8328970770876
Dll3	ENSMUSG00000003436	5166	7612	1315	4431	88.8809466416537	102.491919186206	27.4877707559043	54.5773731145202
Dmap1	ENSMUSG00000009640	0	58	26	2	0	1.11644268065158	0.776970816558419	0.0352174953298621
Dmrtb1	ENSMUSG00000028610	106	346	103	45	1.99530818936792	5.09702536441264	2.35559618461631	0.606419617990304
Dmwd	ENSMUSG00000030410	252	362	114	356	3.72143800979282	4.18365048473559	2.0453827897074	3.76371608621686
Dnaaf2	ENSMUSG00000020973	848	944	167	295	9.30908387110415	8.1099777254582	2.22734278636978	2.31840719440324
Dnajb12	ENSMUSG00000020109	642	241	52	237	7.80262312961132	2.29223543308423	0.767835953920893	2.06210396683169
Dnajb14	ENSMUSG00000074212	1387	3031	845	1272	27.8856538064972	47.6899517365089	20.640517275645	18.3083029692467
Dnajb9	ENSMUSG00000014905	64749	68991	13630	37971	1292.00745145349	1077.36030259777	330.435962126683	542.426122909518
Dnajc12	ENSMUSG00000036764	1680	2170	486	1033	45.8023139666808	46.299302432008	16.0980734542154	20.1620676770718
Dnajc15	ENSMUSG00000022013	7189	11097	2312	3664	412.86138661112	498.744300189957	161.318104622927	150.642618881539
Dnajc4	ENSMUSG00000024963	826	1744	501	699	27.3722866971404	45.2286983916275	20.1710384126275	16.5830655536166
Dnajc5g	ENSMUSG00000053856	256	607	667	1272	6.09525355410723	11.3103769268459	19.2946605619636	21.6818098503364
Dnpep	ENSMUSG00000026209	264	839	644	609	5.04861066076723	12.556438972232	14.962815409749	8.33761533770697
Dnph1	ENSMUSG00000040658	754	893	8	34	25.3703820920776	23.5149303768235	0.32704321754149	0.819013740849352
Dohh	ENSMUSG00000078440	40	202	102	85	1.03517051732763	4.09109767777108	3.20709313780343	1.57480736679309
Dolk	ENSMUSG00000075419	98	222	82	122	1.71543238457054	3.04114466403912	1.74389719457155	1.52884679984899
Dolpp1	ENSMUSG00000026856	37	48	41	34	0.560183915225119	0.568730768213857	0.754175231012837	0.36852286305101
Donson	ENSMUSG00000022960	2005	2137	850	1692	32.1200310358786	26.7918484342469	16.5439802416463	19.4052189355285
Dpagt1	ENSMUSG00000032123	635	1325	305	1105	10.5969198933562	17.3044731171272	6.18393994244792	13.2015465985784
Dpf2	ENSMUSG00000024826	902	913	129	395	10.0021963195266	7.9231192168889	1.73795306985677	3.13575801869221
Dph2	ENSMUSG00000028540	48	621	144	151	0.707161617062768	7.15987795060915	2.57750450309422	1.59261572358398
Dph7	ENSMUSG00000026975	308	259	343	392	6.1065684976888	4.01867473718969	8.26228429142946	5.56402653440594
Dpm1	ENSMUSG00000078919	1821	2388	350	947	29.5540279800816	30.3303647433125	6.9013535494064	11.0031
Dpm3	ENSMUSG00000042737	1206	1212	100	223	90.3029022094595	71.0221142128952	9.09732893865413	11.954072139638
Dpp9	ENSMUSG00000001229	24	48	14	87	0.207082105808086	0.324122473514876	0.146763771748564	0.537411793156165
Dppa2	ENSMUSG00000072419	3882	4778	2663	4485	74.4287601958563	71.691550861588	62.0320191701549	61.5608078044448
Dppa4	ENSMUSG00000058550	6047	9089	976	1780	146.698407074427	172.559196201963	28.7670113620003	30.9144867577134
Dr1	ENSMUSG00000029265	2899	4032	745	1714	35.0274311376278	38.1256425891725	10.9364366865934	14.8261195980545
Drc1	ENSMUSG00000073102	195	355	36	78	2.94035823302107	4.18919	0.6595194869141	0.842009216746018
Drg2	ENSMUSG00000020537	126	147	58	160	2.62248987267279	2.39440265608268	1.46666445182128	2.38407473977993
Dscc1	ENSMUSG00000022422	604	712	76	239	14.8759004494696	13.7234370522832	2.27415161264622	4.21406116272185
Dst	ENSMUSG00000026131	1171	1558	891	1506	1.43817164762463	1.49746905743219	1.32950822808402	1.32414458390361
Dtnb	ENSMUSG00000071454	617	1209	163	883	3.28440459453893	5.03656408232614	1.05418926426736	3.36502890811714
Dus2	ENSMUSG00000031901	242	278	86	220	4.71512041031341	4.23895488066062	2.03580122249191	3.06871609829788
Dus3l	ENSMUSG00000007603	226	144	30	29	3.65036888113358	1.82023467222612	0.588720375326967	0.335338116881154
Dusp16	ENSMUSG00000030203	1096	1439	420	847	7.97866991144938	8.19817744392296	3.71474264995044	4.41428087418495
Dusp22	ENSMUSG00000069255	594	876	440	872	7.22869253700763	8.34284145386569	6.50557191728217	7.59707479047072
Dusp6	ENSMUSG00000019960	462	584	111	398	6.1469587433832	6.08089838301068	1.79432372384245	3.79103683102688
Duxbl1	ENSMUSG00000048502	119	245	38	74	0.687870647973509	1.10831312754371	0.266871939011218	0.306230289851042
Dxo	ENSMUSG00000040482	222	304	20	34	5.61249482455166	6.01468848213848	0.614316913384661	0.615373096045776
Dync1li1	ENSMUSG00000032435	1454	1594	54	365	26.5895374262347	22.8124152729508	1.19977451624373	4.77854685711049
Dynll2	ENSMUSG00000020483	25297	23330	1147	5760	333.952526902195	241.027739783103	18.3966450423563	54.4370779887032
Dyrk3	ENSMUSG00000016526	450	150	160	459	8.08227366991683	2.10837992921944	3.4914073224024	5.90187942307996
E2f1	ENSMUSG00000027490	986	1106	584	1274	11.8403932805928	10.3939570053932	8.52043088024035	10.9525501344014
E4f1	ENSMUSG00000024137	78	98	10	7	1.09165913788582	1.0733839661717	0.170040334054573	0.0701369862802876
Eaf1	ENSMUSG00000021890	316	784	78	77	2.77483343816548	5.38768846824078	0.832154444633946	0.484057742263363
Ears2	ENSMUSG00000030871	300	346	125	147	1.71021967361802	1.5436303837996	0.865765257833775	0.599935535677846
Ebp	ENSMUSG00000031168	148	444	359	600	3.15991294004209	7.41878778628477	9.31252278382953	9.17109646025497
Ech1	ENSMUSG00000053898	2	226	124	294	0.0654031284673605	5.78380366851463	4.92662730959031	6.88291595238133
Echdc2	ENSMUSG00000028601	415	508	114	188	11.8163486921501	11.3197149317933	3.94366077280999	3.83221317582528
Eci1	ENSMUSG00000024132	467	828	150	107	15.9295284195531	22.1030879355194	6.21636913269171	2.61292187738162
Eci2	ENSMUSG00000021417	260	246	81	191	6.0097756679884	4.44996501234907	2.27472777070434	3.16063896053091
Ecsit	ENSMUSG00000066839	56	157	55	74	1.24566962670889	2.73307202428692	1.48640458181776	1.17842833595996
Eda	ENSMUSG00000059327	164	369	174	156	1.19412215536299	2.10265417820838	1.53926592047923	0.813178926601124
Egln2	ENSMUSG00000058709	119	150	34	126	2.10180884274013	2.07335700680716	0.729599736143225	1.59321140832801
Ei24	ENSMUSG00000062762	1239	1281	131	699	19.4059835611671	15.7018223240516	2.49284425592994	7.83787147167989
Eid2	ENSMUSG00000046058	1188	1193	97	268	34.3250648729337	26.9756517262827	3.40507089133212	5.54352906689977
Eif1a	ENSMUSG00000057561	3498	4907	1248	2114	40.2398459296917	44.176279624673	17.4425745229486	17.4099729362671
Eif2ak3	ENSMUSG00000031668	975	1211	243	903	7.50134806604919	7.29147550321548	2.27143583471201	4.9736939840785
Eif2b5	ENSMUSG00000003235	472	496	45	132	6.87213904781772	5.6515580433437	0.796016282132237	1.37587975299271
Eif2s3x	ENSMUSG00000035150	932	1448	170	254	9.66930645421495	11.7566760206676	2.1428305604318	1.88655615977929
Eif3b	ENSMUSG00000056076	248	334	80	188	3.1116541686737	3.27961365083492	1.21952056170225	1.68870621065531
Eif3f	ENSMUSG00000031029	487	502	100	74	12.026146720432	9.70147636849382	3.00024716822237	1.30823530594626
Eif3g	ENSMUSG00000070319	982	1324	113	321	34.2177165319901	36.1047296783128	4.78384916220744	8.00757800062739
Eif3l	ENSMUSG00000033047	457	585	196	166	8.98413719215698	9.00020947281378	4.68139992906591	2.33627989753236
Eif4e2	ENSMUSG00000026254	1814	4057	570	1212	13.4744282430422	23.5838469148786	5.14407647710844	6.44513905849367
Eif4ebp1	ENSMUSG00000031490	2246	5348	1007	1839	85.2023422017805	158.770479544388	46.4120498459601	49.9436317677246
Eif4h	ENSMUSG00000040731	958	887	91	165	14.2948581129973	10.3579673088344	1.64973895713116	1.76260457530542
Ell2	ENSMUSG00000001542	2034	2703	553	774	20.7437788761814	21.573447274441	6.85206627248189	5.65111955549177
Ell3	ENSMUSG00000027246	0	54	25	22	0	0.939475959858642	0.675234839084693	0.350134274059077
Elovl6	ENSMUSG00000041220	421	413	180	67	2.63359455727479	2.02187102270469	1.36804008547991	0.300053178608459
Elp6	ENSMUSG00000054836	624	1431	285	375	11.2508590993736	20.1919055500432	6.24317421276969	4.84048604960768
Emc4	ENSMUSG00000027131	3509	6027	956	1867	133.933599757569	180.029610166266	44.3326368541602	51.0160817950922
Emd	ENSMUSG00000001964	347	461	187	448	8.06582754152472	8.38604056361016	5.28105343054077	7.45511041676091
Eme1	ENSMUSG00000039055	166	407	52	192	2.6812443994167	5.14469105275021	1.02044865056674	2.22016960142006
Eml4	ENSMUSG00000032624	771	711	802	1243	5.19787808976496	3.75126623754426	6.56909552712664	5.99928437948941
Enah	ENSMUSG00000022995	2694	4150	5002	6893	8.11917233429045	9.78810999642164	18.3154398748952	14.8723314505233
Enox1	ENSMUSG00000022012	2429	4242	5156	9429	25.427209355237	34.7518896408808	65.5757989305971	70.6632208330454
Enpp3	ENSMUSG00000019989	28	155	152	78	0.370160796711186	1.60361704693456	2.4413805234163	0.738216251129369
Ensa	ENSMUSG00000038619	2182	1809	884	1502	27.4145	17.7869251697883	13.4939003191756	13.5099044213353
Ep300	ENSMUSG00000055024	932	1437	154	338	3.96431617913693	4.7834993237882	0.795852511494697	1.02926139025714
Epcam	ENSMUSG00000045394	1169	3265	662	1190	21.1080108367191	46.1373407457994	14.5227975905985	15.3828345018333
Ephb4	ENSMUSG00000029710	24	15	14	32	0.204802825579059	0.100173428418773	0.145148394302122	0.195493035300459
Epm2a	ENSMUSG00000055493	534	343	74	193	18.417496730578	9.2580610576246	3.10084859782967	4.76544281454018
Ercc1	ENSMUSG00000003549	860	1173	178	272	21.5227753088219	22.9738832066845	5.41226833817738	4.87332453196709
Ercc3	ENSMUSG00000024382	548	423	204	216	7.60666926283649	4.59505716584348	3.44035802473803	2.14646758928787
Ercc4	ENSMUSG00000022545	412	1021	995	1204	2.28738245566857	4.43612615328747	6.71157037162248	4.78547074463926
Ercc8	ENSMUSG00000021694	98	156	266	362	1.65023042968188	2.05579445333774	5.44201393822604	4.36398947899037
Eri3	ENSMUSG00000033423	18	78	190	306	0.363264013971099	1.23191587361074	4.6586809743878	4.42107525835924
Esf1	ENSMUSG00000045624	5740	5275	717	1407	62.9748059440176	45.291216490532	9.55726435719476	11.0511036410307
Etaa1	ENSMUSG00000016984	3990	4444	869	2384	35.4549609815505	30.9040033748725	9.3817399410271	15.1658576784682
Etv5	ENSMUSG00000013089	675	791	41	256	5.10666935680047	4.68324659721361	0.376857637290009	1.38653405480025
EU599041	ENSMUSG00000074887	1015	1823	1133	1532	26.4513976186254	37.1796953217727	35.8733545005958	28.5823515073574
Eva1a	ENSMUSG00000035104	20	42	24	63	0.420977150429051	0.691853902565584	0.613760970476621	0.949348539973734
Evl	ENSMUSG00000021262	172	152	109	177	2.37333087758385	1.64138328618981	1.82732517832299	1.74847617108498
Exd2	ENSMUSG00000032705	1210	1648	204	582	13.5508275409248	14.4435593852718	2.77568458149944	4.66616445871732
F11r	ENSMUSG00000038235	333	230	90	99	4.99290434029415	2.69881691933607	1.63949848278001	1.06267586079252
F2r	ENSMUSG00000048376	62	198	2	184	0.691219762154447	1.7275324870019	0.0270903084632181	1.46858432592435
Fabp4	ENSMUSG00000062515	0	47	17	122	0	2.01000950589433	1.12868329225681	4.77287561891184
Fadd	ENSMUSG00000031077	109	122	48	70	1.41041982985889	1.23543048685166	0.754610150071394	0.648450092208918
Faf2	ENSMUSG00000025873	337	495	207	452	2.90172283503049	3.33555266173782	2.16548844025867	2.78625634384599
Fahd1	ENSMUSG00000045316	174	218	132	416	4.60220478822992	4.51242255630754	4.24179934393366	7.87710493979312
Fam120a	ENSMUSG00000038014	3012	1312	244	517	21.7649927873708	7.41948859016907	2.14216482666546	2.67454994314758
Fam136a	ENSMUSG00000057497	3345	5084	1237	898	73.2247655456292	87.097158339742	32.8996338874485	14.0732633087662
Fam149b	ENSMUSG00000039599	1062	1640	1411	2307	12.5505467335661	15.1676588755838	20.2593095357992	19.5183154162314
Fam162a	ENSMUSG00000003955	308	574	648	1425	16.8311733776239	24.5477756677308	43.0227513754361	55.7487521061424
Fam169b	ENSMUSG00000074071	629	975	104	165	8.13902819248846	9.87331741541289	1.63498865848802	1.52848950306388
Fam178b	ENSMUSG00000046337	205	523	322	471	2.67588492461427	5.3425898762498	5.10656590448466	4.4014025209492
Fam20b	ENSMUSG00000033557	591	858	106	269	5.18964101884746	5.89622028794718	1.13087655296408	1.69105886582915
Fam210a	ENSMUSG00000038121	798	2036	778	1389	3.07646071875548	6.1427498894062	3.64407727275835	3.83360477742355
Fam76a	ENSMUSG00000028878	1022	1204	116	315	12.4862430926075	11.5118190169941	1.72186214041789	2.75516779165063
Fam89b	ENSMUSG00000024939	0	0	0	0	0	0	0	0
Fam98a	ENSMUSG00000002017	409	747	430	426	5.40123543649844	7.7201720377738	6.89918441263228	4.02750425921197
Fam98b	ENSMUSG00000027349	649	1109	245	719	12.9780401308734	17.3553165093929	5.95237108122096	10.2931882434456
Fancd2os	ENSMUSG00000033963	81	403	32	17	2.21970897491324	8.64276374559206	1.06541914168156	0.33351590477886
Farp1	ENSMUSG00000025555	998	874	596	969	7.64669	5.24071683269715	5.54815318010422	5.31524235645716
Fbl	ENSMUSG00000046865	286	549	72	151	9.18318611562334	13.7954627789769	2.80879049819499	3.47105031731936
Fblim1	ENSMUSG00000006219	122	106	8	0	1.34204977001101	0.912538576439698	0.106919834052879	0
Fbxl13	ENSMUSG00000048520	41	85	162	122	0.580148130804203	0.941262035827955	2.78502791698403	1.23586627242546
Fbxl15	ENSMUSG00000025226	0	16	8	12	0	0.320041261050746	0.248427059478632	0.219577213327258
Fbxo16	ENSMUSG00000034532	175	510	265	459	1.70529366775005	3.88926811347608	3.13737551156178	3.20206707636074
Fbxo36	ENSMUSG00000073633	1293	2546	1795	3521	53.4646594073568	82.3878662308925	90.1762622900826	104.229562221334
Fbxo45	ENSMUSG00000035764	877	1672	98	426	8.06648822191868	12.0353232702405	1.09514212379162	2.80511789482435
Fbxo47	ENSMUSG00000070336	1440	1234	724	1618	31.879064450337	21.3793654779491	19.4733710728021	25.6435532309172
Fbxo6	ENSMUSG00000055401	72	366	12	150	1.24682892836241	4.96011830644772	0.252473102792616	1.85961157866733
Fbxw2	ENSMUSG00000035949	896	811	177	432	5.57593387420462	3.94972660648932	1.33826576823489	1.92464200899023
Fbxw9	ENSMUSG00000008167	458	278	48	118	9.25308690817106	4.39544181436579	1.17820781303221	1.70671018219913
Fcf1	ENSMUSG00000021243	18848	21528	2784	5000	979.63217330412	875.665073154948	175.803086470823	186.047731962575
Fcgr3	ENSMUSG00000059498	1627	5018	2646	4216	44.7507734067473	108.014043875603	88.4224064207272	83.0176056726116
Fcgrt	ENSMUSG00000003420	2251	2366	2078	2989	47.8683254859636	39.3753164295954	53.6880686780462	45.5045961507055
Fem1b	ENSMUSG00000032244	1342	2432	1158	2156	7.6939913867539	10.9118736043233	8.06616751617295	8.84921089630869
Fem1c	ENSMUSG00000033319	5077	4859	479	919	65.9237291546341	49.3762471589489	7.55665533539016	8.54292755214947
Fen1	ENSMUSG00000024742	0	12	0	4	0	0.134572605724842	0	0.0410350946739171
Fgd1	ENSMUSG00000025265	0	7	35	12	0	0.0489357377074713	0.379856065501413	0.0767413400394834
Fgf1	ENSMUSG00000036585	229	1023	596	1269	2.18012101366732	7.62179614095603	6.89367613091998	8.6489492684637
Fgf4	ENSMUSG00000050917	759	554	267	637	9.31587	5.32142484650802	3.98155162543029	5.59728774183869
Fhl3	ENSMUSG00000032643	358	598	0	66	7.90667541546485	10.3359082159404	0	1.04354559307103
Ficd	ENSMUSG00000053334	1290	1402	442	948	15.187140248759	12.9172743332415	6.32219752378965	7.99008205813178
Fkbp1b	ENSMUSG00000020635	229	1020	75	273	7.1734789919407	25.0052439820962	2.85440181976711	6.12228587058258
Fkbp2	ENSMUSG00000056629	666	1040	212	624	30.0421541154184	36.7135817525365	11.6185571671801	20.1510666368889
Fkbp4	ENSMUSG00000030357	678	669	17	258	11.5001593921583	8.88048857406945	0.350334239757014	3.1329284803995
Fkbp6	ENSMUSG00000040013	145	191	162	157	3.01120821104887	3.10415019995704	4.08740146298437	2.33415152292153
Flad1	ENSMUSG00000042642	138	492	432	999	2.11427931392099	5.89908906536188	8.04130470335446	10.957345896181
Flywch1	ENSMUSG00000040097	36	12	0	0	0.363362539605482	0.0947884613689761	0	0
Flywch2	ENSMUSG00000023911	491	808	28	70	24.894088049159	32.0599371151761	1.72477424400969	2.54079354930906
Fmr1	ENSMUSG00000000838	1712	2046	517	649	14.4567775647046	13.5210352235068	5.3041742079833	3.92345832899011
Fnip1	ENSMUSG00000035992	1756	2327	786	1705	10.4041476599207	10.7898387703109	5.65801428316149	7.23207610970456
Folr1	ENSMUSG00000001827	832	1515	364	739	22.0059447345247	31.3592668477336	11.6970830393322	13.9932224771806
Foxj2	ENSMUSG00000003154	100	146	78	30	0.742357472529985	0.848208297291086	0.703504994286587	0.15943767335153
Foxm1	ENSMUSG00000001517	1076	1423	455	943	9.17357914899672	9.49441077141908	4.713	5.75565617632746
Foxred1	ENSMUSG00000039048	12	26	68	146	0.189145515110181	0.320719027380799	1.30221655574229	1.64749561274373
Frmpd1os	ENSMUSG00000086284	127	340	38	0	11.3884970420166	23.8604255829159	4.14005191169692	0
Frrs1	ENSMUSG00000033386	39	123	13	2	0.563416468873912	1.39061406635909	0.228174853542874	0.0206848099511185
Fscn1	ENSMUSG00000029581	8	10	18	12	0.111629186645454	0.109200430279782	0.305154498257217	0.119874174204907
Fuca1	ENSMUSG00000028673	257	409	420	694	3.79076325214726	4.72121113557183	7.52666049407318	7.32840762609046
Fv1	ENSMUSG00000070583	920	1239	363	505	24.8095867319521	26.1480667697178	11.893175443127	9.7494404236272
Fxr2	ENSMUSG00000018765	392	622	263	593	4.91179696915415	6.09931833602503	4.00377	5.31943666118017
Fyttd1	ENSMUSG00000022800	1867	4013	268	881	15.8015118587291	26.580311083533	2.75580583423465	5.33810166618441
Fzd7	ENSMUSG00000041075	1023	775	95	142	7.91647137454367	4.69347264204697	0.893180257514151	0.786685173803239
G2e3	ENSMUSG00000035293	1894	2252	793	1608	10.4793392663509	9.75121851169366	5.33072907914259	6.36937148810607
Gabarap	ENSMUSG00000018567	2965	7477	1398	2544	98.3428137168957	194.080494035432	56.3358175628389	60.4076092621671
Gabpa	ENSMUSG00000008976	10264	11624	1678	2313	76.6081823756788	67.8970167026279	15.2163317802921	12.3592112829954
Gadd45a	ENSMUSG00000036390	426	361	99	175	12.9520636615338	8.58960413952456	3.65699244908986	3.80911451224029
Gadd45b	ENSMUSG00000015312	158	224	112	256	4.64444870100525	5.15301821900349	3.9999503794727	5.38733097595767
Gadd45g	ENSMUSG00000021453	36	90	198	256	1.24047933659761	2.42697956296816	8.28918288460369	6.31514908848371
Gal3st1	ENSMUSG00000049721	64	46	6	4	0.91323632142155	0.513685858419641	0.104019305579243	0.0408620172040501
Gale	ENSMUSG00000028671	64	66	82	98	1.66321251834316	1.34229595940697	2.58905407518094	1.82326777323323
Galns	ENSMUSG00000015027	0	8	95	80	0	0.0900966891125071	1.66098370393873	0.824192891478443
Galt	ENSMUSG00000036073	36	219	46	196	0.662898408473733	3.15591404823371	1.02911001581153	2.58378965984165
Gar1	ENSMUSG00000028010	496	221	90	121	14.5226849162646	5.0640045641161	3.20160128580645	2.53633852184258
Gart	ENSMUSG00000022962	196	230	58	74	2.19237105476222	2.01336447063184	0.788216423160938	0.592579082074244
Gas5	ENSMUSG00000053332	15167	15618	4853	5519	910.371778943994	733.636777053614	353.906784800426	237.157084456206
Gata1	ENSMUSG00000031162	810	943	182	441	15.8483953098432	14.4393799866181	4.32644475192966	6.1772542222476
Gata4	ENSMUSG00000021944	348	478	191	234	3.80005993957717	4.08484588415063	2.53398516478762	1.82929467159258
Gcdh	ENSMUSG00000003809	500	282	130	77	8.54717044049797	3.77257640839883	2.69994682005716	0.942322789027162
Gcnt2	ENSMUSG00000021360	412	539	193	235	2.17819641999523	2.23010424964882	1.2397000839958	0.889455643700037
Gcsh	ENSMUSG00000034424	18338	31425	3266	6093	547.263273645394	733.932632875135	118.418624922865	130.176359725284
Gemin2	ENSMUSG00000060121	862	1258	150	325	20.1753431725875	23.0425682280298	4.26544573821802	5.44569902235108
Gemin4	ENSMUSG00000049396	25	171	24	9	0.269825841777321	1.44436254733488	0.314712701798917	0.0695412752184936
Gemin5	ENSMUSG00000037275	765	1417	132	402	4.58142915592453	6.64119093799655	0.960446037482243	1.72354331465245
Gfod2	ENSMUSG00000013150	412	371	55	121	3.27823917048245	2.31022300926539	0.531698709724419	0.689263686393398
Gfpt1	ENSMUSG00000029992	2825	3032	292	244	16.8262842152124	14.1330384793588	2.1130614034783	1.04043799503168
Ggact	ENSMUSG00000041625	23	55	4	44	0.79326296779643	1.48452874101852	0.167613437720523	1.08642219606097
Ggps1	ENSMUSG00000021302	2477	4524	712	1562	16.6389926899942	23.7826473852735	5.81086138546554	7.51170740234973
Ggt6	ENSMUSG00000040471	288	164	72	77	5.88240475752103	2.62145761795902	1.78671140911526	1.12592574737219
Gip	ENSMUSG00000014351	143	218	101	176	8.19977866564519	9.78270960974531	7.03634238418523	7.22495870292628
Gja1	ENSMUSG00000050953	2018	1210	141	190	24.1863507367533	11.3493537050878	2.05318363940118	1.63026946577705
Gla	ENSMUSG00000031266	1784	2146	3440	5063	21.8965877621055	20.6133171852098	51.2978936010495	44.4883325540491
Glb1	ENSMUSG00000045594	162	208	191	340	2.42409713545008	2.43576235993909	3.47238497852682	3.64225652343942
Gldc	ENSMUSG00000024827	532	1869	59	167	5.23066055801791	14.3810561791942	0.704784614182709	1.1754874190874
Glmp	ENSMUSG00000001418	152	119	63	138	3.6802770168413	2.25486455167113	1.85326263108783	2.39206301883644
Glod5	ENSMUSG00000031163	153	544	188	375	8.47291689729614	23.576372897405	12.6490777784537	14.8672071523664
Glrx2	ENSMUSG00000018196	666	759	164	186	6.64471237137269	5.9262546540252	1.98794929525957	1.32853044245833
Glrx5	ENSMUSG00000021102	3386	5585	566	7734	125.756378255075	162.331507295535	25.5398884740647	205.638223920751
Glud1	ENSMUSG00000021794	1132	1811	659	936	13.3396701300996	16.7014312420595	9.43504	7.89643602379673
Glul	ENSMUSG00000026473	8514	18455	6271	12092	112.876106930445	191.478052730648	101.010070672701	114.768610560903
Gm10069	ENSMUSG00000059659	422	675	552	809	3.4154998697968	4.27545334059202	5.42801	4.68756122022312
Gm11423	ENSMUSG00000085175	1336	1882	1485	1491	63.5785317274067	70.0906732098119	85.859822717762	50.797026225841
Gm128	ENSMUSG00000068860	134	63	26	20	3.39233124702202	1.24816091809791	0.799698534321692	0.362476669619601
Gm12992	ENSMUSG00000085667	139	58	124	159	0.88077623592917	0.287617533769085	0.954623170153886	0.721281048784176
Gm13040	ENSMUSG00000070616	69	115	353	655	0.406811189283435	0.530613402550073	2.52858758923704	2.76465986488619
Gm14743	ENSMUSG00000079519	0	0	0	0	0	0	0	0
Gm1527	ENSMUSG00000074655	126	274	514	826	2.21284185575222	3.76588428647443	10.9673688344064	10.385238834014
Gm15455	ENSMUSG00000081402	729	838	723	894	8.99512038839178	8.09207774708482	10.8387012760462	7.89720805173553
Gm16062	ENSMUSG00000087249	70	194	168	226	4.05764268980525	8.80063617225837	11.8316289261973	9.37866037235388
Gm17026	ENSMUSG00000092152	300	435	380	575	7.7745919424641	8.82230732499568	11.9646347030238	10.6679458564056
Gm2a	ENSMUSG00000000594	12783	8955	901	2655	111.774299998077	61.2789529691162	9.57179653839875	16.6199726271718
Gm5148	ENSMUSG00000058174	0	62	6	1	0	1.48615044843482	0.223277653457339	0.0219276010016796
Gm5150	ENSMUSG00000078780	0	0	28	0	0	0	1.38662025750614	0
Gm9	ENSMUSG00000073243	8837	15869	4107	7818	197.753143069989	277.910321236861	111.661315608377	125.248004405787
Gmeb1	ENSMUSG00000028901	299	205	155	203	1.69079161970529	0.907213147682977	1.0649031071102	0.821810233864041
Gmeb2	ENSMUSG00000038705	2	160	0	13	0.0183774716532979	1.15056808911083	0	0.0855176439065503
Gna11	ENSMUSG00000034781	162	224	24	104	1.78048717538818	1.92667485683946	0.320475308860799	0.818302322082761
Gnl1	ENSMUSG00000024429	122	70	8	56	1.65457520843558	0.742952927439232	0.131818439723356	0.543715004429401
Gnl3l	ENSMUSG00000025266	3563	1857	275	455	27.1877868133931	11.0893607917126	2.54947187346843	2.48557023246945
Gnpda1	ENSMUSG00000052102	131	380	56	64	2.11960164905591	4.81175078571079	1.10085590878531	0.741343588648088
Gorasp1	ENSMUSG00000032513	68	116	0	0	0.726551204897822	0.969955656517852	0	0
Gosr1	ENSMUSG00000010392	1738	2590	207	499	15.0836270079755	17.5910738845733	2.18265882434655	3.10036743780394
Gpatch3	ENSMUSG00000028850	116	192	2	18	2.15520124381411	2.79169291716357	0.0451460058163865	0.239419188171109
Gpkow	ENSMUSG00000031148	910	711	80	79	9.47805370532175	5.79540711761666	1.01234200560002	0.589062631443105
Gpn1	ENSMUSG00000064037	2116	2380	945	1439	25.0463194297761	22.0466082437566	13.590003167853	12.1939849482575
Gpn3	ENSMUSG00000029464	2241	2102	157	240	59.4846118398409	43.6648591271818	5.06316319368219	4.56069076468599
Gpr160	ENSMUSG00000037661	638	1121	285	554	10.1944072573972	14.0179171666156	5.53280874845713	6.33734972530723
Gpr161	ENSMUSG00000040836	100	133	10	49	0.529817484309911	0.55146061823707	0.0643703371655909	0.18585702244234
Gpr19	ENSMUSG00000032641	157	251	36	86	1.98123352844175	2.4788275495626	0.551947810682943	0.77694643223652
Gpr89	ENSMUSG00000028096	44	187	86	510	0.927723923121155	3.08563294011363	2.20304834841901	7.69826513353583
Gprc5a	ENSMUSG00000046733	4	99	0	0	0.071877122352348	1.39220266576831	0	0
Gpsm2	ENSMUSG00000027883	297	298	50	303	3.16877032370546	2.48821069873112	0.648132523295743	2.31437404551701
Gpx4	ENSMUSG00000075706	350	1360	827	2074	8.89080753192823	27.0363866673313	25.5233791333562	37.7171201639197
Gpx7	ENSMUSG00000028597	697	528	119	279	21.3660814895024	12.6666742264961	4.4319878535323	6.12284005399864
Grb2	ENSMUSG00000059923	687	808	147	297	8.76758543459418	8.06995673612458	2.27929	2.71354062395785
Grhl2	ENSMUSG00000022286	1036	1052	238	411	7.79500561695381	6.19453902201982	2.17567054354558	2.21388525560124
Gripap1	ENSMUSG00000031153	140	243	12	81	1.38970744564149	1.88772270088428	0.144722512110251	0.57562145974401
Grwd1	ENSMUSG00000053801	180	488	24	43	3.5218656244096	7.47234086264014	0.570520187067647	0.602317305117113
Gskip	ENSMUSG00000044715	3448	4974	919	1227	46.0571366036096	51.996251311717	14.9143622090011	11.7335883744827
Gspt1	ENSMUSG00000062203	703	635	372	527	3.83321746649721	2.70968267689632	2.46439643002803	2.05719451419494
Gsr	ENSMUSG00000031584	330	353	73	200	4.59608736239382	3.84756191195102	1.23525520667407	1.99416431265274
Gss	ENSMUSG00000027610	58	25	30	54	1.0995588617829	0.370908746250865	0.690989172059772	0.732893480244624
Gsto1	ENSMUSG00000025068	374	1762	288	379	11.8251301245753	43.5990279349182	11.0633413335871	8.57887115315073
Gt(ROSA)26Sor	ENSMUSG00000086429	8850	10108	6579	10989	205.328718121362	183.530494432535	185.449560863096	182.524516832955
Gtf2h4	ENSMUSG00000001524	106	135	20	64	2.34108266491417	2.33335720593971	0.536661422256511	1.0119229993416
Gtf2i	ENSMUSG00000060261	513	588	109	172	4.06104594559395	3.64279255398922	1.04835056497279	0.974777719066368
Gtf3c4	ENSMUSG00000035666	2185	2351	195	265	11.4108083797324	9.60846862622196	1.23725460860183	0.990757694711729
Gtf3c5	ENSMUSG00000026816	286	646	82	260	3.77021349911706	6.66452198800183	1.31332817416192	2.45374748722302
Gtf3c6	ENSMUSG00000019837	6389	6968	450	1011	90.6107753222801	77.3377755858024	7.75387811406249	10.2649000016875
Gtpbp3	ENSMUSG00000007610	486	484	148	64	6.76119204769835	5.26949431839965	2.50154440153885	0.637416917342281
Gtsf1l	ENSMUSG00000070708	2356	3350	978	1122	99.633044898544	110.869	50.2488896351802	33.9685949017269
Guca1a	ENSMUSG00000023982	8537	8403	1469	2584	354.575	273.132713405644	74.1283055447412	76.8337265634298
Guk1	ENSMUSG00000020444	288	202	167	667	9.42633374512164	5.1741411263279	6.64089010184129	15.6290567192314
Gulo	ENSMUSG00000034450	142	178	195	535	2.33308696419682	2.28875423686534	3.89257233593671	6.29293105568069
H2-Bl	ENSMUSG00000073406	556	820	432	723	16.6595775639678	19.2282438805207	15.7265129826473	15.5090108389053
H2-D1	ENSMUSG00000073411	132	482	151	99	2.82966484615583	8.08620379735474	3.93276062706899	1.51933265350635
H2-K1	ENSMUSG00000061232	394	480	218	288	8.83281069794198	8.42132667632325	5.93770603124952	4.6222326159685
H2-Q10	ENSMUSG00000067235	37	94	74	102	0.934780762812859	1.8585423944522	2.27142948883789	1.84486598244273
H2-Q5	ENSMUSG00000055413	17	54	17	17	0.535685403611159	1.33165347739489	0.650832618143004	0.383500930304565
H2-Q7	ENSMUSG00000060550	489	231	72	154	11.8475467889888	4.3799396800441	2.11939335117708	2.67114155170851
H2-T22	ENSMUSG00000056116	125	266	18	53	1.51081439176389	2.5160502646945	0.26432187296265	0.458599501949709
Hadhb	ENSMUSG00000059447	142	754	459	1138	2.54671902356906	10.5828005232462	10.0014938287836	14.6113908804782
Hagh	ENSMUSG00000024158	1335	1854	132	361	38.8741763933757	42.2499540820936	4.66996218850912	7.52564531561165
Hars2	ENSMUSG00000019143	76	110	0	74	0.864921372306587	0.97969817220733	0	0.602908442220492
Haus1	ENSMUSG00000041840	1343	1811	504	772	15.0222159517636	15.8530567665837	6.84932891850194	6.18204123461238
Haus2	ENSMUSG00000027285	1614	2668	208	436	18.6650122678857	24.1461086662488	2.92245331374242	3.60967288832496
Havcr1	ENSMUSG00000040405	250	503	576	533	4.43450668469115	6.98248267019819	12.4133010006025	6.76844841309947
Hba-a1	ENSMUSG00000069919	340	520	922	1223	11.3174322301392	13.5459324444734	37.2871684156998	29.1441941596071
Hbegf	ENSMUSG00000024486	332	616	347	531	5.20217860737354	7.55378228608869	6.60596316392149	5.95659818957836
Hccs	ENSMUSG00000031352	1478	1406	86	371	21.5697465822501	16.058038896627	1.52485503331747	3.87615492765572
Hck	ENSMUSG00000003283	11	98	33	45	0.19567790682467	1.36430591111403	0.713218412633205	0.573083931532902
Hcrt	ENSMUSG00000045471	75	163	0	22	4.7792440194257	8.12871922117418	0	1.00363831297071
Hdac1	ENSMUSG00000028800	1112	1531	502	785	20.9956319984252	22.6222569918067	11.515621442012	10.6108562381415
Hdac6	ENSMUSG00000031161	385	650	114	176	3.45908651320675	4.57036228661314	1.24441444472783	1.13206137088343
Heatr1	ENSMUSG00000050244	546	541	99	144	2.99867938805619	2.32525845967965	0.660590135431817	0.566182566595906
Heatr3	ENSMUSG00000031657	744	1015	247	352	8.82610736144678	9.42321041662486	3.56002232445089	2.98947924654074
Herc4	ENSMUSG00000020064	2418	3451	588	638	22.2568318270567	24.8592821324851	6.57572846825756	4.20420936642888
Hesx1	ENSMUSG00000040726	6645	7098	259	571	217.49301297338	181.812147102354	10.299344529203	13.379597281381
Hexb	ENSMUSG00000021665	356	1063	284	678	6.95449832801177	16.2512080342372	6.74052380594831	9.48204717960818
Hexim1	ENSMUSG00000048878	894	916	332	534	9.78519288457287	7.84628216357236	4.41498724762849	4.18436670761756
Hexim2	ENSMUSG00000043372	184	275	116	217	3.50971088570927	4.10509100860837	2.68825836991947	2.96326070840483
Hic2	ENSMUSG00000050240	1574	2455	560	819	9.24048497777866	11.2791951293646	3.99427132072286	3.44215599349366
Hinfp	ENSMUSG00000032119	784	812	72	132	13.8933685698932	11.2611851721723	1.55018485114666	1.67464221364256
Hint3	ENSMUSG00000019791	523	697	62	57	27.9642540103684	29.1655992308415	4.02765939534035	2.18189081518868
Hipk1	ENSMUSG00000008730	1803	2466	476	991	7.93959617992716	8.49830543454665	2.54664927425782	3.1241577209901
Hipk3	ENSMUSG00000027177	1206	1083	140	372	5.98726552802846	4.2077143010051	0.844439898014347	1.32215009348174
Hira	ENSMUSG00000022702	561	503	215	209	4.6056181855146	3.23168953057044	2.14448507332867	1.22836650349912
Hmbs	ENSMUSG00000032126	1264	3316	736	1697	26.7723258075021	54.9654927544844	18.9398414748331	25.7322332175971
Hmgcl	ENSMUSG00000028672	4	368	82	383	0.0487099215941468	3.5070490019854	1.21319549596175	3.33897234559116
Hmgn2	ENSMUSG00000003038	30603	31107	10426	18430	908.191127700873	722.450270480866	375.915705762845	391.557184250446
Hmgn3	ENSMUSG00000066456	16248	22061	4950	7426	663.731336806956	705.268	245.672818753348	217.172067532101
Hmgn5	ENSMUSG00000031245	7550	10735	4430	9145	147.335380041614	163.945205716601	105.032407433268	127.761621426239
Hmmr	ENSMUSG00000020330	5914	6689	1350	2327	56.2304148950299	49.7723034134717	15.5949229723812	15.8395544072697
Hmox1	ENSMUSG00000005413	68	112	18	88	1.6056966032101	2.06970845979011	0.516400410439086	1.48762633191598
Hnrnpa3	ENSMUSG00000059005	1006	1696	567	1278	7.16647518731159	9.45518531116539	4.90738552370558	6.51771075945214
Hnrnpab	ENSMUSG00000020358	1099	1809	201	603	16.0701782819737	20.7013250895532	3.57090714728775	6.31243506321239
Hnrnpl	ENSMUSG00000015165	309	109	58	64	5.36846099451905	1.48202113368924	1.22427452841104	0.796027196027359
Hnrnpr	ENSMUSG00000066037	2053	2156	384	729	9.35714909259602	7.69024069235912	2.1264017554002	2.37869487730835
Hnrnpul1	ENSMUSG00000040725	201	194	19	29	1.88843483960706	1.42640959924006	0.216879770683441	0.195056556751876
Hormad1	ENSMUSG00000028109	3256	5027	1419	2208	63.0765338880032	76.2129698888554	33.3983735173517	30.6223913374419
Hpd	ENSMUSG00000029445	88	427	339	668	2.33918960615548	8.88274520046346	10.9481805112233	12.7120568035594
Hpdl	ENSMUSG00000043155	70	107	47	18	1.62609650864855	1.94521957481343	1.32649504792773	0.299348710303828
Hps6	ENSMUSG00000074811	84	46	29	3	1.15949848969806	0.496918664227902	0.486349413919963	0.0296461816213361
Hsd17b14	ENSMUSG00000030825	173	462	42	324	4.7165478072832	9.85727084036299	1.39119153308034	6.32382374382504
Hsd17b6	ENSMUSG00000025396	32	294	114	214	0.760933011587029	5.47117181990522	3.29352372527965	3.64306424054102
Hspa1a	ENSMUSG00000091971	16	10	16	19	0.212805604562849	0.104087758240236	0.258548819586053	0.180914463589626
Hspa2	ENSMUSG00000059970	16060	5816	1452	889	222.925380221084	63.1793202755217	24.4872541760766	8.83430410591166
Hspa4	ENSMUSG00000020361	3004	3166	1574	1346	24.0931029771931	19.8719412836824	15.3375868264493	7.72848694011568
Hspb1	ENSMUSG00000004951	461	824	190	394	18.998703460847	26.5758293672527	9.51340832422049	11.6245424978007
Hspb6	ENSMUSG00000036854	50	510	584	894	1.00416567992251	8.01571231805998	14.2497654062951	12.8537396028248
Hspbp1	ENSMUSG00000063802	144	264	8	57	3.54657229258879	5.0884654238803	0.23938438027855	1.00502713922655
Htra1	ENSMUSG00000006205	206	296	493	600	3.7597657185744	4.22787219600927	10.9320089940067	7.83973571859951
Htra4	ENSMUSG00000037406	250	714	650	1010	4.26574737481983	9.53432411531921	13.4749753032197	12.337668761674
Iah1	ENSMUSG00000062054	914	1375	54	278	36.7321203126418	43.2453161867977	2.63665349952052	7.99836478438154
Icam1	ENSMUSG00000037405	0	55	109	71	0	0.621578002157154	1.91241598988634	0.734025805358901
Id1	ENSMUSG00000042745	174	60	231	394	5.58215701468922	1.5064011080492	9.00376761603505	9.0491050650983
Id2	ENSMUSG00000020644	3090	5860	6640	10720	90.4028573133632	134.170756971636	236.021330848064	224.530359690783
Id3	ENSMUSG00000007872	109	78	184	133	4.25641912977352	2.38368611850808	8.72961738491126	3.71814342483359
Idh2	ENSMUSG00000030541	198	120	96	66	4.33183260399164	2.0545858734122	2.55174461094101	1.03372976150775
Idh3b	ENSMUSG00000027406	120	329	128	129	2.93797737615222	6.30376007539361	3.80747156421988	2.26106746249885
Idh3g	ENSMUSG00000002010	1497	3848	1398	1900	41.8556927172039	84.1985036060238	47.4896974496659	38.0314552309371
Ier2	ENSMUSG00000053560	58	22	36	62	1.4181564032062	0.420974116047039	1.06944421399737	1.08528658571388
Ier3	ENSMUSG00000003541	176	216	104	210	6.00892742865629	5.77131286900318	4.31397007505647	5.13286917025554
Ier3ip1	ENSMUSG00000090000	1453	1206	116	196	38.7894507046554	25.1960173854198	3.76240464828758	3.74593895447631
Ifi30	ENSMUSG00000031838	472	341	301	310	17.9053898126627	10.1235477794757	13.8729165875213	8.4189917607366
Ifi35	ENSMUSG00000010358	132	509	63	142	3.61198395068126	10.8999935078011	2.09445931175147	2.78174191236748
Ifnar1	ENSMUSG00000022967	252	385	223	221	1.3372342484925	1.59883724239454	1.43771005789245	0.839567914297161
Ift52	ENSMUSG00000017858	80	213	350	361	1.25618160668112	2.61745137677072	6.67713235813876	4.05813279044375
Ikbip	ENSMUSG00000019975	266	361	190	451	2.40852192361287	2.55807188972702	2.09017219386158	2.92349340216188
Ikzf5	ENSMUSG00000040167	282	596	216	473	2.39053648920632	3.95393116955542	2.22463885244282	2.87054274661964
Il23r	ENSMUSG00000049093	1035	731	1159	2736	15.4810624603519	8.55685881284433	21.0621812991574	29.2976721679354
Il34	ENSMUSG00000031750	28	153	154	105	0.560517828263576	2.39695238171573	3.74551566598553	1.50479488853646
Il6ra	ENSMUSG00000027947	162	239	140	147	1.78523232924618	2.06117186455217	1.87442152073306	1.15972140269617
Impa2	ENSMUSG00000024525	278	233	138	170	5.95601477675534	3.90664067821472	3.5921093988862	2.60745307247951
Impdh1	ENSMUSG00000003500	62	73	4	3	0.845161745813753	0.778767068556816	0.0662472158609686	0.0292769617769678
Impdh2	ENSMUSG00000062867	510	1364	163	248	10.7046440214007	22.4054153901088	4.15670453834918	3.72657909409255
Ing4	ENSMUSG00000030330	148	324	182	213	3.39773488864489	5.82115764393597	5.07643301552758	3.50077328885235
Ino80c	ENSMUSG00000047989	468	1520	421	867	7.37980079908067	18.7576725544658	8.06566870820837	9.78756124287045
Inpp1	ENSMUSG00000026102	28	54	40	52	0.58737465768996	0.886517901242033	1.01947519335087	0.780939025527686
Inpp5b	ENSMUSG00000028894	182	1005	683	1233	1.75375897923949	7.57881241051165	7.99610928419235	8.50585950870304
Ints2	ENSMUSG00000018068	680	737	148	312	3.70834971667514	3.14539965634385	0.980602472760322	1.21810008612495
Ints5	ENSMUSG00000071652	104	247	106	114	1.17495310570265	2.1838395338912	1.45496503687364	0.922037648677182
Ints7	ENSMUSG00000037461	798	612	74	67	5.55189293665109	3.33216263048012	0.625503016836459	0.333710293427131
Ipo11	ENSMUSG00000042590	857	1046	319	301	7.32829130145322	6.99987304098721	3.31414940698769	1.84265914529624
Ipo13	ENSMUSG00000033365	38	120	74	163	0.394132230691547	0.974038620589228	0.93250157108646	1.2103265720116
Ipo4	ENSMUSG00000002319	221	402	52	148	2.11369262442614	3.0089307149212	0.604244073735743	1.01336962532049
Ipo7	ENSMUSG00000066232	669	1140	374	742	5.27466531472753	7.03412720792467	3.58261294165075	4.18821824810258
Ipo9	ENSMUSG00000041879	362	365	176	567	2.03929845526037	1.60916901086899	1.20460423391153	2.28671419437815
Iqcf1	ENSMUSG00000066383	489	840	916	1187	28.7032048389383	38.5866782251089	65.3245614192456	49.8802772912102
Iqcf5	ENSMUSG00000066382	1793	1678	2523	3961	122.656954991885	89.8339347057479	209.695271569403	193.987318924077
Iqcg	ENSMUSG00000035578	1157	1796	390	557	10.6920878503359	12.9888908718872	4.37878139602516	3.68502945515065
Iqub	ENSMUSG00000046192	512	1177	44	267	5.21877913178286	9.38884123455554	0.544892876555707	1.94834932975893
Irak2	ENSMUSG00000060477	414	174	54	140	4.82063622044501	1.58558614752113	0.763936527082602	1.16704785055873
Irf3	ENSMUSG00000003184	190	343	26	85	3.23011978922172	4.56347550533437	0.537029166492868	1.0345239805612
Irgq	ENSMUSG00000041037	346	324	72	247	2.10257601467719	1.54083875584915	0.531578737329849	1.07455628651356
Isca2	ENSMUSG00000021241	768	1256	400	813	32.9270091189042	42.1422073422305	20.8358178917562	24.9538878242558
Isg20l2	ENSMUSG00000048039	600	821	112	53	7.71815695083197	8.26498536272461	1.7504103630876	0.488084295369221
Isoc2b	ENSMUSG00000052605	14	84	142	198	0.48920311865821	2.29708488213324	6.02849664334814	4.95316711077376
Isyna1	ENSMUSG00000019139	446	492	44	186	9.03025762985634	7.7959125896431	1.08237426131931	2.69609279127833
Itgae	ENSMUSG00000005947	1072	2784	566	724	10.3674156613771	21.0708246464762	6.65045952469149	5.01269061775921
Itgb5	ENSMUSG00000022817	321	509	65	48	3.63979768782295	4.51675538409796	0.895457682398604	0.389645853265677
Itpa	ENSMUSG00000074797	88	554	32	189	2.73361055811158	13.467913301012	1.20771218230681	4.2031257562777
Itpkc	ENSMUSG00000003752	118	160	3	68	1.35617567991214	1.43909844376123	0.041890418306156	0.559499195416543
Jade3	ENSMUSG00000037315	791	1253	155	416	5.89793120766603	7.31157377455204	1.40415294487923	2.22061443604266
Jtb	ENSMUSG00000027937	1022	2560	1602	2474	34.4815017770468	67.5945713276354	65.668528712446	59.757384521268
Kank4os	ENSMUSG00000085843	141	305	152	278	2.19733148819425	3.71974254625773	2.87792553325665	3.10154346329033
Kansl3	ENSMUSG00000010453	405	545	72	55	3.17903900857644	3.34791106133975	0.686646	0.309072334304416
Kat2a	ENSMUSG00000020918	16	58	32	88	0.183604712169858	0.52086887937892	0.446142212273683	0.722941442830582
Katnb1	ENSMUSG00000031787	111	92	50	191	1.20607188054599	0.782302317523167	0.66005437700892	1.48573101502329
Kbtbd2	ENSMUSG00000059486	424	457	170	132	3.48859101514958	2.94263893949091	1.69938828659493	0.777525679559887
Kcnk5	ENSMUSG00000023243	208	318	44	60	2.30100804410495	2.7530778871244	0.591380467391464	0.475184932527479
Kctd6	ENSMUSG00000021752	215	704	206	240	2.34980667285009	6.02147528574303	2.7353971553518	1.87785270252269
Kctd9	ENSMUSG00000034327	1894	2454	310	682	20.5253453423052	20.8123745399786	4.08161173435772	5.29116715725735
Kdf1	ENSMUSG00000037600	39	62	0	42	0.808107362928284	1.00538574323403	0	0.623032003961976
Kdm3a	ENSMUSG00000053470	1487	2665	537	1096	10.9104462156189	15.302603790166	4.78702094461448	5.7570328465845
Kdm4c	ENSMUSG00000028397	828	2016	244	560	7.00147846423188	13.3409428737391	2.50673684556398	3.39003401989156
Kdm5a	ENSMUSG00000030180	2170	2986	285	1015	7.36213007680774	7.92811848849258	1.17475718617528	2.46528085926669
Kdm5b	ENSMUSG00000042207	2440	3310	560	1674	14.4131884823722	15.3015282922373	4.01899776223209	7.07916935767081
Keap1	ENSMUSG00000003308	86	190	16	16	0.715981362063047	1.23792246164819	0.161838836063037	0.095362989591197
Kif18b	ENSMUSG00000051378	516	767	85	221	5.75618109428385	6.69601915394453	1.15202836035205	1.76495497091307
Kif3c	ENSMUSG00000020668	616	956	43	99	3.34706645354413	4.06516419132293	0.28386482223387	0.385101691704924
Kifc2	ENSMUSG00000004187	10	34	4	40	0.106968611951504	0.284624220089396	0.0519847367923093	0.306318312354592
Kiz	ENSMUSG00000074749	589	604	336	563	10.119699851191	8.12130557358874	7.01376340777346	6.92496113905535
Klb	ENSMUSG00000029195	1282	1693	926	958	13.872880280763	14.3374576333996	12.1744429159793	7.42165447453474
Klc4	ENSMUSG00000003546	36	125	54	36	0.549289743142851	1.49260735729899	1.00104187804674	0.393240372207242
Klf16	ENSMUSG00000035397	204	232	94	313	2.86264462291755	2.54777945071771	1.60259808957784	3.14440310065374
Klf5	ENSMUSG00000005148	290	300	16	71	6.25633056718792	5.06500082706398	0.419373679537262	1.0965707248753
Klhdc4	ENSMUSG00000040263	276	62	17	13	4.9309500273779	0.866861639389491	0.369003035058516	0.166272903418881
Klhl11	ENSMUSG00000048732	1230	1948	160	185	11.3554173952993	14.0741935658506	1.79464052890543	1.22271806379373
Klhl21	ENSMUSG00000073700	496	561	30	17	4.73898139372846	4.19471795068078	0.348244350385964	0.11628102662123
Klhl7	ENSMUSG00000028986	2080	2467	721	2399	22.5870763360638	20.9653641616893	9.51242941316168	18.6502020676045
Klrg2	ENSMUSG00000071537	32	28	28	28	0.5218493265266	0.357346684118011	0.554769629755964	0.326896137632401
Knop1	ENSMUSG00000030980	204	511	22	178	1.35276791517772	2.65186006416977	0.177245535665083	0.845025350789957
Kpna1	ENSMUSG00000022905	2697	4478	538	837	24.9545457792422	32.4257020874334	6.04798208749621	5.54435193353134
Kpna6	ENSMUSG00000003731	158	402	140	215	1.02956961223475	2.05003491713507	1.10837357301971	1.00298329043315
Kras	ENSMUSG00000030265	2243	2733	704	3602	17.8740587922169	17.043944699594	6.81594481303601	20.5491672059487
Krt28	ENSMUSG00000055937	184	250	46	21	4.59868766824633	4.88981778972766	1.39679740896918	0.375743948662091
Krtcap2	ENSMUSG00000042747	781	612	145	248	48.3601178976404	29.6568018476509	10.9084693837622	10.9937183591116
L1td1	ENSMUSG00000087166	688	581	55	248	8.70275102222113	5.75149609551802	0.845259981434775	2.24582757777909
L2hgdh	ENSMUSG00000020988	2128	2008	46	679	23.7244460300752	17.5196223934334	0.623077094654017	5.41939542012301
Lage3	ENSMUSG00000015289	9346	11816	2141	4165	457.638942625311	452.797744989975	127.371822171793	146.005364051282
Lamtor4	ENSMUSG00000050552	90	402	267	501	3.81903558587632	13.349771279086	13.7651819022858	15.2196803235318
Larp1b	ENSMUSG00000025762	267	174	344	768	2.63351165813592	1.34310451298105	4.12232211498495	5.4230275766465
Lbp	ENSMUSG00000016024	104	572	832	1022	1.53279030898397	6.59753969117364	14.898146160195	10.7834296997289
Lbx2	ENSMUSG00000034968	63	90	180	287	2.86264462291755	3.20041261050746	9.93708237914529	9.33609781109972
Lcmt2	ENSMUSG00000074890	40	40	108	172	0.43691670205962	0.341928438574909	1.43324986237511	1.34500441952774
Lctl	ENSMUSG00000032401	439	585	310	540	7.5251556255138	7.84771834732219	6.45612837207942	6.62676140819989
Ldha	ENSMUSG00000063229	56	471	321	506	1.07979548470672	7.10740336264043	7.5200029372335	6.98490664239512
Ldhc	ENSMUSG00000030851	1367	1784	197	563	34.7962090245334	35.5381521778539	6.09241025345204	10.2595525493802
Ldlrap1	ENSMUSG00000037295	72	50	20	56	1.0031581306817	0.545184476892885	0.338552787907982	0.558575055093327
Leng1	ENSMUSG00000078813	336	800	131	387	5.65026286168272	10.5282439243083	2.6764563723857	4.65904547175542
Leng8	ENSMUSG00000035545	192	444	94	106	1.36514348085636	2.4705668917643	0.812015692311891	0.539559750287793
Lepr	ENSMUSG00000057722	1597	2960	1698	2459	8.96130353081895	12.9985395169827	11.5761315972615	9.87828175493109
Leprotl1	ENSMUSG00000031513	196	288	369	619	2.82167059930132	3.24473553950405	6.4541061742615	6.37965949684649
Lgals1	ENSMUSG00000068220	4662	5766	2437	2945	216.866800020676	209.909462401116	137.732309248495	98.075992142731
Lgals2	ENSMUSG00000043501	176	458	275	321	11.0637346237084	22.5315535102585	21.0029971738269	14.4461035551859
Lgals3	ENSMUSG00000050335	468	660	76	230	12.3871478562094	13.6711793305177	2.44398512568168	4.35822766708347
Lias	ENSMUSG00000029199	674	1639	636	251	8.69711934327447	16.5512600708938	9.97084916392879	2.31870694850111
Lima1	ENSMUSG00000023022	198	354	93	250	1.66105664098056	2.32412289979458	0.94789819854268	1.5014672687692
Lman2l	ENSMUSG00000001143	236	221	122	290	3.83519375681705	2.81063310086968	2.40876612605395	3.37388218905755
Lmbr1l	ENSMUSG00000022999	93	68	62	242	1.59710999035871	0.913897241985241	1.29360910897872	2.97525266383195
Lmbrd2	ENSMUSG00000039704	588	1298	408	411	7.18386588889749	12.4105822957295	6.05620476974567	3.59483797577272
Lmx1a	ENSMUSG00000026686	2864	2074	1204	1828	31.929893529199	18.0954665557674	16.3083656948573	14.5900660205963
LOC666331	ENSMUSG00000086617	185	220	18	35	14.5861447417727	13.5746314538897	1.72425221790678	1.97557464533141
Lonp1	ENSMUSG00000041168	680	654	158	342	8.53483253510663	6.42392432046345	2.40936543756072	3.07304419704145
Lonrf3	ENSMUSG00000016239	1717	3503	3312	4879	8.66989018020931	13.842674750194	20.3185694193715	17.6372
Lpcat3	ENSMUSG00000004270	182	42	50	15	2.70704123813866	0.488887969518766	0.903551655178079	0.159724431756839
Lrpap1	ENSMUSG00000029103	581	642	316	864	7.39704236636889	6.39666457513059	4.88797025136336	7.87503196288852
Lrrc25	ENSMUSG00000049988	0	28	4	26	0	0.640585336337236	0.142069834485816	0.544142117551498
Lrrc46	ENSMUSG00000020878	0	30	160	178	0	0.673122220854035	5.57334050232494	3.65353025318431
Lrrc51	ENSMUSG00000064307	280	867	617	1266	8.92890010918585	21.636928340292	23.9047713942532	28.9021564565326
Lrrc58	ENSMUSG00000034158	860	928	221	1020	3.7249030358727	3.14558245032745	1.16296941181908	3.16281144336377
Lrrc59	ENSMUSG00000020869	1050	1083	222	379	13.7879672204744	11.1295082569987	3.54179495807151	3.5629256694631
Lrrfip2	ENSMUSG00000032497	690	756	608	963	7.70645926397672	6.60791074287129	8.25028352150886	7.69996395978696
Lrwd1	ENSMUSG00000029703	44	104	0	14	0.751460635295474	1.39002776254441	0	0.171174159265062
Lsm12	ENSMUSG00000020922	614	730	238	515	18.6679978595816	17.3695596173211	8.7915576048827	11.2096798503071
Lsm4	ENSMUSG00000031848	598	568	92	437	23.6244153912538	17.5608202772728	4.41577779608303	12.3594154881601
Lsm5	ENSMUSG00000091625	507	1162	283	572	37.6600612967057	67.5485090339881	25.5398884740647	30.4176529823299
Lsm6	ENSMUSG00000031683	3680	5312	1425	2722	36.0297076454553	40.701232639264	16.9506861025476	19.0790896766074
Lst1	ENSMUSG00000073412	534	439	127	156	47.7703821449366	30.7339623502795	13.8032284922815	9.99076320639025
Lta	ENSMUSG00000024402	34	22	10	30	0.914887146297583	0.463284602041644	0.326924980658793	0.577918334426045
Ltn1	ENSMUSG00000052299	563	244	109	266	2.70798707446472	0.91846919482626	0.636977640679476	0.915959851070547
Ly6g5c	ENSMUSG00000034482	161	68	377	455	8.8631881594178	2.92960846654145	25.2153465370812	17.9321390883928
Ly96	ENSMUSG00000025779	2360	2437	559	449	145.648320117928	117.702471541361	41.9145475576071	19.8379333539822
Lyrm1	ENSMUSG00000030922	2420	2409	700	1692	59.6415892960173	46.4629968253534	20.9600048858131	29.853194428631
Lyrm2	ENSMUSG00000045854	362	555	135	297	10.1290267634962	12.1531457814797	4.58936304615789	5.94938681162487
Lysmd1	ENSMUSG00000053769	332	130	54	140	5.14584514473642	1.57687968272817	1.01688510643732	1.55347144122686
Lysmd3	ENSMUSG00000035840	311	666	159	327	3.70239034243623	6.20486905541956	2.29973840281275	2.78693074727201
M6pr	ENSMUSG00000007458	2414	3687	1220	1613	35.7198861059239	42.6955402719536	21.9327015056205	17.0869196044082
Maf1	ENSMUSG00000022553	142	178	102	82	3.02140764660137	2.96399562407089	2.63682100180751	1.24908341211969
Mafk	ENSMUSG00000018143	366	270	42	61	4.82140287286432	2.78350930407676	0.672204050497226	0.575279344509551
Maged1	ENSMUSG00000025151	514	180	64	106	6.54850782962515	1.79468533242425	0.990646487095894	0.966811274565666
Mak16	ENSMUSG00000031578	3088	4111	942	1193	61.883686452559	64.473751104117	22.9355566964214	17.1157501421268
Malat1	ENSMUSG00000092341	11289	11344	10065	14148	60.1622707898483	47.3120254829915	65.1691451188233	53.9784496993687
Malsu1	ENSMUSG00000029815	148	507	114	218	7.01621433693423	18.8098645364309	6.56606959243651	7.39867984371321
Man2a2	ENSMUSG00000038886	102	199	28	118	0.579167953919541	0.884288556052482	0.193162083476214	0.479670454014464
Man2c1os	ENSMUSG00000086728	198	142	42	56	8.29780096778128	4.65717699920917	2.13848698497147	1.68012834702058
Manbal	ENSMUSG00000063019	18	88	14	20	0.605111871511027	2.31516749638155	0.571808624707818	0.481337582963698
Manf	ENSMUSG00000032575	10998	20995	3197	8321	471.525060273057	704.439206329721	166.530274499862	255.401353733866
Map1lc3a	ENSMUSG00000027602	402	498	224	774	14.3159624874326	13.879071644304	9.69174579983242	19.7329523999899
Map2k2	ENSMUSG00000035027	308	297	33	117	4.51794602686711	3.40944231865137	0.588117035565102	1.22866303523601
Map2k3	ENSMUSG00000018932	72	340	12	158	1.23079254343171	4.54849637892057	0.249225860312969	1.93359741125054
Map3k3	ENSMUSG00000020700	115	248	23	38	0.913285042949581	1.54133401182101	0.22191969077626	0.216047233941004
Mapk13	ENSMUSG00000004864	746	884	234	292	20.0013887269844	18.5485585042984	7.62248675005474	5.60481
Mapk14	ENSMUSG00000053436	1451	1895	213	502	14.2550331367724	14.5695658030348	2.54237681830746	3.53070266075882
Marcksl1	ENSMUSG00000047945	366	248	76	200	8.5074722772278	4.51136238562976	2.14631048513956	3.32817429319684
Mark3	ENSMUSG00000007411	564	1094	285	360	6.14609381412342	9.32983534484509	3.77332696197852	2.80853079886812
Mars2	ENSMUSG00000046994	100	60	6	104	1.29126926085802	0.606323832525009	0.0941298920717093	0.96140585099661
Mbd3	ENSMUSG00000035478	268	386	68	284	6.0702701559615	6.84222	1.87129232386339	4.60519659259863
Mbip	ENSMUSG00000021028	1427	1913	1474	2292	35.2154644560633	36.9454528166426	44.194317236216	40.4930667887647
Mcee	ENSMUSG00000033429	2085	2126	382	729	91.6080076790793	73.1016559745498	20.3915500391882	22.9303939471342
Mcf2	ENSMUSG00000031139	325	467	456	683	2.60492645527173	2.92931153798698	4.44054674138502	3.91912773061356
Mcl1	ENSMUSG00000038612	2005	2718	147	542	21.3980017483068	22.7009938129537	1.90605607952146	4.14109064744366
Mcrs1	ENSMUSG00000037570	458	639	166	413	8.89571298791811	9.71298501505211	3.9172642593781	5.74277690221179
Mcts1	ENSMUSG00000000355	1652	1192	170	445	41.4273287882596	23.3932046285017	5.17946982497903	7.98901999432823
Mcts2	ENSMUSG00000042814	4155	4574	1036	1386	194.497797870304	167.562	58.9200237972516	46.4476236614068
Mdc1	ENSMUSG00000061607	448	468	64	263	2.26768801467244	1.85390604265903	0.393590640479748	0.953054306594355
Mdh2	ENSMUSG00000019179	2172	8031	809	1124	63.0496361721528	182.443739814639	28.5319059153782	23.3585394570622
Mdp1	ENSMUSG00000002329	2663	3785	262	305	57.1192473779727	63.5351076368956	6.82766334534818	4.68347016783712
Meaf6	ENSMUSG00000028863	263	420	338	860	2.11025915604897	2.63733872301844	3.29500625073039	4.94009277418175
Mecr	ENSMUSG00000028910	106	124	169	512	2.95042953655975	2.70108121892043	5.71512303324141	10.2024846904449
Med13	ENSMUSG00000034297	1998	2756	917	1336	7.05449064854463	7.61528160403064	3.93367985432892	3.37701698766284
Med13l	ENSMUSG00000018076	1638	1234	259	601	6.5390639991854	3.85525781682391	1.25620625720916	1.71764247644727
Med14	ENSMUSG00000064127	2259	3879	745	2117	11.4206336966743	15.3472415021114	4.57603926025102	7.66216391176132
Med16	ENSMUSG00000013833	92	154	6	32	1.06194881172748	1.39114709440607	0.0841446491782464	0.264437074114548
Med29	ENSMUSG00000003444	8430	13813	4055	6795	145.105099086741	186.071426660199	84.8018751923336	83.7338710914854
Med9	ENSMUSG00000061650	578	702	416	707	7.13903474829156	6.7855545431277	6.24258530608901	6.25154958461592
Mef2a	ENSMUSG00000030557	1048	1263	138	463	6.67476815721867	6.29527678527219	1.0678579541101	2.11111797116033
Mep1b	ENSMUSG00000024313	565	263	142	243	9.19777985797437	3.35063320241798	2.8085515858118	2.83202736559094
Mepce	ENSMUSG00000029726	588	790	302	936	6.91157785773271	7.26714032120599	4.31286951900933	7.87648293213837
Metap1	ENSMUSG00000005813	3964	6421	286	950	57.8728139302421	73.3635265931042	5.07301894860014	9.92935796633528
Mettl2	ENSMUSG00000020691	455	660	371	663	6.46527031101845	7.33932	6.4048460901551	6.74443274108361
Mettl22	ENSMUSG00000039345	10	95	152	288	0.283430160684906	2.10720236236382	5.23418596604484	5.84379751904624
Mettl23	ENSMUSG00000090266	280	292	157	320	10.0288993526659	8.18492433940369	6.83210278878001	8.20543914288067
Mettl5	ENSMUSG00000051730	82	364	98	212	3.14271798973235	10.9176588373274	4.56328015742624	5.8167986261716
Mettl8	ENSMUSG00000041975	40	204	193	395	0.628621285437976	2.50897211577114	3.68507132231691	4.44409
Mex3c	ENSMUSG00000037253	3316	4814	634	979	30.2458050011593	34.3631753415551	7.02585822037265	6.39278246997128
Mfap5	ENSMUSG00000030116	2348	3039	1223	1651	58.1753425232592	58.9261589229846	36.815170080633	29.2849534909016
Mfn2	ENSMUSG00000029020	301	428	100	112	2.32011773187166	2.58180758811194	0.936489743684984	0.618042241986031
Mga	ENSMUSG00000033943	2673	2827	905	1479	7.14048079834627	5.91004627766362	2.93722065657351	2.82848109152273
Mgarp	ENSMUSG00000037161	0	28	0	0	0	0.570654396891044	0	0
Mgat2	ENSMUSG00000043998	2365	3009	430	847	33.6437343010704	33.4989977292256	7.43191960045786	8.62607180001279
Mgme1	ENSMUSG00000027424	540	403	99	93	6.46789998483463	3.77755814821822	1.44066905622336	0.797460339615315
Mical3	ENSMUSG00000051586	0	188	103	119	0	0.550942432487036	0.468606727408577	0.319018131498072
Mid1ip1	ENSMUSG00000008035	11	34	3	80	0.19881407531676	0.48091678566829	0.0658772095557713	1.03514
Mief1	ENSMUSG00000022412	802	1249	655	1107	5.75509696076714	7.01418621090759	5.71056493645348	5.68699054864327
Mien1	ENSMUSG00000002580	243	368	183	286	12.154696725533	14.4052980511659	11.1211177997249	10.241427516228
Mif	ENSMUSG00000033307	434	694	486	604	27.7986935671271	34.7880994843353	37.8207749827951	27.6967
Mixl1	ENSMUSG00000026497	16	114	33	222	0.260126728513259	1.45046222898228	0.651836137714576	2.58389332380211
Mkks	ENSMUSG00000027274	4129	6853	1922	3953	48.0933256414226	62.4679472113457	27.1989918979228	32.9627434156375
Mknk2	ENSMUSG00000020190	501	436	130	98	5.40730986921752	3.68270216747373	1.7046938014108	0.75722721904582
Mkrn1	ENSMUSG00000029922	7464	8661	796	3115	85.4671178618264	77.6125661348944	11.0738846033195	25.5353660618713
Mkrn2os	ENSMUSG00000068011	1609	1343	327	835	23.583275926572	15.4049636222114	5.82311461906708	8.76175636322527
Mlf1	ENSMUSG00000048416	4426	4466	496	913	141.869807332842	112.029878327812	19.3161132758442	20.9510578407908
Mlxip	ENSMUSG00000038342	1034	1294	542	903	4.76587429047036	4.66759210475224	3.03515467614691	2.97965788964426
Mmp19	ENSMUSG00000025355	82	138	6	76	0.882980083342045	1.16292770725558	0.0784960500435956	0.585878089263626
Mns1	ENSMUSG00000032221	382	714	112	363	7.86712407161514	11.507670667134	2.80240021052155	5.35199711332914
Mob3a	ENSMUSG00000003348	39	82	10	9	0.548304051310615	0.902209251968519	0.170811200699324	0.0905849327364435
Mon1a	ENSMUSG00000032583	74	280	128	189	1.31449361682419	3.89243500313748	2.76246146902826	2.40350580239651
Mon2	ENSMUSG00000034602	1116	1686	772	1867	4.46428551964827	5.27815226464278	3.75201500214831	5.34673543482908
Morc2a	ENSMUSG00000034543	950	1160	236	356	6.35742871660344	6.07508640829289	1.91879860793494	1.70555017753398
Morf4l1	ENSMUSG00000062270	922	1457	1148	1848	17.302903908366	21.3985429545816	26.175166968849	24.8282809284373
Morn4	ENSMUSG00000049670	9	24	46	62	0.184432500485327	0.384895437298915	1.14528157596647	0.909584902784428
Mpdu1	ENSMUSG00000018761	130	198	91	157	3.55464321288072	4.23696064776807	3.02310724400081	3.07332808896061
Mplkip	ENSMUSG00000012429	311	471	99	1011	4.32014640181249	5.12030178794178	1.67083193642628	10.0541611065428
Mpp1	ENSMUSG00000031402	122	567	92	132	1.79808093938504	6.53986888967737	1.64739116194464	1.39277174203935
Mppe1	ENSMUSG00000062526	60	174	235	337	0.897092328596098	2.03597160605766	4.26887317553278	3.60721810692756
Mpv17l2	ENSMUSG00000035559	227	422	48	133	8.84572176149706	12.8693450333725	2.27252229487469	3.71035673703289
Mrap	ENSMUSG00000039956	65	710	1090	1958	1.79047720678411	15.3056002046549	36.4788749514219	38.6122168430538
Mreg	ENSMUSG00000039395	2095	1293	152	402	22.0861547606684	10.6677096031201	1.94687993581215	3.03402214086412
Mri1	ENSMUSG00000004996	50	112	58	30	0.865853422473898	1.51785041071624	1.22028666349765	0.371922315733467
Mro	ENSMUSG00000064036	93	239	336	776	1.31744855314325	2.6496297626923	5.78295071992284	7.86989696552096
Mrpl12	ENSMUSG00000039640	312	345	29	115	11.8357661473533	10.2422990730766	1.33659329248544	3.1231743628539
Mrpl15	ENSMUSG00000033845	941	921	210	296	8.33184193960276	6.38186488934668	2.25907261795701	1.87628894224222
Mrpl20	ENSMUSG00000029066	1478	1996	341	579	48.6750918449007	51.443375656826	13.6441417392592	13.6510959209438
Mrpl27	ENSMUSG00000024414	968	1319	238	487	49.3472875819102	52.622236332411	14.7409130251732	17.7735221242449
Mrpl28	ENSMUSG00000024181	348	676	144	122	12.1601918066469	18.4860640514532	6.11340504677558	3.05195145209292
Mrpl36	ENSMUSG00000021607	134	245	61	170	5.52852209880529	7.91055422963014	3.05769092497979	5.02122614955312
Mrpl41	ENSMUSG00000036850	10842	12281	3025	3873	166.52014404529	147.614045461718	56.4471801881803	42.5854735433754
Mrpl43	ENSMUSG00000025208	783	1747	190	290	24.0221431299899	41.9449295614711	7.08211683163322	6.36948904611855
Mrpl46	ENSMUSG00000030612	1208	2721	477	393	43.6880186183646	77.012377735701	20.9591319160136	10.1752379400359
Mrpl49	ENSMUSG00000007338	4204	5570	433	820	90.6426731933314	93.9856975601343	11.3427247098917	12.6572820845732
Mrpl51	ENSMUSG00000030335	3614	5638	2154	2568	88.7741053953217	108.382659611996	64.2840681671876	45.1595686055184
Mrpl52	ENSMUSG00000010406	84	217	30	88	7.5873978840436	15.3394533542939	3.29226151639158	5.69053179393102
Mrpl54	ENSMUSG00000034932	350	837	242	344	22.189153380366	41.5273981779424	18.6400705411872	15.6130495990835
Mrpl55	ENSMUSG00000036860	1168	2744	794	2095	42.1594529140447	77.5126896696562	34.8202691669623	54.136822288749
Mrpl57	ENSMUSG00000021967	2329	3767	1014	2969	37.3426502576797	47.2680672832454	19.7530017116168	34.0802251440731
Mrps10	ENSMUSG00000034729	1596	1166	566	705	50.2914061272594	28.7538510118971	21.6688977569965	15.9040091685128
Mrps11	ENSMUSG00000030611	562	804	484	403	19.9375420543714	22.3217338641724	20.8612419593458	10.2352146734675
Mrps12	ENSMUSG00000045948	143	258	499	889	5.11206	7.21799109217043	21.6730534944577	22.7519397770885
Mrps17	ENSMUSG00000034211	3344	3166	1382	2328	99.5559096379774	73.7646460450291	49.9882941666428	49.6181263882165
Mrps18a	ENSMUSG00000023967	174	429	373	674	7.49456265861053	14.460753229352	19.5193511108408	20.7832543244044
Mrps18c	ENSMUSG00000016833	4639	5149	517	629	343.899420865117	298.721540312105	46.5647325390088	33.3821516962522
Mrps24	ENSMUSG00000020477	2166	3260	384	1573	79.8082646456558	94.0034064389252	17.1901686463789	41.4929914815891
Mrps30	ENSMUSG00000021731	1748	4354	390	1231	40.9124128372191	79.7514642804782	11.0901589193669	20.6266322969667
Mrps34	ENSMUSG00000038880	3	22	1	13	0.122147855901296	0.701009414249009	0.049467970268174	0.378934855384605
Mrps7	ENSMUSG00000046756	894	1112	905	1605	19.0438785389512	18.5378450419274	23.4221070215944	24.4765120339727
Mrrf	ENSMUSG00000026887	144	307	564	1007	2.3817203262674	3.97377453776653	11.3335736894945	11.9237908726933
Mrto4	ENSMUSG00000028741	1230	1700	280	671	36.9738994510918	39.992231893821	10.2260443869395	14.4400691685253
Msantd2	ENSMUSG00000042138	1200	707	417	664	19.4924732071208	8.98755766574503	8.22964786210009	7.72165490358577
Msh5	ENSMUSG00000007035	2	245	19	73	0.0253849796029524	2.43360160816043	0.292994806165454	0.663324887736688
Msl2	ENSMUSG00000066415	2496	4015	512	1114	18.5774185448857	23.3863750687612	4.62988542209137	5.93584544635666
Msrb1	ENSMUSG00000075705	162	170	82	183	4.61264695934534	3.78809357953714	2.83666827517912	3.73029261263844
Msto1	ENSMUSG00000068922	169	173	5	71	3.44615355427389	2.76077236861474	0.123873218698934	1.03648465775884
Msx1	ENSMUSG00000048450	58	218	36	58	1.11778044830649	3.28792259799312	0.842928065097876	0.800226847534106
Mt1	ENSMUSG00000031765	37077	46702	31382	40373	2545.75197581344	2509.47895682079	2617.89135140523	1984.53669339037
Mt2	ENSMUSG00000031762	13016	19087	13098	18994	871.19131538603	999.793357950502	1065.12476215702	910.141757036817
Mta2	ENSMUSG00000071646	904	1017	87	234	10.8978942690402	9.59470637721523	1.27424491732577	2.01951287359492
Mtch2	ENSMUSG00000027282	4499	6078	408	1039	63.251792996063	66.8735101642031	6.96909698853242	10.4575272347961
Mthfr	ENSMUSG00000029009	424	450	74	106	2.56943448323099	2.13412956196516	0.544832378612314	0.459869033220373
Mtif3	ENSMUSG00000016510	28	97	291	495	0.202055971057202	0.547799924625739	2.55132711345886	2.55726341524823
Mtmr3	ENSMUSG00000034354	841	1820	335	413	5.41007669185092	9.1625295860371	2.61825372798828	1.90201565162278
Mto1	ENSMUSG00000032342	365	578	105	449	5.74587509972241	7.12078267713501	2.00822381837422	5.0601835078051
Mtrr	ENSMUSG00000034617	1124	1254	114	130	9.27677161900005	8.09962041773007	1.1431281060241	0.768122550058835
Mtx1	ENSMUSG00000064068	94	396	33	201	2.89582096788514	9.54719112849726	1.23514314505684	4.43298764786852
Mtx2	ENSMUSG00000027099	499	913	58	303	14.7615068909906	21.1367154943396	2.08457554837555	6.41696078757021
Mul1	ENSMUSG00000041241	114	302	70	83	1.13677366858623	2.35674542770542	0.848060219120518	0.592521147645867
Mvb12a	ENSMUSG00000031813	64	62	32	10	2.24267450684313	1.70025686897204	1.36237212279054	0.250866621629385
Mvd	ENSMUSG00000006517	16	22	36	30	0.31943673903801	0.343735302909653	0.873226445120171	0.428788120445934
Mvk	ENSMUSG00000041939	66	148	28	126	1.41809993444761	2.48863493292809	0.730937814724659	1.93816191532744
Mxra8	ENSMUSG00000029070	88	796	476	613	1.44713453319385	10.2441488225682	9.51026646785367	7.21677754663983
Mybl1	ENSMUSG00000025912	6502	5599	877	1414	48.5489364760692	32.7174765001414	7.95594636268507	7.55855493517165
Myc	ENSMUSG00000022346	134	164	34	34	2.07866900088469	1.99095280530277	0.640794766174979	0.377586159807996
Myg1	ENSMUSG00000001285	265	225	101	129	6.66789095737049	4.43059149426236	3.08761744917932	2.32374749357556
Myo3a	ENSMUSG00000025716	342	760	340	520	2.50439157683814	4.35538245066305	3.02492452588307	2.72606420953584
Myo9a	ENSMUSG00000039585	1719	2257	983	1216	5.34253544248693	5.48958697873974	3.71179985828329	2.70558834340416
Mzt2	ENSMUSG00000022671	403	478	182	259	14.1886425538931	13.1704397097307	7.78514467187343	6.52818081477155
Naa15	ENSMUSG00000063273	2417	1741	250	354	14.7696480618542	8.32585501305924	1.85606423748403	1.54865032296098
Naa38	ENSMUSG00000059278	2382	2456	621	836	171.128674504372	138.084829497679	54.2040986802972	42.9975703502819
Nabp1	ENSMUSG00000026107	1113	2103	231	354	14.594645894642	21.5811332808543	3.6801869043695	3.32321369514884
Nacc2	ENSMUSG00000026932	78	291	62	105	0.413728855136601	1.20795505043968	0.399551160085075	0.398719170152405
Naif1	ENSMUSG00000039164	208	346	89	223	2.43951814067729	3.17580181072921	1.26820722011815	1.87241533356447
Nampt	ENSMUSG00000020572	2381	1154	339	553	19.487010999157	7.39142577259359	3.37089349366893	3.2401683472671
Nanos3	ENSMUSG00000056155	39	206	16	44	1.98816551208109	8.21848421870862	0.990985749591475	1.60582130075314
Nanp	ENSMUSG00000053916	21	44	9	14	0.568365077859266	0.931960152179773	0.295944380673454	0.271264358573505
Nans	ENSMUSG00000028334	374	952	92	68	7.30996751923589	14.561877377809	2.18469678776797	0.951501257751453
Napa	ENSMUSG00000006024	449	488	288	418	6.95639328225218	5.91689938415551	5.42112937120399	4.63629089122523
Napg	ENSMUSG00000024581	296	636	329	288	3.16354293767568	5.31956003003245	4.27206073160871	2.20359165494191
Narf	ENSMUSG00000000056	247	520	280	442	2.08339797919045	3.43253682523149	2.86941136696081	2.66903435311242
Nav1	ENSMUSG00000009418	172	863	343	780	0.501360803387142	1.9686535876947	1.21471822785408	1.62769542330162
Ncapd2	ENSMUSG00000038252	653	452	73	170	5.38347146742293	2.91624659936626	0.731192271208043	1.00335533604274
Ncaph2	ENSMUSG00000008690	160	290	138	154	1.78112498225202	2.52643998777421	1.86643554468003	1.22730284876586
Ncbp1	ENSMUSG00000028330	2192	1825	265	233	26.2211254177623	17.0848127383487	3.85137803878317	1.99536940069768
Ncmap	ENSMUSG00000043924	2	99	4	40	0.034601934075247	1.34042385904518	0.0840794510927216	0.495435336439622
Ncoa1	ENSMUSG00000020647	1518	1664	656	1810	7.70793136698798	6.61235201437416	4.04696459070444	6.57962665341024
Ndrg3	ENSMUSG00000027634	179	256	183	410	2.06554233721834	2.31183913719014	2.56561601333188	3.38704943844548
Ndufa1	ENSMUSG00000016427	8256	6174	3162	4698	623.208766913783	364.726291807678	289.991476464505	253.882923832976
Ndufa11	ENSMUSG00000002379	11384	13592	2355	4101	159.206502455774	148.759892761503	40.0144013390216	41.0593710729364
Ndufa12	ENSMUSG00000020022	3660	4444	447	897	130.965991498478	124.448044359583	19.433206727716	22.9787553746976
Ndufa13	ENSMUSG00000036199	2211	3603	2231	3312	64.890374129747	82.7546438363496	79.5519085842451	69.5886598098097
Ndufa3	ENSMUSG00000035674	281	482	364	278	29.7927088533271	39.9933042513044	46.8883072260411	21.1010991177701
Ndufa7	ENSMUSG00000041881	4117	4927	2219	3686	127.570027363173	119.477718302189	83.5380977409837	81.7673120816086
Ndufa9	ENSMUSG00000000399	7926	8998	1248	2052	223.117380224038	198.22658494028	42.6828506669732	41.3535977801569
Ndufab1	ENSMUSG00000030869	6879	10939	6891	13035	116.947337000296	145.538946218229	142.333384088552	158.647295136649
Ndufaf1	ENSMUSG00000027305	14	480	114	119	0.34919659609316	9.36957257553391	3.45466798261572	2.12493444425458
Ndufaf5	ENSMUSG00000027384	1303	2880	450	629	17.7490253541729	30.7014691420862	7.44735584601024	6.13390927947239
Ndufb10	ENSMUSG00000040048	3378	3534	682	1204	185.961798773375	152.253475305257	45.6150300750381	47.4511988185162
Ndufb11	ENSMUSG00000031059	2072	2495	1693	2582	84.920920223466	80.0261763383994	84.3026829613579	75.7596199673998
Ndufb7	ENSMUSG00000033938	428	1418	218	412	29.8832170392369	77.4812087119441	18.4926679397265	20.5938433572622
Ndufc1	ENSMUSG00000037152	3346	3581	148	231	300.771294221419	251.913443912724	16.1633605654986	14.8654834182039
Ndufc2	ENSMUSG00000030647	352	598	184	195	19.2356267172845	25.5741635005279	12.216336810309	7.62877660399843
Ndufs2	ENSMUSG00000013593	2111	3257	407	776	48.4039164428382	58.4448978675586	11.3382538532472	12.7382743859665
Ndufs7	ENSMUSG00000020153	410	738	48	14	19.9972422544568	28.1695032891822	2.8443758736636	0.48884468288148
Ndufv1	ENSMUSG00000037916	114	84	49	12	2.63833291739043	1.52139017380094	1.37778141569057	0.198821158336124
Ndufv2	ENSMUSG00000024099	2251	4478	2920	6149	51.1726142947076	79.6677909564185	80.6500161816275	100.074449938658
Ndufv3	ENSMUSG00000024038	2043	2211	356	555	48.1500814059957	40.7806344298108	10.1938480289674	9.36436323334869
Necab2	ENSMUSG00000031837	1366	2472	3550	7380	25.7913968613749	36.5265965275939	81.4351715520772	99.7555656528464
Necap1	ENSMUSG00000030327	424	382	48	47	6.58826603821359	4.64520848294198	0.906162334699512	0.522829083591195
Necap2	ENSMUSG00000028923	254	368	47	178	4.67711654867578	5.30308844634705	1.05148	2.34650285434599
Nedd4	ENSMUSG00000032216	382	799	201	405	2.00761095853814	3.28624	1.2834287092003	1.52379950048037
Nelfb	ENSMUSG00000013465	88	142	30	8	1.14266065897337	1.44297738147165	0.473276952112118	0.0743671604104415
Nelfe	ENSMUSG00000024369	276	413	66	206	6.37960801678768	7.47087621991938	1.85348188724058	3.40885667994433
Neurl2	ENSMUSG00000039873	184	229	229	281	5.92339614015465	5.76932512027379	8.95669808386715	6.47613485812148
Nfatc2ip	ENSMUSG00000030722	616	702	198	194	6.76625092689603	6.0344970007213	2.64236054172727	1.52554747110563
Nfatc3	ENSMUSG00000031902	812	949	333	883	4.84885697039757	4.43492350177814	2.41594518080263	3.77485832744655
Nfe2	ENSMUSG00000058794	176	48	60	40	2.34505223674735	0.500515656380115	0.971293766382622	0.381554389073264
Nhp2	ENSMUSG00000001056	19114	28967	4557	8315	639.672357186869	758.658097127684	185.286820169093	199.216297508717
Nid2	ENSMUSG00000021806	596	434	38	142	4.54131255904283	2.58798312119946	0.351785737787514	0.774604627522476
Nif3l1	ENSMUSG00000026036	4840	5827	3713	4551	69.5703359111519	65.5481340135132	64.8430128526988	46.8319437129209
Nipa2	ENSMUSG00000030452	1058	2465	166	740	9.87034699012484	17.9970056336421	1.88154382576296	4.9423680272274
Nipal1	ENSMUSG00000067219	715	777	470	624	6.32777212128862	5.38148809634129	5.05361490316342	3.95353863862863
Nit1	ENSMUSG00000013997	104	186	36	147	2.81680897393343	3.94251701931946	1.18463907838719	2.85034874592793
Nkiras2	ENSMUSG00000017837	19	80	82	140	0.3512534634181	1.15742691527543	1.84179107583662	1.85289862413596
Nktr	ENSMUSG00000032525	1704	2731	465	512	9.03967265671697	11.3381289005834	2.9970608757914	1.94450777350318
Nle1	ENSMUSG00000020692	27	29	6	14	0.568640782481075	0.477978997121064	0.153527079202414	0.211085734600209
Nlk	ENSMUSG00000017376	1353	2240	612	1256	11.1990783524237	14.5100557501299	6.15453727601601	7.44270378839037
Nmb	ENSMUSG00000025723	919	1392	557	603	49.4219874421907	58.5842003176592	36.3931282190562	23.2155306876814
Nme1	ENSMUSG00000037601	905	1170	213	417	32.0447326247621	32.4213064358449	9.16320017863811	10.5706267226508
Nme2	ENSMUSG00000020857	8	11	3	8	0.254893014369371	0.274281936910785	0.116131142530251	0.182479693267402
Nme6	ENSMUSG00000032478	800	1206	1126	1373	29.0453698325293	34.2665836441709	49.6689308810488	35.6873310760945
Nmnat1	ENSMUSG00000028992	1912	1941	430	605	29.0898997331311	23.1108781605292	7.94844712788134	6.58971026423124
Nmrk1	ENSMUSG00000037847	2008	3970	1317	2103	45.8444633353618	70.9333167974252	36.5315801194302	34.373128872047
Nmt1	ENSMUSG00000020936	616	660	477	924	4.91932578118535	4.12482363491584	4.6281001591369	5.2826696438939
Nmt2	ENSMUSG00000026643	2276	2607	392	1964	18.9867583732088	17.0198674395642	3.97305091491673	11.7294232607639
Nmu	ENSMUSG00000029236	395	697	617	697	17.9922645516299	24.8460918784158	34.1454935337742	22.7288843895684
Noa1	ENSMUSG00000036285	1340	1342	362	478	21.653178172481	16.9709417638034	7.10697715444646	5.52969727909051
Nob1	ENSMUSG00000003848	758	1428	435	572	17.1272010408194	25.2511972015922	11.9416941705667	9.25272868497102
Noc3l	ENSMUSG00000024999	859	1206	317	498	8.03800666435008	8.83159372272447	3.60391017590148	3.33611605181953
Nol11	ENSMUSG00000018433	1741	2407	965	1831	20.4514633050798	22.1278023032741	13.7724887803763	15.3982217431823
Nol12	ENSMUSG00000033099	682	1331	572	1081	12.7346749758088	19.4499335573143	12.9765432011859	14.4505971247471
Nol9	ENSMUSG00000028948	640	1112	74	122	5.97371539068824	8.12280293158945	0.8391812483216	0.815231576744159
Nom1	ENSMUSG00000001569	879	785	117	109	8.85768754564821	6.19067085923641	1.43244132264771	0.786347641120345
Nop16	ENSMUSG00000025869	2099	4408	831	1970	45.0478568774805	74.0354734502675	21.6681691635913	30.2680561577682
Nop2	ENSMUSG00000038279	456	354	114	189	6.46959867504965	3.93054105356033	1.96506467024882	1.91968915593621
Nop9	ENSMUSG00000019297	138	1026	60	34	1.34158423550525	7.80589665080041	0.708679072493904	0.236632496703078
Npdc1	ENSMUSG00000015094	2	0	36	38	0.0494214875138488	0	1.08080617111819	0.672242588477786
Npepps	ENSMUSG00000001441	601	700	156	569	5.38287423317806	4.90652908036884	1.69755501148431	3.64845199482458
Npl	ENSMUSG00000042684	1020	1189	68	94	27.0553583035543	24.6814999318815	2.19139935004102	1.785
Nploc4	ENSMUSG00000039703	123	451	195	566	0.977026414524048	2.80358877156535	1.88189462986055	3.21865356090609
Nptx2	ENSMUSG00000059991	182	280	58	68	2.65504397405838	3.19664889516778	1.0279874715235	0.710175772151613
Nr1d2	ENSMUSG00000021775	256	686	121	281	2.05320717781673	4.3057965005073	1.17906480686173	1.61345083965268
Nr1h3	ENSMUSG00000002108	42	29	45	100	0.767683675890463	0.414827548090825	0.999321030024557	1.30854789867587
Nr2c2	ENSMUSG00000005893	557	977	264	563	2.56349365750012	3.5189102641898	1.47618394185374	1.85499206371431
Nr2c2ap	ENSMUSG00000071078	60	172	16	64	1.8716368867357	4.19889842243611	0.606386921376175	1.42924581214636
Nr5a2	ENSMUSG00000026398	767	989	253	453	7.40042248771348	7.46782303689555	2.96579527631659	3.12907491659824
Nrep	ENSMUSG00000042834	364	498	262	577	5.49534862298006	5.88382550438041	4.80567785159395	6.23628978508416
Nsl1	ENSMUSG00000062510	198	494	78	137	2.47845518311126	4.83926500143803	1.18623294193026	1.22770226193561
Nsun5	ENSMUSG00000000916	10	182	24	141	0.165987422381482	2.36419418622768	0.484000622570324	1.67552496235626
Nt5c	ENSMUSG00000020736	82	85	0	0	3.79549647764939	3.07900392316856	0	0
Nt5c3b	ENSMUSG00000017176	187	111	0	18	2.54818347796139	1.18371906915913	0	0.175597449251824
Ntmt1	ENSMUSG00000026857	791	1240	277	418	8.92829076659423	10.9534291467899	3.79866599228261	3.37772845639157
Nucb1	ENSMUSG00000030824	66	10	72	25	0.93071204488945	0.11035905553474	1.23356884706631	0.252387601525584
Nucb2	ENSMUSG00000030659	2003	1661	246	186	42.1132222238136	27.3302579938313	6.28394141637137	2.79967149738393
Nudcd2	ENSMUSG00000020328	1866	3218	2227	2332	43.8673615052015	59.2041963383313	63.6076848929389	39.2477739268091
Nudt1	ENSMUSG00000036639	967	656	334	621	30.0888842430573	15.9742333776633	12.626575327414	13.8333644396173
Nudt21	ENSMUSG00000031754	550	1437	160	357	18.4229604445189	37.6695189773384	6.51142751756775	8.56094200943611
Nudt22	ENSMUSG00000037349	178	536	209	439	6.63079044787909	15.6259585075187	9.45912761606427	11.7075610213022
Nudt3	ENSMUSG00000024213	135	280	54	42	1.96708743665634	3.19289402175921	0.955967556991385	0.438122740452509
Nudt4	ENSMUSG00000020029	3556	4037	283	1019	41.1871570582734	36.592778695434	3.98241024758992	8.44949700783207
Nudt9	ENSMUSG00000029310	132	119	69	231	3.29242504887836	2.32287320101778	2.09098325263583	4.12487274472949
Nufip1	ENSMUSG00000022009	2004	3451	683	883	18.7663859376568	25.2909103325711	7.7707534110596	5.91970737208025
Nufip2	ENSMUSG00000037857	1724	2284	608	1467	6.16959239242505	6.39663966360528	2.64351809728508	3.75842539315306
Nup133	ENSMUSG00000039509	338	452	26	103	2.16571289137392	2.26651810425952	0.202403038128941	0.472474109393111
Nup155	ENSMUSG00000022142	750	907	135	208	4.35833620759621	4.12480411669979	0.953131300966582	0.865325316231177
Nup205	ENSMUSG00000038759	1516	2460	249	471	9.05861	11.5036025527971	1.80767782296928	2.01483599666444
Nup62cl	ENSMUSG00000072944	1446	860	172	476	47.705668104259	22.2042811080066	6.89429137404176	11.2425609603824
Nupr1	ENSMUSG00000030717	1868	2491	1095	1481	111.048661378482	115.890212613809	79.0879052452022	63.0301184607624
Oas1f	ENSMUSG00000053765	130	444	1058	1482	3.26883068427747	8.73712642668537	32.3217032871402	26.678037967334
Oaz3	ENSMUSG00000028141	4	132	307	407	0.156857239611921	4.05093322206698	14.6265685156049	11.4260361784358
Obox3	ENSMUSG00000066772	2413	5398	4228	9202	56.0189015447914	98.0723818907208	119.25366722431	152.938245831072
Obox6	ENSMUSG00000041583	4335	16906	4112	7631	120.751749793801	368.537573277303	139.160805749144	152.174678698531
Ocln	ENSMUSG00000021638	427	207	209	335	3.7619650335737	1.42722945890457	2.23713742624247	2.11294550135147
Ocm	ENSMUSG00000029618	254	247	143	75	12.8604796528895	9.78716656413282	8.79668387753861	2.71857502214701
Odc1	ENSMUSG00000011179	5782	8192	1215	2502	84.4811722521479	93.6716917777864	21.5683846338869	26.1713278810506
Oip5	ENSMUSG00000072980	1001	1988	698	981	23.925237301237	37.1856290649765	20.2692228181937	16.7860221887713
Optn	ENSMUSG00000026672	147	205	125	380	2.03667679612637	2.22277353868268	2.10413834815297	3.76916358245549
Orai1	ENSMUSG00000049686	430	386	185	618	8.55274368899471	6.00842829271433	4.47062484908901	8.79998811551637
Ormdl2	ENSMUSG00000025353	3221	6624	3227	5665	72.4712928025554	116.635883616211	88.2132345892584	91.2497760003237
Osbpl2	ENSMUSG00000039050	822	562	182	534	10.8978341433904	5.83097619261036	2.93156320561817	5.06834585176335
Osbpl6	ENSMUSG00000042359	692	2296	535	648	2.84085504994664	7.37651857902909	2.66843273926469	1.90447201551488
Osr2	ENSMUSG00000022330	78	202	74	223	1.6072655856248	3.25747423069481	1.85261109471662	3.28968651904766
Ostm1	ENSMUSG00000038280	1415	962	31	51	17.5002817675535	9.31108410598353	0.465811056689413	0.451559918932893
Ovol1	ENSMUSG00000024922	180	40	50	245	2.30985807504382	0.401706962146454	0.779546979743294	2.25079263040516
Ovol2	ENSMUSG00000037279	222	1112	109	100	5.38916658952384	21.1256459805917	3.21480496147234	1.73790184064192
P4ha2	ENSMUSG00000018906	596	751	465	360	9.46235944469504	9.33103234704311	8.96944626436717	4.09178015278782
Pabpc1	ENSMUSG00000022283	1712	1975	279	401	22.5925598325011	20.3969559015409	4.47327277525035	3.78845961774231
Pafah1b3	ENSMUSG00000005447	340	1012	42	298	9.9394259491717	23.1525842990458	1.49173326210107	6.23670580885948
Pak2	ENSMUSG00000022781	1293	1843	345	449	8.38150034255724	9.34943041536384	2.71707630459211	2.08365682153828
Pank2	ENSMUSG00000037514	1527	1724	201	970	11.6138071550248	10.2614660124025	1.85733878803338	5.28158065819118
Pank3	ENSMUSG00000018846	6589	9352	888	2218	33.2933537631023	36.9810393040786	5.45143077321095	8.02335833148625
Papolb	ENSMUSG00000074817	766	446	434	240	12.1977814099328	5.55806359478202	8.3965582259727	2.73602415579365
Parp2	ENSMUSG00000036023	1604	2371	622	1043	32.8157590308283	37.9617496017428	15.4606579665855	15.276329154136
Parp9	ENSMUSG00000022906	338	368	400	539	3.52930989705379	3.00716659653967	5.07449212403042	4.02919668405862
Patl1	ENSMUSG00000046139	512	606	156	410	4.51403994554352	4.18123557969781	1.67101186276174	2.58783094977178
Pbx4	ENSMUSG00000031860	46	331	63	154	1.19962262403973	6.75540492229119	1.99612099788507	2.87517408789367
Pcgf5	ENSMUSG00000024805	4710	7940	5029	5195	26.013613870769	34.3191767230048	33.7458922744855	20.5410170603334
Pcnp	ENSMUSG00000071533	4616	4557	681	2173	70.2008902868968	54.2365960038213	12.5829777711077	23.6588240811726
Pcsk1n	ENSMUSG00000039278	32	79	106	162	0.543027890165846	1.04914574815039	2.18543311968161	1.96808468087578
Pcyt2	ENSMUSG00000025137	90	47	2	26	1.74170265668931	0.711813038748852	0.0470241547843069	0.360214724723379
Pdcd10	ENSMUSG00000027835	12452	17898	4102	5135	240.974238678836	271.064463138871	96.4465414626134	71.1424081328673
Pdcd2	ENSMUSG00000014771	0	0	0	0	0	0	0	0
Pdcd5	ENSMUSG00000030417	2713	2494	1269	2665	157.262637392023	113.138075327899	89.3710542103831	110.593495098775
Pde12	ENSMUSG00000043702	401	764	289	307	4.22866716329532	6.30505770283142	3.70268248071893	2.31768
Pde6g	ENSMUSG00000025386	125	64	21	6	5.06180360417956	2.02820490137056	1.03317543125934	0.173941470405053
Pdf	ENSMUSG00000078931	0	0	0	0	0	0	0	0
Pdp2	ENSMUSG00000048371	1406	1103	156	247	9.22811612304885	5.66552054593414	1.24397549783374	1.16059659587461
Pdpr	ENSMUSG00000033624	540	609	135	332	6.92002935705276	6.10756427209756	2.10187770364669	3.04585251103909
Pds5a	ENSMUSG00000029202	817	1076	239	396	3.37936518172805	3.48306770223907	1.20107594011354	1.17264042969302
Pds5b	ENSMUSG00000034021	2013	1854	621	473	10.2409497111592	7.38146839602401	3.83837636587751	1.72271806666579
Pdxk	ENSMUSG00000032788	1463	2423	327	624	10.6879933418274	13.8529363511704	2.90241225320206	3.26357086286482
Pef1	ENSMUSG00000028779	50	3	63	103	1.19968988065532	0.0563322142275008	1.83653427722888	1.76926475006782
Pex16	ENSMUSG00000027222	89	344	126	156	2.05975113726095	6.2304549974705	3.54286649749005	2.58467505836962
Pfdn6	ENSMUSG00000024309	950	1529	278	964	49.1705995730622	61.9335	17.4818018099873	35.7203365079655
Pgam2	ENSMUSG00000020475	11	150	64	98	0.451830221939525	4.82181370126124	3.19390550640961	2.88180954886312
Pgd	ENSMUSG00000028961	538	724	163	120	8.78514106743543	9.25212744320639	3.23380304804436	1.40282765513158
Pgk1	ENSMUSG00000062070	316	930	642	1184	6.4436954032577	14.8411462590272	15.9053212809432	17.2844765462883
Pgls	ENSMUSG00000031807	2	20	0	0	0.063777857922756	0.499121761021729	0	0
Pglyrp1	ENSMUSG00000030413	1710	2873	1057	1596	93.4458002458989	122.867176817754	70.1775435244381	62.4386023588795
Pgm3	ENSMUSG00000056131	926	1479	269	509	7.52084591241411	9.40070564896528	2.65440680444236	2.95958007976292
Pgp	ENSMUSG00000043445	647	1424	192	1125	9.28565519605072	15.9939169965291	3.34787318411929	11.5589238793563
Phf10	ENSMUSG00000023883	158	315	224	460	1.3207259783182	2.06064302516164	2.27490439371628	2.75277093437527
Phf11a	ENSMUSG00000044703	699	1379	1061	1566	19.2118550136276	29.6614902570141	35.4296617721144	30.8134617059717
Phgdh	ENSMUSG00000053398	24	87	41	166	0.477362438455519	1.35423124732162	0.990787128717025	2.36375085303514
Phkg1	ENSMUSG00000025537	1095	1092	128	87	13.8416257497389	10.8026970764724	1.96581412283092	0.787315578764449
Phkg2	ENSMUSG00000030815	214	919	432	992	4.89783354302375	16.4604739362933	12.0125025365609	16.253935384566
Phpt1	ENSMUSG00000036504	55	16	15	61	3.51079057527624	0.799279718850577	1.16330338315037	2.78758859046223
Phrf1	ENSMUSG00000038611	527	340	68	127	3.64941911269225	1.84258961981952	0.57211263269586	0.629612667019755
Pi4k2a	ENSMUSG00000025178	444	732	62	133	4.38164538941397	5.65329845693777	0.743370707811425	0.939642186122092
Pi4k2b	ENSMUSG00000029186	1205	1134	428	479	13.9655334842739	10.2853746162786	6.02661919188649	3.97431792867097
Pias3	ENSMUSG00000028101	79	306	21	96	0.949898555003659	2.87944069635512	0.306781331608185	0.826376536619032
Pigh	ENSMUSG00000021120	110	396	0	67	1.74120876681076	4.90557502476593	0	0.759258340936506
Pigl	ENSMUSG00000014245	372	529	205	431	3.03192058616497	3.37417	2.02996355434686	2.51483074431549
Pih1d1	ENSMUSG00000003423	76	120	22	51	1.98616073556358	2.45424899625994	0.698526647578963	0.954174014093451
Pik3cb	ENSMUSG00000032462	1018	1202	267	493	7.80474638230137	7.21193926993258	2.48703430743812	2.70591746229935
Pim3	ENSMUSG00000035828	154	424	18	44	2.3691668189669	5.10478380172881	0.336439457152542	0.484600888610909
Pin1	ENSMUSG00000032171	562	1292	244	641	22.0616894673372	39.6918682956312	11.6372878241847	18.0142875254463
Pip5k1a	ENSMUSG00000028126	1091	1569	1332	1642	11.0448554643198	12.4306776962907	16.3832104099695	11.9004956002124
Pip5k1c	ENSMUSG00000034902	178	268	110	142	1.51271058630537	1.78240837508692	1.13576381154652	0.863934460109563
Pisd	ENSMUSG00000023452	32	58	9	14	0.401098067744594	0.568938287580276	0.13705743463321	0.125627650063513
Pitpna	ENSMUSG00000017781	1309	2158	499	1006	12.890612211746	16.6311359520041	5.97026956542218	7.09232268545724
Pitpnb	ENSMUSG00000050017	959	813	78	190	12.6241919044617	8.37552621730363	1.24749576807876	1.79058602449159
Piwil2	ENSMUSG00000033644	405	840	146	128	2.43525996762981	3.95281208510568	1.06660265381584	0.551006706702408
Pknox1	ENSMUSG00000006705	203	308	90	163	1.69383837665458	2.01123687550007	0.912384581672645	0.973688731026374
Pla2g1b	ENSMUSG00000029522	2778	2535	910	1185	124.55608182174	88.9502630186644	49.5716742058446	38.0371225689075
Pla2g4e	ENSMUSG00000050211	98	343	180	306	0.794209331358223	2.17540241314829	1.77231	1.77536210287771
Plb1	ENSMUSG00000029134	4	53	18	31	0.0279754783671702	0.290088141711661	0.152950018201842	0.15521576615829
Plbd1	ENSMUSG00000030214	0	32	33	195	0	0.472117604954292	0.75585254266903	2.63181198952529
Plcd4	ENSMUSG00000026173	771	1053	104	236	9.19329928084031	9.82611783327961	1.50664126299633	2.01458516860673
Pld6	ENSMUSG00000043648	325	123	4	24	6.17390175182575	1.82859715923482	0.092320009852192	0.326395530989779
Plekhd1os	ENSMUSG00000044062	0	157	57	225	0	4.8694669825687	2.74460310439971	6.38387425328451
Plekhf2	ENSMUSG00000049969	1237	2156	199	436	15.7651329387456	21.5037038538056	3.08134631513599	3.97805731322936
Plekho2	ENSMUSG00000050721	97	139	10	62	0.704075457284773	0.789584925108424	0.0881874874685216	0.322177917584654
Plin2	ENSMUSG00000028494	40	204	45	153	0.788858083686871	3.14851402763437	1.07822873191839	2.16016501759789
Plk2	ENSMUSG00000021701	140	432	499	635	1.86005469964653	4.49177509975971	8.05485494028219	6.03987588819023
Pls3	ENSMUSG00000016382	598	645	460	898	6.22669258493594	5.25596581347889	5.81933783423366	6.69405361636892
Plvap	ENSMUSG00000034845	142	92	28	148	2.62125097911994	1.32906023686352	0.627968400348765	1.9558636964891
Pmaip1	ENSMUSG00000024521	479	874	815	856	6.71653657381597	9.59086724054637	13.8843955284346	8.59290962539066
Pmm2	ENSMUSG00000022711	124	246	23	40	2.44675669784893	3.79875062029799	0.55138688811111	0.565048466957384
Pmpca	ENSMUSG00000026926	294	172	24	14	3.50112887961308	1.60297146174921	0.347241406656853	0.119356317772342
Pmpcb	ENSMUSG00000029017	326	406	57	110	7.6014335287748	7.40867445537649	1.61477588661111	1.83623049741508
Pms2	ENSMUSG00000075569	374	388	44	90	4.30503500050267	3.49521090169494	0.615342991742928	0.741658883245797
Pms2	ENSMUSG00000079109	5144	8069	758	1860	59.2114974400688	72.687775169527	10.6006815395714	15.3276169204131
Pmvk	ENSMUSG00000027952	305	156	56	71	6.65711784742996	2.66469544978088	1.48502556610335	1.10943372458058
Pnldc1	ENSMUSG00000073460	223	363	19	168	4.91344390872586	6.25927944126069	0.508620942378396	2.65000705533619
Pnp2	ENSMUSG00000068417	919	2135	392	675	27.9640354129158	50.8415506158988	14.4920524378116	14.7043121598548
Pnrc2	ENSMUSG00000028675	492	977	322	488	9.60119297754622	14.9207700032715	7.6344097502285	6.81767865019185
Poglut1	ENSMUSG00000034064	355	323	258	173	4.26164675314984	3.03450735034341	3.76294871125118	1.48679744920904
Polg2	ENSMUSG00000020718	1138	618	204	208	15.7904416672044	6.7108428184086	3.43907526633954	2.06619810780927
Polh	ENSMUSG00000023953	952	1206	71	101	10.9548824530698	10.8606209756571	0.992632796098604	0.832048718899539
Polq	ENSMUSG00000034206	1739	2047	195	612	7.56733009708806	6.97103905340854	1.03094905763525	1.90656285697251
Polr1b	ENSMUSG00000027395	498	601	93	52	4.63550807623017	4.3780331686159	1.05174497467117	0.346519717680369
Polr1c	ENSMUSG00000067148	2165	3589	1575	2454	61.7387991662946	80.0959048413124	54.5682885820306	50.0992754196305
Polr1e	ENSMUSG00000028318	1475	2077	161	258	14.871636587495	16.3885230635108	1.97220528226575	1.86227176537429
Polr2a	ENSMUSG00000005198	90	81	74	122	0.497370687379497	0.350315434393384	0.496854118957264	0.482674234701361
Polr2k	ENSMUSG00000045996	7797	10552	1959	2844	463.515210261255	490.916709554761	141.491512671554	121.038255842274
Polr2l	ENSMUSG00000038489	16554	18435	6510	8589	368.669568007841	321.302464943038	176.146827415603	136.941017641629
Polr2m	ENSMUSG00000032199	317	390	34	189	4.77223239928933	4.59476713377467	0.621871619762854	2.03695172169122
Polr3c	ENSMUSG00000028099	530	988	396	370	10.9819718551792	16.0213082954067	9.96917317970155	5.48861527299836
Polr3e	ENSMUSG00000030880	406	946	80	181	3.53675990631059	6.44922097350528	0.846698966762379	1.12879409510402
Polr3g	ENSMUSG00000035834	3061	3634	668	1086	37.2265416600517	34.5868381640247	9.87018568077588	9.45531053781247
Polr3h	ENSMUSG00000022476	268	325	70	198	3.96716542014509	3.76500409529667	1.25893426322903	2.0982987163779
Polrmt	ENSMUSG00000020329	17	183	19	50	0.168167055200632	1.41670577359864	0.228352145581369	0.354094035314204
Pomc	ENSMUSG00000020660	682	1160	336	584	19.1548733787072	25.4970230313334	11.4655	11.7426026918881
Pop5	ENSMUSG00000060152	469	623	128	325	17.6476686207566	18.3459041584934	5.85172576098505	8.75496607233389
Pou2f3	ENSMUSG00000032015	104	299	37	109	1.5346136122857	3.45281628545986	0.663325859845007	1.15145988844466
Ppat	ENSMUSG00000029246	3024	2902	448	1156	28.0779155229877	21.0871098554898	5.0538295213697	7.68417981808858
Ppcs	ENSMUSG00000028636	474	1036	156	170	12.1989046794038	20.8659819687553	4.87782923424435	3.13218947918182
Ppdpf	ENSMUSG00000016344	274	827	509	1092	10.217174495824	24.1336124077114	23.0599057474765	29.1514052675435
Ppie	ENSMUSG00000028651	201	304	89	90	6.29637239030603	7.45254330446788	3.38722349279031	2.01833600129096
Ppif	ENSMUSG00000021868	320	226	122	432	7.6978678935598	4.25466617632169	3.56565897134037	7.43979263979416
Ppil1	ENSMUSG00000024007	421	696	144	224	12.8948592767307	16.6832372921071	5.35866368297612	4.91178262437622
Ppm1g	ENSMUSG00000029147	655	722	90	192	11.2588540250083	9.71240227877881	1.87955438072055	2.36271166820869
Ppm1h	ENSMUSG00000034613	6318	4462	707	5350	31.282657458583	17.2898075731196	4.25307390252176	18.9641948391655
Ppp1cc	ENSMUSG00000004455	3424	5057	1082	2221	49.4458818220047	57.151271943795	18.9837990922663	22.9615677986214
Ppp1r15b	ENSMUSG00000046062	1170	2095	174	256	7.79184407920113	10.9188021139978	1.40787188968671	1.22053704644997
Ppp1r16a	ENSMUSG00000033819	140	60	4	0	1.84034377029669	0.61724665677749	0.0638837510775147	0
Ppp1r2	ENSMUSG00000047714	2985	2776	202	512	27.2667954325762	19.8447577814422	2.24181944395494	3.34823810287796
Ppp1r8	ENSMUSG00000028882	934	1784	675	713	15.1782668172336	22.6885495563416	13.3271896318559	8.29509655447598
Ppp2ca	ENSMUSG00000020349	3113	4262	636	2283	60.0250597123577	64.313700916292	14.8994450719019	31.5149048707274
Ppp2cb	ENSMUSG00000009630	1964	2908	402	868	39.8088466842761	46.1284743079177	9.89973713490994	12.5954719871412
Ppp6r2	ENSMUSG00000036561	153	309	54	77	1.11818541928182	1.76732918685898	0.47948569138963	0.402874452417936
Pprc1	ENSMUSG00000055491	561	1350	241	556	3.97662233046432	7.48896550858746	2.07552527292415	2.82151839631897
Pramel4	ENSMUSG00000073724	198	410	113	101	3.05871617243245	4.95672040257507	2.12085965348176	1.11699691030349
Pramel5	ENSMUSG00000036749	894	802	1293	1543	15.4958806742188	10.8790178453682	27.2293182109309	19.1470239123865
Pramel6	ENSMUSG00000025838	666	2390	1611	2651	11.9329692562447	33.5126499113755	35.0694803530351	34.0048316612301
Pramel7	ENSMUSG00000025839	3470	3526	1510	2498	69.426827386995	55.2098705743595	36.7057658526439	35.7805397699826
Prcc	ENSMUSG00000004895	132	62	46	84	2.39274143834706	0.879528882049835	1.0130693336362	1.09007840147658
Prdm2	ENSMUSG00000057637	271	466	104	109	0.873244177551176	1.17513808261477	0.407154505308819	0.251448769474191
Prdx3	ENSMUSG00000024997	172	368	168	236	4.42967015698522	7.41698391008124	5.25668219419976	4.35122512887308
Prdx4	ENSMUSG00000025289	8246	12144	4965	6545	312.176783608866	359.79539954448	228.368406670068	177.387711592605
Preb	ENSMUSG00000045302	258	321	67	95	1.76106200756887	1.71473317618367	0.555634549391497	0.464232088338016
Prelid2	ENSMUSG00000056671	723	1724	674	707	37.1629790204448	69.3499353573001	42.091230016747	26.0164625669168
Prim1	ENSMUSG00000025395	1132	3077	873	866	27.479894501536	58.4564862250726	25.7479333152785	15.050229939959
Primpol	ENSMUSG00000038225	207	240	128	347	2.00870317608113	1.82260785954323	1.50908912062952	2.41063525953406
Prkcd	ENSMUSG00000021948	540	523	149	320	7.04373124881921	5.33884463273332	2.3613196631411	2.98824089360428
Prkcg	ENSMUSG00000078816	74	30	16	56	0.970353815097492	0.30786210101076	0.25490472064897	0.525706121266483
Prkd2	ENSMUSG00000041187	98	18	46	108	0.970723782165813	0.139533560181294	0.553588326312246	0.765861007037634
Prkx	ENSMUSG00000035725	494	1047	158	352	4.3296994273143	7.18148168373339	1.6824702125218	2.20866613198265
Prmt6	ENSMUSG00000049300	720	1394	218	615	6.3388582139835	9.60456922860927	2.33181736737029	3.87623649360776
Prmt7	ENSMUSG00000060098	350	486	162	247	5.77863044998884	6.27956735192117	3.24961110100621	2.91951317595787
Prnp	ENSMUSG00000079037	325	324	2	87	3.24080212535548	2.52842886945879	0.0242302919748719	0.621076383676993
Prorsd1	ENSMUSG00000032673	4473	5990	2392	2587	78.2236476400529	81.9789901250711	50.8229463259707	32.3886020237238
Prpf31	ENSMUSG00000008373	704	1356	507	1264	8.33829522245112	12.569004280273	7.29578564173498	10.7178652178038
Prpf4	ENSMUSG00000066148	314	823	88	165	2.23129947503331	4.57682836812556	0.759749433761652	0.839399620166452
Prps1	ENSMUSG00000031432	19706	33482	19433	31798	371.314721118872	493.732433786126	444.880159253865	428.943511813397
Prr11	ENSMUSG00000020493	2106	2440	259	441	20.4790918438037	18.5685815530984	3.05993068453195	3.07006468009275
Prrg2	ENSMUSG00000007837	239	277	142	252	6.83646183197911	6.20083018240289	4.93493383948176	5.16048645249366
Prss8	ENSMUSG00000030800	73	252	97	77	1.4605643801875	3.9457990314063	2.35792005808375	1.10292296328609
Psat1	ENSMUSG00000024640	1150	1732	178	498	17.1804645173093	20.2498367068367	3.23084826128855	5.32626797996237
Psma3	ENSMUSG00000060073	13532	13949	1916	3214	210.002081520085	169.410865340331	36.1257284257351	35.7078820632063
Psmb5	ENSMUSG00000022193	518	1106	242	509	22.132088278676	36.9814842246997	12.5622519031881	15.5692260912442
Psmb7	ENSMUSG00000026750	937	1410	386	587	35.985422241237	42.3782189942428	18.0108336248636	16.1391895484034
Psmc3ip	ENSMUSG00000019303	2663	1973	873	1598	101.956681276525	59.1164281201997	40.6086232225534	43.8003830008549
Psmd13	ENSMUSG00000025487	10	82	0	28	0.238095841957314	1.52792571334656	0	0.477272543875329
Psme1	ENSMUSG00000022216	224	268	168	259	8.53226319543082	7.98891123286141	7.77472443256771	7.06272990912337
Psmg2	ENSMUSG00000024537	424	327	220	218	11.8460188900312	7.14975060441971	7.4677323284718	4.36033309107723
Pspc1	ENSMUSG00000021938	389	742	50	106	6.08507518204878	9.08357546392118	0.950267440628648	1.18707681084755
Psph	ENSMUSG00000029446	374	916	214	222	9.0554184493332	17.3567725153845	6.2952095722666	3.84810137812819
Pstk	ENSMUSG00000063179	1476	3613	416	491	39.2907189016752	75.2676151159138	13.4541555988886	9.35710965062015
Ptcra	ENSMUSG00000036858	0	0	26	0	0	0	0.916256309784012	0
Ptdss2	ENSMUSG00000025495	3499	4568	1604	3788	59.9507900380528	61.2510643294948	33.3898778174393	46.4641019346916
Pten	ENSMUSG00000013663	9494	7465	2169	6200	43.0240288175511	26.4745286471856	11.9421053513962	20.1145419320083
Ptger4	ENSMUSG00000039942	330	686	72	84	3.6912369799568	6.00507837762365	0.978475559785992	0.672657336408601
Ptpmt1	ENSMUSG00000063235	262	548	469	366	7.3808990050395	12.081618172656	16.0524125230712	7.38151770585684
Ptpn1	ENSMUSG00000027540	392	487	46	120	3.46262449522617	3.36654843721479	0.493669912640662	0.758852178031066
Ptpn12	ENSMUSG00000028771	404	466	222	714	3.06141510070515	2.7635246825734	2.04387027309604	3.87342967724843
Ptpn9	ENSMUSG00000032290	224	518	146	198	2.05523203696645	3.71945388644233	1.62751573581514	1.30057272509222
Ptpra	ENSMUSG00000027303	1228	845	159	698	12.5685530143718	6.76830934227094	1.97716783476146	5.11445010492145
Ptrh1	ENSMUSG00000053746	563	1761	112	269	22.9481883845932	56.1740768068381	5.54648103002458	7.84962483393641
Ptrh2	ENSMUSG00000072582	1357	1651	607	1178	16.6008921081159	15.8064822818952	9.02193654465562	10.3170011458494
Pus1	ENSMUSG00000029507	324	260	62	117	6.38975047786366	4.01281199600459	1.48555958619867	1.65189089581015
Pus3	ENSMUSG00000032103	0	32	9	16	0	0.396578788161606	0.173158946138723	0.181392580201128
Pusl1	ENSMUSG00000051557	141	198	95	163	4.27995725432942	4.70351014813405	3.50351048807957	3.54213029394586
Pwp1	ENSMUSG00000001785	620	1422	134	201	8.94645818562057	16.0581540374132	2.34922028947843	2.07640522629902
Pxmp2	ENSMUSG00000029499	365	869	343	808	13.3299791322314	24.8366465972836	15.219143881269	21.1253821936888
Pxmp4	ENSMUSG00000000876	500	1012	418	681	12.6751975810382	20.0771388369791	12.8742077499294	12.3591457648533
Qpctl	ENSMUSG00000030407	212	94	43	144	3.75688027655275	1.30363473668004	0.925804841657036	1.82688241488279
Qrich1	ENSMUSG00000006673	2457	2960	167	795	27.1968268591938	25.6413783690152	2.24589293450135	6.29994586482669
Qrsl1	ENSMUSG00000019863	322	415	92	235	6.08275654392531	6.1352072200921	2.11150390046204	3.17811080000231
Qtrt1	ENSMUSG00000002825	631	663	234	462	17.7761346266409	14.6169942490346	8.00909281534897	9.31765349755699
Rab11b	ENSMUSG00000077450	272	579	51	367	1.66897137454847	2.78032217699963	0.380197850961362	1.61213964132794
Rab11fip1	ENSMUSG00000031488	1696	1016	270	317	7.92411659084572	3.71496984704429	1.53266863813936	1.0603295874202
Rab12	ENSMUSG00000023460	412	850	576	1350	7.62802218922706	12.3160156926742	12.9567689051065	17.8939042502512
Rab19	ENSMUSG00000029923	78	206	245	240	2.07931350117364	4.29763143241926	7.93507348291705	4.58029258745685
Rab20	ENSMUSG00000031504	1071	2011	297	740	27.4873110930214	40.3916350438259	9.26101811935033	13.5966248693863
Rab27a	ENSMUSG00000032202	758	634	265	349	8.19776231160405	5.36601584279621	3.48202181884755	2.70214190373356
Rab2b	ENSMUSG00000022159	666	1089	280	1066	8.99302508897683	11.5078987405181	4.59355694885018	10.3049381499874
Rab34	ENSMUSG00000002059	1354	2589	1706	3117	27.9004820889229	41.7504989270735	42.7101963187372	45.9818514792446
Rab39	ENSMUSG00000055069	764	1614	305	445	9.56976990737701	15.8215214323687	4.64159746605819	3.9904764966621
Rab3ip	ENSMUSG00000064181	478	648	102	314	6.21322867160659	6.59175448188628	1.61082777930888	2.92196963260593
Rab40c	ENSMUSG00000025730	240	207	46	30	3.6218374791171	2.4446947422599	0.843402815066954	0.324112350572271
Rab43	ENSMUSG00000030055	573	562	18	96	4.36874406804197	3.35331902738317	0.166737768254866	0.523998234139706
Rab5a	ENSMUSG00000017831	3091	5471	294	1145	48.6589039266903	67.4010415685218	5.62302669144782	12.9040314397257
Rab5b	ENSMUSG00000000711	156	230	12	164	1.82791035745491	2.10908803330986	0.170832713445004	1.37572222153485
Rabep1	ENSMUSG00000020817	1553	1543	435	940	10.5156354243236	8.1764835494757	3.5785972159613	4.55667996798003
Rabgef1	ENSMUSG00000025340	1382	1321	122	320	17.8082663765016	13.321495856015	1.90999807086688	2.95202606282999
Rabggtb	ENSMUSG00000038975	1703	1727	160	200	37.5896140609559	29.8319836672314	4.2907449418848	3.16038377426342
Rad51c	ENSMUSG00000007646	107	620	192	594	0.912451574353417	4.13765535024819	1.98923812246135	3.62634484851562
Rad54b	ENSMUSG00000078773	174	290	58	148	0.918352309890724	1.19782851781722	0.371918315112245	0.559214467752378
Rad9a	ENSMUSG00000024824	2	125	20	77	0.036377693155355	1.77931053003531	0.441971894673617	1.00265723935099
Ralgds	ENSMUSG00000026821	146	324	120	364	1.35156703838247	2.34728769672144	1.34966342761526	2.41236338781164
Ranbp17	ENSMUSG00000040594	320	976	509	1749	2.29585533667573	5.4800047506233	4.43682011489908	8.9834045873538
Ranbp2	ENSMUSG00000003226	4935	5512	572	806	19.3808532907636	16.9407066497431	2.7292370831536	2.26609121833419
Rangap1	ENSMUSG00000022391	474	454	54	134	5.49349615895919	4.11777784461244	0.760367841966987	1.11181336626704
Rarg	ENSMUSG00000001288	4	50	14	34	0.0437945043812041	0.428416515969666	0.186228934260534	0.266498734151039
Rasd2	ENSMUSG00000034472	276	337	175	298	3.65522025161145	3.49277770556699	2.8158013681119	2.8253830941915
Rasl10a	ENSMUSG00000034209	104	318	52	154	3.21987980880576	7.70495342120341	1.95600140674357	3.41337223246611
Rasl11a	ENSMUSG00000029641	11	46	24	131	0.3635507824842	1.18978038966112	0.963702838190644	3.09956182365216
Rasl2-9	ENSMUSG00000083649	680	1044	1788	2310	25.0800579450854	30.1339940186968	80.121050532506	60.9941539656729
Rassf7	ENSMUSG00000038618	134	248	102	54	3.26998487417861	4.73619093730704	3.02413110305661	0.943390099488653
Rbbp6	ENSMUSG00000030779	9610	14821	4188	6101	46.0270518328301	55.5525314328202	24.3700231103687	20.9193123370869
Rbck1	ENSMUSG00000027466	332	152	54	134	4.75747947343556	1.70458633918133	0.940139060668462	1.37467567157622
Rbfa	ENSMUSG00000024570	10	34	4	28	0.27792666241918	0.73951281679687	0.135067139134014	0.557115000804435
Rbm10	ENSMUSG00000031060	1322	764	301	131	13.2894139625773	6.01041292093249	3.67621047335452	0.942762456356653
Rbm15b	ENSMUSG00000074102	0	0	0	0	0	0	0	0
Rbm3	ENSMUSG00000031167	1018	1000	680	1030	10.5762811110248	8.13058480056335	8.58328667813387	7.6608867318682
Rbm34	ENSMUSG00000033931	887	2197	240	293	9.70572041954198	18.8135516607152	3.19061862923453	2.2952414932646
Rbm44	ENSMUSG00000070732	1571	1929	484	601	15.1814570589055	14.588346643362	5.68253513771845	4.15784553763735
Rbm45	ENSMUSG00000042369	154	122	0	2	3.02109358728568	1.87300900378776	0	0.028088598014803
Rbm4b	ENSMUSG00000033760	92	4	43	216	1.87190976982471	0.0636932854141452	1.06297986193536	3.14635298353241
Rbm5	ENSMUSG00000032580	6196	8390	1167	2046	65.4499855483289	69.3580194151673	14.977126560007	15.472496183385
Rbm8a	ENSMUSG00000038374	18053	25902	8698	11892	256.816209444915	288.365250642208	150.332178336703	121.111270183887
Rbms2	ENSMUSG00000040043	178	542	319	847	1.18098763726711	2.8142405201542	2.57143487595123	4.02314206254831
Rbmx	ENSMUSG00000031134	1817	1327	767	775	18.0653295853421	10.3251997223364	9.2650085334919	5.51631773796594
Rbmx2	ENSMUSG00000031107	2432	2612	924	1515	51.9250558796106	43.6438596796753	23.9687215940348	23.1570185621438
Rbmxl1	ENSMUSG00000037070	124	236	0	0	1.92998039821961	2.87461569315175	0	0
Rbp7	ENSMUSG00000028996	1175	2092	654	601	73.614304065767	102.570530216755	49.7807677367384	26.9559985950193
Rbpj	ENSMUSG00000039191	667	857	244	704	4.16966093151656	4.19268567538461	1.85320827437042	3.1506791185615
Rc3h1	ENSMUSG00000040423	1294	1150	460	1252	4.37339095874299	3.04171446453189	1.88886689851522	3.02931868964989
Rdm1	ENSMUSG00000010362	1096	2316	774	992	37.1465943418299	61.4304335282432	31.8719699586848	24.0700354602043
Relb	ENSMUSG00000002983	268	150	60	172	4.53338812102034	1.9857105515194	1.23310158613939	2.08292275333227
Renbp	ENSMUSG00000031387	1220	1176	457	602	32.018013906539	24.1534101499342	14.571701160138	11.3106524687295
Rev3l	ENSMUSG00000019841	1060	2187	1012	2052	3.69875695300552	5.97221300051912	4.29032250567392	5.12606247213947
Rexo4	ENSMUSG00000052406	993	756	133	50	16.2007362723554	9.65259035302374	2.63631100470836	0.583999018348108
Rfc4	ENSMUSG00000022881	1046	893	566	534	32.0117118276586	21.3877573986569	21.0452041537935	11.6997095443254
Rgcc	ENSMUSG00000022018	1022	2227	918	1868	41.6117029103748	70.9612711605701	45.4115967061838	54.4500238352647
Rgs11	ENSMUSG00000024186	226	331	275	316	4.14921060785977	4.75577840360608	6.1340771223017	4.15337105504926
Rilpl2	ENSMUSG00000029401	2131	1803	645	600	62.9395587211785	41.6747062098247	23.1451210414259	12.686683436686
Rims3	ENSMUSG00000032890	622	1390	124	413	3.54966177287399	6.20794649751708	0.85976106092835	1.6873425156629
Rinl	ENSMUSG00000051735	132	188	26	70	1.6886552674206	1.88218146925272	0.40411029407112	0.641094006597747
Ripk4	ENSMUSG00000005251	542	1139	93	29	5.62941501900002	9.25815145594441	1.17356305016336	0.21563466963276
Rit1	ENSMUSG00000028057	871	2113	543	1225	12.7713652739541	24.2468454683296	9.67338557132991	12.8591383533786
Rit2	ENSMUSG00000057455	504	879	744	1454	10.4084614702307	14.2063154440556	18.6675978190248	21.496958493661
Rlf	ENSMUSG00000049878	1552	2193	68	439	9.25291860172773	10.2320400799536	0.492555797518031	1.87373493436092
Rmnd5b	ENSMUSG00000001054	603	1892	235	380	11.5314857137979	28.3155930100869	5.46003357343325	5.20245292007988
Rnaseh2a	ENSMUSG00000052926	54	370	78	199	0.952857527400721	5.10943065888034	1.67220034915062	2.51387624854959
Rnaseh2c	ENSMUSG00000024925	131	164	22	106	7.54656933874394	7.39364671814449	1.53978629435363	4.37160330186735
Rnf11	ENSMUSG00000028557	3223	6976	859	2438	56.2579489003858	95.2942369489637	18.2169744956709	30.465892054008
Rnf125	ENSMUSG00000033107	8227	11492	1967	4278	57.8538747289597	63.2445558676419	16.8056305236193	21.5371554532313
Rnf41	ENSMUSG00000025373	961	918	222	307	7.95087133706291	5.94388769801184	2.23153555161731	1.81838701903768
Rngtt	ENSMUSG00000028274	1248	1609	373	689	11.1723710277157	11.2725815255687	4.05694475818293	4.41577153344744
Rpa2	ENSMUSG00000028884	910	1658	460	855	19.0039763687512	27.0971859622977	11.6713	12.7827946748427
Rpain	ENSMUSG00000018449	902	1419	824	1019	27.6502231040619	34.0416869837083	30.6887226160556	22.3626308782244
Rpf2	ENSMUSG00000038510	5758	5923	673	1232	113.375873335381	91.2698409616534	16.0999136546559	17.3666599933302
Rpl10	ENSMUSG00000008682	2850	4432	2199	3235	133.410041860497	162.360353555847	125.062869044552	108.411300537266
Rpl10a	ENSMUSG00000037805	1568	1945	550	562	54.8938363062571	53.2885258698747	23.3937428540085	14.0854410084448
Rpl11	ENSMUSG00000059291	3316	3752	989	1188	101.985854879942	90.3077089612218	36.9556808694503	26.1576345767308
Rpl14	ENSMUSG00000025794	573	1513	230	242	22.8062457712437	47.1275304227272	11.1220927377279	6.89559
Rpl18	ENSMUSG00000059070	2317	3548	698	906	126.989276416641	152.181269326852	46.4789100558579	35.5488717328996
Rpl18a	ENSMUSG00000045128	8040	11914	3853	5550	231.761127798096	268.768717396152	134.94072947417	114.533923667371
Rpl19	ENSMUSG00000017404	6422	9254	1986	3284	296.882917998627	334.796554668929	111.545909941206	108.686265407157
Rpl21	ENSMUSG00000041453	1478	3308	444	405	29.6351582891906	51.9080715148621	10.8162143439382	5.81359065889088
Rpl22l1	ENSMUSG00000039221	1128	1533	124	156	75.4996776087463	80.2998489934573	10.0836364717874	7.47510340622004
Rpl23	ENSMUSG00000071415	6665	8025	3680	4956	233.55352481421	220.073570540333	156.672794120912	124.329497679523
Rpl23a	ENSMUSG00000058546	1579	1343	389	613	104.931261026122	69.8450047085622	31.4073909945861	29.163513550082
Rpl26	ENSMUSG00000060938	7984	9081	1129	1974	547.181603502502	487.058594725168	94.0079103638129	96.8533655956506
Rpl27	ENSMUSG00000063316	1472	1697	362	498	74.6315633571529	67.3338035698687	22.2988670118395	18.0759312507987
Rpl27a	ENSMUSG00000046364	1595	2251	204	466	53.3785397987369	58.9546510385755	8.29460419453476	11.164737779803
Rpl3	ENSMUSG00000060036	960	889	345	365	26.2496729566576	19.0235253326556	11.4612307602229	7.14499842337975
Rpl30	ENSMUSG00000058600	9552	9838	862	1192	567.846259896821	457.698880648193	62.2591546313829	50.7305207327675
Rpl34	ENSMUSG00000062006	4483	4090	856	1222	242.136525368667	172.882666110997	56.1726392602251	47.2519115170155
Rpl35	ENSMUSG00000062997	7355	6983	1304	1959	605.557003584649	449.936	130.439595513152	115.46846679244
Rpl35a	ENSMUSG00000060636	5001	5238	822	1008	311.740560920835	255.528019112105	62.2540733772886	44.9835368488727
Rpl37a	ENSMUSG00000046330	3600	5245	741	1360	227.843143456703	259.785873627918	56.9785205704206	61.6210338353322
Rpl38	ENSMUSG00000057322	8206	7913	716	1292	625.781153859833	472.24645774837	66.3381700302859	70.5358801238044
Rpl39	ENSMUSG00000079641	6504	7087	2182	2975	557.701216951439	475.576151965586	227.318773199061	182.626854310359
Rpl3l	ENSMUSG00000002500	133	504	380	434	3.10899029712591	9.22008316383884	10.7922207497124	7.26296688705757
Rpl5	ENSMUSG00000058558	2981	5631	1298	2198	54.9460460980306	81.2262818369908	29.0675655388777	29.0040581510923
Rpl6	ENSMUSG00000029614	2546	3757	1449	1427	75.7982493834601	87.5343572934852	52.4117498172687	30.4145474037736
Rpl7	ENSMUSG00000043716	4953	6539	778	993	197.347777971133	203.897465039599	37.6619677879405	28.324990332464
Rpl7a	ENSMUSG00000062647	366	714	687	1007	15.7644249025946	24.0675473327676	35.9511909199668	31.0515387309722
Rpl7l1	ENSMUSG00000063888	1001	1710	369	710	14.2945489171244	19.1103686232182	6.4020968766178	7.25857444516457
Rpl9	ENSMUSG00000047215	4348	5072	1217	1571	223.183620228678	203.745771200681	75.8966939478071	57.7305342427185
Rpp25	ENSMUSG00000062309	596	788	319	1000	16.4782842038374	17.0501625166619	10.7155856011965	19.7934882741758
Rpp40	ENSMUSG00000021418	3567	5483	1307	3443	48.5174319478471	58.3646006305018	21.5988078751536	33.5265084986371
Rpph1	ENSMUSG00000092837	18	36	104	160	2.06110412850064	3.22601591139152	14.4683919440355	13.1160788760816
Rprd1b	ENSMUSG00000027651	242	870	84	103	1.95652400254152	5.50459844392518	0.825103820401766	0.596161118260958
Rps10	ENSMUSG00000052146	3914	4187	1053	1975	247.295558070103	207.030833890955	80.8320072000712	89.3344983933028
Rps13	ENSMUSG00000090862	7545	8637	1093	1859	482.444154362316	432.202525471258	84.9116859688082	85.0988719389667
Rps15	ENSMUSG00000063457	4482	6698	1187	1989	264.334154673398	309.14565666106	85.0533936092026	83.9794105335878
Rps16	ENSMUSG00000037563	4660	6441	1577	2247	281.982132124139	305.018055903959	115.938283006829	97.3408994027486
Rps17	ENSMUSG00000061787	3992	4598	422	599	313.417310866939	282.51270963361	40.2535693590651	33.6678883860915
Rps18	ENSMUSG00000008668	1496	2092	218	448	101.407491122952	110.977950726325	17.9537195116106	21.740677189862
Rps19	ENSMUSG00000040952	4751	7466	1038	1501	179.680406346806	220.973529477077	47.694965821611	40.6399338016037
Rps20	ENSMUSG00000028234	1476	2137	468	619	15.9397635010278	18.0607846525698	6.14045943649216	4.78567028419854
Rps23	ENSMUSG00000049517	7920	9847	1553	2230	531.059261938002	516.723627168594	126.516963339455	107.04817753874
Rps25	ENSMUSG00000009927	12900	13246	2071	3511	701.850150969698	563.995987562741	136.897111276031	136.754657378699
Rps27	ENSMUSG00000090733	6406	5688	726	1248	414.60055462144	288.097247043399	57.0872421270098	57.8247999145509
Rps27a	ENSMUSG00000020460	8471	8924	1132	1426	383.974438257673	316.565636344865	62.3409701608109	46.2747164671133
Rps29	ENSMUSG00000034892	10755	11617	1725	2893	1026.25809731594	867.514510246188	199.983782880299	197.629250981791
Rps3	ENSMUSG00000030744	4172	6274	488	757	82.6722011547158	97.2962925115798	11.748827324097	10.7390951327475
Rps3a1	ENSMUSG00000028081	20307	26343	6173	8885	801.391746180941	813.581199922845	295.97489220086	251.022781445818
Rps4x	ENSMUSG00000031320	2238	2922	288	588	85.6849615835012	87.5510405307773	13.3966592074403	16.1167867362345
Rps6	ENSMUSG00000028495	6011	6199	1461	2367	160.470329102329	129.510872116266	47.3868378547254	45.2379464553338
Rps6kb2	ENSMUSG00000024830	0	8	26	0	0	0.10130001654128	0.511111671936038	0
Rps7	ENSMUSG00000061477	2702	3903	1001	1767	104.633980254528	118.283053913816	47.0956696669471	48.9869679797199
Rpsa	ENSMUSG00000032518	568	1308	208	317	11.3582847370356	20.4695707793381	5.05344157099575	4.53816505309075
Rpusd1	ENSMUSG00000041199	164	54	46	85	3.49751194043565	0.901250863497632	1.19188042518917	1.29774956644611
Rpusd3	ENSMUSG00000051169	46	180	117	121	1.34053366053617	4.10514945654755	4.14253	2.52442150451208
Rrbp1	ENSMUSG00000027422	780	630	106	163	5.29403911661207	3.34633694985214	0.874093531180334	0.792021108950872
Rrp1	ENSMUSG00000061032	147	189	56	158	2.72435949920092	2.74122990478675	1.26094053297122	2.09633544038467
Rrp12	ENSMUSG00000035049	442	716	98	266	3.80758240816765	4.82699268634778	1.02568172056965	1.64045864993815
Rrp7a	ENSMUSG00000018040	309	291	18	76	4.34754	3.20416356668613	0.307692645312665	0.765517836104004
Rrp9	ENSMUSG00000041506	392	654	100	255	9.49124072764335	12.3922808133859	2.94168671601243	4.42011644784995
Rrs1	ENSMUSG00000061024	878	1142	92	27	15.9542117802641	16.2399062162674	2.03108529487804	0.351237768974657
Rsbn1l	ENSMUSG00000039968	397	1016	125	328	2.66008442543707	5.32764401003021	1.01759373481075	1.57338630738015
Rsl24d1	ENSMUSG00000032215	5774	8437	1512	4435	141.179915036424	161.44357350404	44.9166569878896	77.6330001232427
Rsph1	ENSMUSG00000024033	407	256	167	399	13.7318700814658	6.75945713276354	6.84559568974936	9.63750865965478
Rtn2	ENSMUSG00000030401	28	264	56	59	0.495719620714552	3.65778841840301	1.20455	0.747802130259467
Rundc1	ENSMUSG00000035007	199	145	14	34	2.30347173856538	1.31351304496566	0.196887137652117	0.281750916758751
Rusc1	ENSMUSG00000041263	502	632	174	248	4.86247236053096	4.79078943403189	2.04768040592642	1.71973574539981
Ruvbl1	ENSMUSG00000030079	3584	3682	2445	3409	79.9139234697271	64.2502486579899	66.2358041925683	54.4174344247404
Rwdd2a	ENSMUSG00000032417	852	1917	434	870	22.9259955483983	40.3689355506287	14.1885441605916	16.7596316983553
Rwdd4a	ENSMUSG00000031568	1402	1629	480	848	17.6743092470512	16.0713402767282	7.35182517481481	7.65326756912279
S100pbp	ENSMUSG00000040928	1147	1872	999	1400	9.04724	11.5556737817967	9.57365644346883	7.90564843235628
S1pr5	ENSMUSG00000045087	0	244	0	0	0	2.84817481377586	0	0
Sac3d1	ENSMUSG00000024790	1042	3579	379	913	28.2222591426791	75.8616581298082	12.4716169641318	17.7031864287905
Sacm1l	ENSMUSG00000025240	3042	4364	228	745	31.7637890734841	35.6610734437476	2.89246051069734	5.56911229985839
Samhd1	ENSMUSG00000027639	2282	2364	1797	1964	18.0304066631575	14.6175278646031	17.2503319555678	11.1093327316917
Samt2	ENSMUSG00000072888	96	146	308	629	4.00065004412218	4.76155452891402	15.5944314066452	18.7657784451496
Sap30bp	ENSMUSG00000020755	1689	3873	1216	2330	30.1318734349955	54.0730115860538	26.3566104445518	29.7583614840387
Sap30l	ENSMUSG00000020519	1818	2051	632	992	43.6770452020874	38.5621827009505	18.4474332404585	17.0619102229208
Sapcd2	ENSMUSG00000026955	566	728	55	128	6.18237133414363	6.22309758206335	0.729895763246583	1.00093352150901
Sardh	ENSMUSG00000009614	0	54	38	5	0	0.345037901887531	0.376946367563453	0.0292255761485747
Sass6	ENSMUSG00000027959	756	993	705	1511	6.42917535512653	6.60874965089776	7.28420383951172	9.19929506694434
Sat2	ENSMUSG00000069835	1276	1934	472	822	33.9910873335407	40.3187843216643	15.2762191248765	15.6762726903418
Sbno1	ENSMUSG00000038095	3223	3426	665	1255	11.6788653413459	9.7154804082519	2.92766572626084	3.25567226848939
Scand1	ENSMUSG00000046229	62	83	30	429	3.0359099553573	3.18062058515301	1.78475229572807	15.0387277738295
Scd1	ENSMUSG00000037071	138	689	32	4	1.06172926473312	4.14849432016141	0.299119122266602	0.0220318670391074
Scel	ENSMUSG00000022123	747	1936	2374	4442	9.10551651921138	18.4682571919018	35.1580028610592	38.7631576921371
Sco1	ENSMUSG00000069844	140	350	4	94	1.21729280694158	2.38161545898745	0.0422558175935617	0.585128810841547
Sco2	ENSMUSG00000091780	0	0	0	0	0	0	0	0
Sdad1	ENSMUSG00000029415	486	369	54	269	3.60282643975958	2.14077002088108	0.486362777003187	1.42763097079361
Sdcbp2	ENSMUSG00000027456	800	571	309	129	21.295782602534	11.8953247249341	9.99359153859751	2.45838522389002
Sdhaf1	ENSMUSG00000074211	0	61	42	204	0	1.83717584290868	1.96378122301413	5.62045003544602
Sdhb	ENSMUSG00000009863	1262	1335	762	968	43.5259941460476	36.0335612592678	31.9303598857596	23.9012883133414
Sdr39u1	ENSMUSG00000022223	300	146	204	121	8.47064797373175	3.22615189250396	6.99817895623874	2.44589245922756
Sec1	ENSMUSG00000040364	22	78	10	0	0.331598364582592	0.920070016580882	0.18312565745286	0
Sec14l1	ENSMUSG00000020823	368	496	206	444	2.39714543602968	2.52851082772387	1.63032160230577	2.07055201056644
Sec16b	ENSMUSG00000026589	38	248	197	348	0.304117514778768	1.55326692029962	1.91550619151546	1.99385553882369
Sec23b	ENSMUSG00000027429	2187	2773	307	657	25.2757295882512	25.0807987383008	4.31074954077922	5.43596805515395
Sec61a2	ENSMUSG00000025816	8544	10725	202	395	129.357064099552	127.075781022784	3.71569260157544	4.28136855603379
Senp2	ENSMUSG00000022855	526	1494	145	385	4.28707050624402	9.52932317233753	1.43582787990388	2.24642653494539
Senp3	ENSMUSG00000005204	808	1662	418	587	11.8476040658495	19.0715840834661	7.44654727222081	6.16188915382304
Serhl	ENSMUSG00000058586	20	62	54	159	0.544467887314238	1.32090182505363	1.78605789360351	3.09881755633465
Serpinb12	ENSMUSG00000059956	56	1029	1738	3238	1.20115578414062	17.2728205438218	45.2919041763937	49.7215619785462
Serpinb3b	ENSMUSG00000073602	0	0	0	5	0	0	0	0.0816238824051491
Sertad1	ENSMUSG00000008384	751	747	252	452	23.5252520652728	18.3126639751234	9.5907901144175	10.1365319175946
Sertad2	ENSMUSG00000049800	1010	1012	487	334	6.06332051926237	4.75451521417734	3.55203806901582	1.43546374616738
Sesn1	ENSMUSG00000038332	278	530	28	222	3.0984119997676	4.62281821517745	0.379150732286047	1.77134825342409
Sesn2	ENSMUSG00000028893	111	480	146	211	1.55585543912242	5.26531159423601	2.48632912409274	2.11731428655201
Sesn3	ENSMUSG00000032009	733	1075	705	840	12.6404729433648	14.5078945144992	14.7709341991211	10.3703936896729
Set	ENSMUSG00000054766	41705	23017	6170	12665	500.492009669169	216.169449600148	89.9608778364834	108.810505006069
Setd3	ENSMUSG00000056770	1211	1468	350	424	15.8239516497862	15.0118230271233	5.55646196937811	3.96637041152572
Sfi1	ENSMUSG00000023764	1964	3030	692	1586	13.7773878439832	16.6343029047167	5.89781292723409	7.96498922794091
Sfn	ENSMUSG00000047281	149	178	48	184	3.43765817395617	3.21390474054556	1.34547972201198	3.03914102909825
Sgk1	ENSMUSG00000019970	186	332	426	540	1.66511298970763	2.3259770456736	4.63340071577996	3.46083690574981
Sgk3	ENSMUSG00000025915	584	1580	726	1308	3.86711707779182	8.1878171732876	5.84077655214068	6.20067296510484
Sgms2	ENSMUSG00000050931	437	477	120	336	2.41896238328047	2.06634404557932	0.807027663098814	1.33150733793331
Sgpp1	ENSMUSG00000021054	410	774	143	460	4.59022137188644	6.78152412179551	1.94511511732578	3.68692424784558
Sh3d19	ENSMUSG00000028082	711	1060	798	1269	3.5838309968342	4.18138697561357	4.88697716516844	4.57926895441211
Sh3gl1	ENSMUSG00000003200	70	152	0	16	1.12333187014013	1.90893088523239	0	0.183817405550949
Shmt1	ENSMUSG00000020534	278	647	280	249	5.00997465725134	9.12497303965365	6.13067455255743	3.21252628040829
Siah1a	ENSMUSG00000036840	249	785	467	899	4.39373193190332	10.8402785600569	10.011763628889	11.3566570223421
Siah3	ENSMUSG00000091722	0	0	180	88	0	0	8.99278504808839	2.59060673933655
Sigirr	ENSMUSG00000025494	69	286	4	25	1.29034785264173	4.18562505533001	0.0908818589449468	0.334698934887446
Sigmar1	ENSMUSG00000036078	326	590	173	438	7.37500784919427	10.4456020096137	4.75499963206335	7.09374554715126
Sike1	ENSMUSG00000027854	2638	3853	237	483	35.0863240522997	40.1050132499628	3.82975439011841	4.59903610072575
Simc1	ENSMUSG00000043183	528	515	140	311	4.09956033626248	3.12929974945613	1.32065960265294	1.72870289015223
Sirt1	ENSMUSG00000020063	4387	5570	377	697	41.7543	41.4883155981565	4.35948190768974	4.74923236477682
Six1	ENSMUSG00000051367	168	636	36	82	2.19445976007439	6.50147701810214	0.571321198211301	0.766811824428689
Slc12a2	ENSMUSG00000024597	4696	5201	421	429	26.8034860337225	23.2320013012222	2.91947517659076	1.75298053805375
Slc13a2	ENSMUSG00000001095	86	68	7	25	1.42876637875974	0.884113983652687	0.141292890078472	0.297344143047329
Slc16a6	ENSMUSG00000041920	842	856	396	566	6.4727345677454	5.1497488268558	3.69854059713778	3.11493326437617
Slc19a3	ENSMUSG00000038496	1481	1823	249	364	18.5321106002124	17.8522545122702	3.78554723653418	3.26082744418386
Slc1a1	ENSMUSG00000024935	1150	1167	108	214	11.4459847854018	9.08997641075317	1.30598616772185	1.52484502178302
Slc1a4	ENSMUSG00000020142	29	238	54	132	0.274889715445725	1.76552563215412	0.621890254853794	0.895758698076762
Slc1a5	ENSMUSG00000001918	527	520	93	254	7.11094209993043	5.49106326066763	1.52461073558206	2.45361745653674
Slc22a20	ENSMUSG00000037451	1052	1375	740	973	20.6376	21.1097326246572	17.6374045179664	13.6651029342017
Slc25a12	ENSMUSG00000027010	202	576	70	199	2.38644596183539	5.32548658388442	1.00474944055802	1.68310000260035
Slc25a19	ENSMUSG00000020744	82	254	173	537	1.09297248138614	2.64951064037498	2.8015667602952	5.12420233221735
Slc25a20	ENSMUSG00000032602	703	556	121	116	14.983796797734	9.27423118220135	3.1333681007093	1.77003212209434
Slc25a25	ENSMUSG00000026819	434	373	6	65	3.81100541823993	2.56327525338496	0.0640118803564574	0.408620172040501
Slc25a28	ENSMUSG00000040414	324	659	117	221	7.85502224868321	12.5032927582751	3.44625785311921	3.83575881626449
Slc25a30	ENSMUSG00000022003	8	75	83	9	0.174510574902359	1.28035264165964	2.19972987132721	0.140550009937495
Slc25a33	ENSMUSG00000028982	543	410	267	341	10.765800955341	6.3616086573273	6.43157406942176	4.84013532712353
Slc25a36	ENSMUSG00000032449	1935	2763	421	1047	23.5249348217873	26.2884463867273	6.21854888970002	9.11277715525697
Slc25a43	ENSMUSG00000037636	288	489	85	202	8.54684327607919	11.3568708736022	3.06472616438153	4.29161970800815
Slc27a5	ENSMUSG00000030382	60	238	110	289	0.958721685648643	2.97615012101205	2.13547004326415	3.30594597583716
Slc29a2	ENSMUSG00000024891	84	94	20	2	1.26405496491143	1.10700887465753	0.36565891488161	0.0215463285216665
Slc30a6	ENSMUSG00000024069	121	394	89	361	2.0741317327726	5.28547184417939	1.85353362940345	4.43011271918548
Slc33a1	ENSMUSG00000027822	174	292	39	33	2.07475236688225	2.72481140296073	0.564990473623624	0.281700468491619
Slc34a2	ENSMUSG00000029188	2222	3095	930	1676	19.8108175796829	21.5951176254522	10.0739731881536	10.6976643564351
Slc35e2	ENSMUSG00000042202	322	334	154	263	1.90448671194101	1.54598443871208	1.10662962858663	1.11361336015284
Slc35e3	ENSMUSG00000060181	816	1503	1391	1535	8.71861445877387	12.5676151012615	18.0569311604162	11.7414654200854
Slc35e4	ENSMUSG00000048807	76	122	95	192	0.924580871998215	1.16152274605603	1.40415294487923	1.67220358341674
Slc39a1	ENSMUSG00000052310	5262	4260	187	2423	83.5418379160827	52.9296908101247	3.60706763749819	27.539953639458
Slc39a4	ENSMUSG00000063354	688	828	279	255	11.4097564649619	10.7461982788109	5.62149252504723	3.02750400193644
Slc4a11	ENSMUSG00000074796	292	338	29	145	3.39475132414715	3.07523558494185	0.409621374548023	1.20684008324614
Slc52a2	ENSMUSG00000022560	34	45	41	26	0.147796860568807	0.153085967060251	0.216535768932316	0.0809126171759207
Slc5a4b	ENSMUSG00000020226	806	784	113	54	14.0688510126314	10.7096734185762	2.3964122444829	0.674798265347184
Slc5a6	ENSMUSG00000006641	1740	1798	492	426	16.6503012009244	13.4647752765752	5.72001867162629	2.91836127602451
Slco4c1	ENSMUSG00000040693	468	903	239	907	7.27499159809122	10.9852759165927	4.51381797543924	10.0937034009423
Slirp	ENSMUSG00000021040	3350	3001	361	537	297.537406510881	208.592811507421	38.9550230593439	34.1450427483314
Sltm	ENSMUSG00000032212	3405	3161	1028	911	32.9044311174878	23.9055281180234	12.0695167801127	6.30249132244198
Smad7	ENSMUSG00000025880	186	354	40	12	1.55862974515079	2.32150623361602	0.407239133754659	0.0719892867832668
Smap2	ENSMUSG00000032870	194	322	110	560	2.48522882581689	3.22817522592391	1.71205154243106	5.13581401774278
Smarca5-ps	ENSMUSG00000052912	285	292	57	61	2.8267852686326	2.26656087117282	0.686882280125621	0.433146094946557
Smcr8	ENSMUSG00000049323	450	672	108	222	2.07335285923829	2.42307331877866	0.604566334172588	0.732268393980813
Smg1	ENSMUSG00000030655	1522	2444	766	1326	3.64175956465291	4.57650978092524	2.22681882698097	2.27141636326085
Smg5	ENSMUSG00000001415	210	492	103	137	1.75736897246794	3.22214691696965	1.04722591791915	0.820768793509011
Smg7	ENSMUSG00000042772	1306	797	204	460	7.86312577380588	3.75531993855808	1.49225042296112	1.98274327776067
Smim12	ENSMUSG00000042380	64	134	132	217	2.33045041709139	3.81857449829041	5.83973745294976	5.65687049128946
Smim20	ENSMUSG00000061461	98	638	536	846	3.82286084863413	19.4768925933797	25.4030990631651	23.6259557585078
Smim24	ENSMUSG00000078439	0	14	40	72	0	0.709100115788958	3.14530259652946	3.3360461489164
Smim7	ENSMUSG00000044600	2133	4951	2795	5358	27.9304267237441	50.7359992241606	44.4659960894389	50.228017133323
Smyd5	ENSMUSG00000033706	176	94	52	20	2.6272486551285	1.09812793703493	0.943086117491285	0.213734739005541
Snapc2	ENSMUSG00000011837	718	1166	418	628	17.6485633489514	22.4295231473253	12.4830495223887	11.0509895087857
Snapc4	ENSMUSG00000036281	228	255	0	26	1.88930720604044	1.65365340963762	0	0.154240239510812
Snapc5	ENSMUSG00000032398	6212	7554	1258	2774	303.778881955755	289.094406601758	74.7422678449273	97.1156447990418
Snf8	ENSMUSG00000006058	1317	921	539	765	48.8160742918042	26.7161136752232	24.2731052596961	20.2999571125858
Snhg12	ENSMUSG00000086290	836	1161	402	539	51.3386497720593	55.7965004476442	29.9932630027964	23.6964636666418
Snhg3	ENSMUSG00000085241	5	31	35	76	0.425793822630757	2.06598717946031	3.62123654205695	4.63339742905055
Snip1	ENSMUSG00000050213	780	1358	42	196	11.9502743830317	16.2824450218728	0.781793512826128	2.14978958523671
Snora23	ENSMUSG00000064451	14	44	10	30	2.83152892049453	6.96437613721298	2.45726765353864	4.34381008973489
Snora78	ENSMUSG00000089255	97	77	43	47	22.992324009548	14.2836249438381	12.3833768629285	7.97564111592937
Snrnp25	ENSMUSG00000040767	9022	14805	4205	6305	403.543434186908	518.241813890533	228.514077992298	201.896673129136
Snrnp35	ENSMUSG00000029402	331	420	358	529	11.2801829784013	11.2014441367761	14.8228145488917	12.9062606500133
Snrpb	ENSMUSG00000027404	278	597	88	202	9.22890068441037	15.5101530678893	3.54933789884904	4.80079492760233
Snrpc	ENSMUSG00000024217	619	856	272	790	30.3101332639704	32.8025448300118	16.1817541479345	27.6936945019239
Snrpd2	ENSMUSG00000040824	10738	12598	1354	2521	818.86888010564	751.846439367366	125.449556174591	137.632317176556
Snx1	ENSMUSG00000032382	204	216	148	177	3.65162748435659	3.02584464993433	3.21867786152787	2.26822522049841
Snx10	ENSMUSG00000038301	81	471	21	57	0.951504036594754	4.32995217484092	0.299712191075547	0.479354800306603
Snx15	ENSMUSG00000024787	453	365	42	80	10.5959234345452	6.68143965166596	1.19357413114687	1.33963722021575
Snx5	ENSMUSG00000027423	2050	2967	232	782	29.1070122856744	32.9684015108426	4.00213054537419	7.94890177021206
Socs2	ENSMUSG00000020027	324	817	172	172	4.46903600879493	8.81916517247585	2.88241685319463	1.69845443192402
Socs3	ENSMUSG00000053113	76	93	45	54	1.03828666939888	0.994313213022198	0.746922766934654	0.528146072584507
Sorbs3	ENSMUSG00000022091	94	133	77	91	1.01307608723002	1.12176640095487	1.00824118492139	0.702121403055517
Sord	ENSMUSG00000027227	534	1048	108	113	8.79702477746509	13.5111531579848	2.16161234223638	1.33269144733315
Sox15	ENSMUSG00000041287	57	306	97	431	1.86398916131978	7.83116779896229	3.85389394379242	10.090261141076
Sp140	ENSMUSG00000070031	253	847	381	611	3.8970356642284	10.2101905124207	7.13014451919177	6.73770013146186
Sp3	ENSMUSG00000027109	1802	2010	494	615	15.1480264143814	13.2231188296345	5.04530834958321	3.7011185133228
Sp3os	ENSMUSG00000063714	2065	2503	590	1131	66.9988621640991	63.5542791223292	23.2572778089063	26.2703939236905
Sp6	ENSMUSG00000038560	0	0	0	0	0	0	0	0
Spa17	ENSMUSG00000001948	1438	2711	1186	1638	54.219127234874	79.9944266894429	54.3297645821497	44.2144414240249
Sparc	ENSMUSG00000018593	6	64	48	0	0.0845461115439489	0.705763083816564	0.821756452709326	0
Spata21	ENSMUSG00000045004	90	168	66	64	1.3327871901367	1.94699196137836	1.18746750436026	0.678507860680702
Spc24	ENSMUSG00000074476	654	710	310	587	17.0555042635214	14.4904456037062	9.8221826880059	10.9592674648934
Spg7	ENSMUSG00000000738	393	393	121	284	5.59069242296856	4.37524297360774	2.09130760850093	2.89233104038209
Spic	ENSMUSG00000004359	17532	30367	2316	4755	515.764831523222	699.131273252055	82.7786456086618	100.144567159706
Spink2	ENSMUSG00000053030	775	1285	345	659	35.0865505789469	45.5280107797677	18.9765633390065	21.3590039027127
Spns1	ENSMUSG00000030741	518	616	67	171	6.92920520874435	6.44868185818139	1.08889991491101	1.63759454425376
Sppl3	ENSMUSG00000029550	707	997	401	451	9.33992429152829	10.3075553749915	6.43617453137009	4.26537376034269
Sprr2e	ENSMUSG00000055030	150	102	105	156	8.62775427308999	4.59138019331225	7.33762149402884	6.42373646655077
Spry2	ENSMUSG00000022114	18012	11843	88	2388	321.181319752699	165.267190977855	1.90647234528499	30.4845137030633
Spryd4	ENSMUSG00000051346	157	86	118	20	3.72618474194816	1.59734879399435	3.40256347535912	0.339821877768376
Spsb3	ENSMUSG00000024160	0	5	4	2	0	0.057693650466755	0.0716540805469272	0.0211109629295092
Sptlc2	ENSMUSG00000021036	4934	6589	4035	6374	27.364493502709	28.5985722928117	27.1888792353686	25.3079482076628
Spz1	ENSMUSG00000046957	750	982	910	944	17.4333448303848	17.8635397689049	25.6992439668027	15.7089826638891
Sra1	ENSMUSG00000006050	682	685	148	221	23.2206836475636	18.2523074177477	6.12226100102144	5.38690739521133
Srf	ENSMUSG00000015605	110	162	190	324	1.00014214775766	1.15271152465431	2.09885358337921	2.10897127054023
Srm	ENSMUSG00000006442	60	640	229	138	1.68137259478591	14.0355444605388	7.7966438139687	2.76852474393947
Srrt	ENSMUSG00000037364	91	198	54	134	1.11987717887284	1.9069125137607	0.807387943305555	1.18056637535828
Srsf1	ENSMUSG00000018379	3032	3102	258	891	20.2938849742659	16.2485408726487	2.0980469433235	4.26943406086029
Srsf2	ENSMUSG00000034120	9898	6438	1076	7655	193.561710041667	98.5279732615177	25.5648806683234	107.170141663923
Srsf6	ENSMUSG00000016921	620	628	218	112	6.5067444051651	5.15784489185788	2.77963677717829	0.841485601891866
Srsf9	ENSMUSG00000029538	222	415	68	119	6.59871595985627	9.65364075365929	2.4556975144629	2.53227012046952
Ssbp1	ENSMUSG00000029911	7260	8766	575	601	102.455972510792	96.8141199043408	9.85888956178948	6.0719996835197
Ssc4d	ENSMUSG00000029699	59	159	67	138	0.806038335454391	1.69995484807021	1.11208500854715	1.34970662993818
Ssmem1	ENSMUSG00000029784	4	502	560	934	0.0932107203454681	9.1547431980715	15.8545309342907	15.581503376779
Ssr2	ENSMUSG00000041355	250	529	526	1024	7.19535578072857	11.9152871351291	18.3932090162478	21.0993380218481
Ssr4	ENSMUSG00000002014	1805	2419	774	1402	72.8546161353149	76.4103717503685	37.9559902544858	40.5120752432657
Ssx2ip	ENSMUSG00000036825	1938	3115	1212	2938	19.4870220561429	24.5124280096595	14.8065480918764	21.1494999912633
St3gal6	ENSMUSG00000022747	883	1124	934	1692	11.7065541953939	11.6619523852207	15.0443957914691	16.0592531482839
Stac2	ENSMUSG00000017400	104	432	30	47	1.26936553958168	4.12642245143553	0.44487102156554	0.410684045654612
Stam2	ENSMUSG00000055371	144	587	283	678	1.29943519255617	4.14540350183019	3.10268771229545	4.38004361715654
Stat2	ENSMUSG00000040033	371	696	169	369	3.08456993215624	4.52862674484139	1.70713125456742	2.19636081212869
Stil	ENSMUSG00000028718	773	1020	91	311	5.2938380227638	5.46673350215868	0.757167640611908	1.52478339206839
Stk10	ENSMUSG00000020272	1517	933	84	137	10.4139853548343	5.01244478638471	0.700600052630387	0.673299912328827
Stk11	ENSMUSG00000003068	509	786	336	446	4.88073163355976	5.89829199637096	3.91440647803074	3.06167165854165
Stk16	ENSMUSG00000026201	562	1267	89	239	7.19947732014996	12.7021677367876	1.38520533887604	2.19189205400094
Stk17b	ENSMUSG00000026094	838	455	290	410	9.51362126969609	4.04249799078894	3.99999395951257	3.33228628401058
Stk19	ENSMUSG00000061207	320	398	16	98	11.0469402888098	10.7525550953023	0.671075693137084	2.42200320154915
Stk4	ENSMUSG00000018209	484	1186	171	255	3.44261467266767	6.6018297286244	1.47774215311429	1.29849368890393
Stk40	ENSMUSG00000042608	156	128	44	132	1.50361131708801	0.965511683169928	0.515256123363089	0.910838810838997
Stmn3	ENSMUSG00000027581	989	865	65	90	32.3987868986364	22.1760984714872	2.58705291692977	2.11072462106836
Strn3	ENSMUSG00000020954	1323	1535	267	444	11.8238772501342	10.736062331862	2.89915094339689	2.84079338049137
Stxbp5	ENSMUSG00000019790	2691	3726	1434	2950	11.0363562754601	11.9589056887186	7.14530321789831	8.66145072628058
Sugp1	ENSMUSG00000011306	178	200	119	202	2.4470482665058	2.15173659073645	1.98760002001781	1.98806468926569
Sult2b1	ENSMUSG00000003271	1038	1561	226	300	26.1888315536606	30.821817744759	6.9276622443899	5.41871902719471
Sult5a1	ENSMUSG00000000739	398	938	141	413	12.7683821370478	23.5500706558359	5.49580620719022	9.48548322813603
Sumf2	ENSMUSG00000025538	2	152	38	86	0.0344418140656438	2.04850102862282	0.795058557776131	1.06025683880865
Surf2	ENSMUSG00000014873	303	176	64	52	9.81371381172518	4.46107992775348	2.51843201810888	1.20573179398269
Surf6	ENSMUSG00000036160	530	421	60	100	6.5833182416228	4.09249023768863	0.905481805576323	0.889253511917245
Suv39h1	ENSMUSG00000039231	1144	514	195	208	12.6293	4.44070303897586	2.61544833607139	1.64388707361153
Suv39h2	ENSMUSG00000026646	1186	1572	656	2978	10.3073925259558	10.6918595226136	6.92671730155835	18.5287204288527
Sva	ENSMUSG00000023289	1477	2138	484	940	84.4326258135789	95.6476001037037	33.6151195320334	38.4692981628544
Syap1	ENSMUSG00000031357	2484	1983	554	715	39.913868809695	24.9362718827247	10.8153728640378	8.22498064774788
Syce3	ENSMUSG00000078938	32	300	24	144	2.15345418288192	15.7995052923786	1.96225930524894	6.93752815778274
Sycp1	ENSMUSG00000027855	2177	3056	886	1598	23.5716338298486	25.8953140916987	11.6553273770871	12.3869573106869
Syncrip	ENSMUSG00000032423	1723	1860	139	434	8.31220856996762	7.02232095481583	0.814714512664044	1.49891668190247
Syngr1	ENSMUSG00000022415	134	269	72	73	1.11684813731744	1.75460023051763	0.729090299531466	0.43558086693034
Sys1	ENSMUSG00000045503	275	950	83	266	6.36439958142428	17.2061983941772	2.33379301025138	4.40720234311742
Tab3	ENSMUSG00000035476	1730	1398	676	1752	9.71933538185623	6.14658954534327	4.61420259386701	7.04662525668105
Taco1	ENSMUSG00000001983	0	169	33	16	0	2.77447269092414	0.841067034514467	0.240288930931596
Taf1c	ENSMUSG00000031832	0	0	0	0	0	0	0	0
Taf4b	ENSMUSG00000054321	1893	2195	578	975	10.2200524481906	9.27413922654596	3.79131480471699	3.76845848492886
Taf5l	ENSMUSG00000038697	376	366	68	139	4.41267957011069	3.36149298030784	0.969578457302918	1.16784701834395
Tagap1	ENSMUSG00000052031	883	989	133	132	13.9356648119044	12.2151795815548	2.55022281668353	1.49141164064859
Tagln2	ENSMUSG00000026547	0	10	4	154	0	0.210736286220101	0.130864615991638	2.96879408351973
Tango2	ENSMUSG00000013539	639	1454	422	797	12.6287779514477	22.4885498750231	10.1328687605931	11.2765279171436
Tap1	ENSMUSG00000037321	24	118	0	90	0.302761058423822	1.16495019022472	0	0.812807854079207
Tarbp2	ENSMUSG00000023051	222	343	170	216	4.61541473840226	5.58069714032232	4.29404090517814	3.21490480831329
Tars2	ENSMUSG00000028107	123	204	73	148	1.00690029741425	1.30691728335813	0.726045295255853	0.867360583396837
Tasp1	ENSMUSG00000039033	2511	3853	1048	1353	23.8746316877613	28.6698587310669	12.1062809444855	9.2096764559673
Tatdn3	ENSMUSG00000026632	126	214	56	142	3.73924393328465	4.97008255000178	2.01911370829842	3.01688118087701
Tbc1d10b	ENSMUSG00000042492	550	456	108	122	5.66507308437877	3.67573544659888	1.35153121536452	0.899620342230546
Tbc1d25	ENSMUSG00000039201	206	74	13	83	3.04696434824054	0.856581022224056	0.233616225248984	0.878890668924633
Tbc1d7	ENSMUSG00000021368	118	268	383	744	3.47687795055861	6.1798624501232	13.7108920095151	15.6941205079004
Tbcb	ENSMUSG00000006095	1160	2077	344	530	31.3498045850375	43.9288588434411	11.2952224690183	10.2543781154913
Tbcc	ENSMUSG00000036430	690	1376	208	884	13.9326762168044	21.7440512988227	5.10279694173798	12.7789251936321
Tbce	ENSMUSG00000039233	584	758	109	310	11.7160096912076	11.9007040996002	2.65676334551865	4.45231
Tbl2	ENSMUSG00000005374	358	596	12	221	2.39101724247277	3.11517549073013	0.0973734202981573	1.05669235157322
Tbl3	ENSMUSG00000040688	376	486	110	234	5.56366080191689	5.62789058100609	1.97753866034283	2.47882156691353
Tbrg4	ENSMUSG00000000384	579	451	57	269	6.25279	3.81161154810902	0.747876469829173	2.07971778101681
Tbx3	ENSMUSG00000018604	426	320	86	79	3.27751207808919	1.92673175972663	0.803882641091493	0.435129374022372
Tbxa2r	ENSMUSG00000034881	56	159	90	244	0.958163349647805	2.12904689937621	1.87091275138391	2.98880762894617
Tcf12	ENSMUSG00000032228	925	581	78	479	6.80167982426073	3.34339093321755	0.696832747749192	2.52154413534133
Tcf19	ENSMUSG00000050410	100	72	18	54	2.09894980811778	1.18269054845149	0.459022587056965	0.811432544681442
Tcfl5	ENSMUSG00000038932	936	1314	461	352	15.7542558894893	17.3082830162288	9.42719454743383	4.24151804450399
Tchh	ENSMUSG00000052415	450	1095	555	912	2.87592	5.47664630901625	4.30939675046138	4.17268351673383
Tchp	ENSMUSG00000002486	128	200	50	34	1.66379345181097	2.03449212403897	0.78962146044553	0.316391616269432
Tcirg1	ENSMUSG00000001750	214	234	47	34	2.41037449786823	2.06263880533129	0.643173446362052	0.274161379352113
Tcn2	ENSMUSG00000020432	68	84	184	226	1.1869502095024	1.14746500913316	3.90212259278632	2.8241557031197
Tcp11	ENSMUSG00000062859	64	120	31	117	1.0297104739591	1.51096003920197	0.605977289052504	1.3476515868542
Tdh	ENSMUSG00000021953	57	79	52	114	1.12771	1.22316673348953	1.24992753370855	1.61466880103277
Tdpoz3	ENSMUSG00000058005	86	175	220	364	2.91478751222388	4.64176419146916	9.05921626732644	8.83215010838143
Tdpoz4	ENSMUSG00000060256	173	466	439	693	5.78444542402657	12.1937733298454	17.8336255150258	16.588437021931
Tead4	ENSMUSG00000030353	20	20	38	29	0.241966060454669	0.189361214275799	0.558557068710735	0.251176534881073
Tef	ENSMUSG00000022389	270	297	163	91	2.25389919839403	1.94027706649137	1.65317118584412	0.543836968315545
Tefm	ENSMUSG00000046909	1995	2494	655	711	57.6866264921264	56.4371751052922	23.0108700547379	14.7183271478756
Tekt2	ENSMUSG00000028845	280	169	65	252	5.9782136703499	2.82381787360839	1.68611136754574	3.85186051330709
Ten1	ENSMUSG00000020778	127	146	25	63	5.23971870558412	4.71404456133062	1.25315201843434	1.86080733777557
Terf2ip	ENSMUSG00000033430	2380	1992	410	722	24.6096761970183	16.1196219708783	5.15077165276342	5.34469281097621
Tes	ENSMUSG00000029552	1014	1406	389	865	15.4526541438571	16.7682224350527	7.20235010522858	9.43708454657665
Tescl	ENSMUSG00000055826	132	86	22	106	5.54435459698252	2.82691073248661	1.12268842680863	3.18742182054888
Tex101	ENSMUSG00000062773	4	490	467	692	0.141231044014908	13.5395064803157	20.0330260847503	17.491734696577
Tex2	ENSMUSG00000040548	1990	854	177	144	14.9851510309342	5.03271682745805	1.61935032255052	0.776295643717899
Tfam	ENSMUSG00000003923	636	408	140	103	6.04092540640181	3.03279528848701	1.61560017241336	0.7003904102489
Tfap2e	ENSMUSG00000042477	674	1030	588	1260	11.8481304610314	14.1698003770838	12.558181481892	15.8568561046156
Tfcp2	ENSMUSG00000009733	723	511	191	340	8.08959615478113	4.47451553822031	2.59645864149014	2.72347924648041
Tfip11	ENSMUSG00000029345	136	140	57	33	1.42607937258896	1.14886606531037	0.726171404629848	0.247728138112804
Tfrc	ENSMUSG00000022797	5059	9125	992	1928	36.5639054021011	51.6127912497599	8.71082055282777	9.97588733704689
Tgif1	ENSMUSG00000047407	585	582	295	535	8.14151546645025	6.3388276992407	4.98805116806573	5.33039971619924
Tgs1	ENSMUSG00000028233	1062	1702	226	322	9.13373507372306	11.455657636714	2.3615211024902	1.98260581000395
Them4	ENSMUSG00000028145	1428	3512	157	263	30.7179969825673	59.1229056079365	4.10321086563146	4.05020535380445
Thoc5	ENSMUSG00000034274	492	439	381	418	8.19215884034928	5.72050484909005	7.70757456750215	4.98271620614005
Thop1	ENSMUSG00000004929	4	82	4	20	0.0575851142714556	0.923848313331013	0.0699632105611003	0.206127932046736
Thumpd3	ENSMUSG00000030264	2596	2996	289	313	44.7261716362136	40.3957265036256	6.04942892335977	3.86062825135821
Ticam1	ENSMUSG00000047123	0	12	1	0	0	0.123492953027355	0.0159765812102866	0
Timd2	ENSMUSG00000040413	40495	49775	4269	9720	445.329882407092	428.379105484894	57.0382361933803	76.5249947723509
Timd4	ENSMUSG00000055546	1072	3130	3904	5814	18.3419841218294	41.9114263839467	81.1560375711419	71.2169162077584
Timm10	ENSMUSG00000027076	2908	4038	730	1190	162.491617604767	176.579161716494	49.5585872707674	47.6036364989165
Timm13	ENSMUSG00000020219	328	780	212	408	9.96434014050648	18.5441050688832	7.8247425819784	8.87342887228783
Timm17b	ENSMUSG00000031158	535	826	598	1287	11.1103199511114	13.4242307076676	15.0880621905225	19.1340956050956
Timm22	ENSMUSG00000020843	755	1037	170	426	9.19399770089521	9.88263536700778	2.51516139406704	3.71384391441732
Timm8a1	ENSMUSG00000048007	4134	3529	979	1324	63.025091079408	42.1047646589822	18.1336487520622	14.4506573647529
Timmdc1	ENSMUSG00000002846	1356	970	122	534	24.2959554226243	13.6013683740729	2.65578932530744	6.84970958396713
Tk1	ENSMUSG00000025574	136	220	169	182	3.69697274895415	4.68022355459163	5.58153359784059	3.54189219101636
Tktl1	ENSMUSG00000031397	1856	1967	840	1687	27.952201320014	23.1834988281264	15.3701047564117	18.189038207668
Tlk1	ENSMUSG00000041997	1155	1369	727	1250	7.60754141824903	7.05671155052052	5.81776600847004	5.8942555789913
Tlk2	ENSMUSG00000020694	1721	3452	670	1974	9.09743581655317	14.2805683830104	4.30301074329892	7.47036612477817
Tm9sf1	ENSMUSG00000002320	5	45	8	20	0.0634408116227892	0.446835650870374	0.123324172724476	0.181670884534884
Tma16	ENSMUSG00000025591	3309	5827	1251	1649	105.249900635935	145.04625552221	48.3439057745418	37.5493299768377
Tma7	ENSMUSG00000091537	58093	54011	16921	21274	3393.86967508468	2469.39265008741	1201.03836383941	889.768692633161
Tmed4	ENSMUSG00000004394	1047	678	100	351	23.9775113615574	12.1513265995747	2.78238306616068	5.75467960688079
Tmed6	ENSMUSG00000031919	4637	7925	3715	5401	199.957219599181	267.445835965553	194.634	166.736537899463
Tmem106a	ENSMUSG00000034947	44	89	144	319	0.629539686393248	0.996545241541713	2.50318199723798	3.26751604545789
Tmem120a	ENSMUSG00000039886	243	350	244	712	7.07597368059197	7.97598917407376	8.63235434845626	14.842824001982
Tmem120b	ENSMUSG00000054434	12	111	30	38	0.240092774825343	1.73803052573849	0.729253626211469	0.54429964421911
Tmem129	ENSMUSG00000019295	444	630	178	196	6.03035940272996	6.69633777227711	2.9372419776897	1.90578062136495
Tmem132c	ENSMUSG00000034324	2026	3638	361	4655	14.7460070562101	20.7221239587205	3.19228528493352	24.2555591502688
Tmem141	ENSMUSG00000026939	0	218	78	14	0	6.01798913433621	3.34281567427361	0.353543595297222
Tmem147	ENSMUSG00000006315	814	1216	244	990	34.8991997692552	40.8000988281468	12.7098489139713	30.386653070127
Tmem160	ENSMUSG00000019158	652	864	172	671	29.7715040783425	30.8747535077962	9.54203763180258	21.9347308351341
Tmem167b	ENSMUSG00000068732	138	204	138	259	1.79315099633872	2.07445739181077	2.17859428277421	2.40931812891534
Tmem170	ENSMUSG00000031953	213	571	38	138	4.07960008278883	8.55875654423975	0.88426224567896	1.89222895519898
Tmem177	ENSMUSG00000036975	262	80	0	116	2.94834217891055	0.704535948125018	0	0.934525577616183
Tmem190	ENSMUSG00000013091	124	149	0	13	7.88817629426169	7.41784522835396	0	0.592045227045348
Tmem192	ENSMUSG00000025521	649	2099	898	1593	21.4685623853826	54.3384544284818	36.0905999048442	37.7251218673296
Tmem203	ENSMUSG00000078201	197	114	70	131	8.02104253751843	3.63250332838123	3.46275791877218	3.81849738887563
Tmem208	ENSMUSG00000014856	316	924	56	60	8.48466386071089	19.4158365037453	1.82681716465095	1.15333485788055
Tmem214	ENSMUSG00000038828	78	240	113	169	1.02497233320565	2.46811480979813	1.80407870947654	1.58986721457623
Tmem229b	ENSMUSG00000046157	538	750	274	434	4.67024410839406	5.09512854367003	2.88979720132504	2.69714095735844
Tmem248	ENSMUSG00000053094	1332	1406	689	2249	12.8919517010248	10.6496746908709	8.1020172703515	15.5833386744147
Tmem256	ENSMUSG00000070394	1074	1663	236	610	92.7337453020298	112.373095495574	24.7573992081815	37.7068247851388
Tmem263	ENSMUSG00000060935	2227	1847	168	855	21.9365866802769	14.2381087966189	2.01056	6.02936477251715
Tmem37	ENSMUSG00000050777	618	2708	248	180	22.6140480831068	77.5487983069944	11.0255690822296	4.71540446319304
Tmem62	ENSMUSG00000054484	207	296	470	1204	2.68784950463054	3.0078965134902	7.41467224975652	11.1922576417714
Tmem65	ENSMUSG00000062373	1484	2555	1036	2414	15.1553622572243	20.4201957740406	12.8543959711348	17.6492516503667
Tmem79	ENSMUSG00000001420	446	162	49	149	7.10210249194521	2.0188482115576	0.947998509384014	1.69861499672189
Tmem92	ENSMUSG00000075610	358	595	697	1324	5.20623215125372	6.7716428603332	12.3149535768278	13.7843120857217
Tmem97	ENSMUSG00000037278	1240	3534	2894	5423	34.6180279980727	77.2118149334987	98.1609299653949	108.386914465125
Tmpo	ENSMUSG00000019961	3136	3356	852	840	17.2130230069473	14.4158290501259	5.68172471253608	3.30078312423513
Tmppe	ENSMUSG00000079260	0	38	9	41	0	0.16142104444479	0.0593529059839556	0.159323722855698
Tmsb10	ENSMUSG00000079523	7898	7344	4181	7200	311.685232251788	226.813207768036	200.465093842831	203.417448104658
Tmsb15a	ENSMUSG00000060726	54	66	218	333	6.72099172337164	6.4286548958889	32.9651906751646	29.671564305266
Tmsb15b1	ENSMUSG00000089768	470	702	892	935	39.8422748201053	46.5714711581863	91.8693452027313	56.7432868517837
Tmsb4x	ENSMUSG00000049775	2974	4062	3845	5007	165.187412554087	176.568196742269	259.472793959033	199.099507957795
Tmx1	ENSMUSG00000021072	782	973	149	273	12.5438126019741	12.2144023177656	2.90381249954377	3.13503259235004
Tnfaip8l2	ENSMUSG00000013707	88	156	110	224	2.9344672478653	4.07106249272078	4.45654993795897	5.34750527653863
Tnfrsf12a	ENSMUSG00000023905	192	177	104	210	7.40431189513182	5.34187004325842	4.87277448892389	5.79774859645445
Tnfrsf13b	ENSMUSG00000010142	282	80	42	173	3.69653229574348	0.820676428478138	0.668889201357754	1.62348435806553
Tnfrsf17	ENSMUSG00000022496	140	244	113	210	6.41627243067727	8.75147310390489	6.29205776507087	6.89018152164845
Tnip2	ENSMUSG00000059866	96	144	0	9	1.81718234455804	2.13317430559968	0	0.121962521339454
Tnks2	ENSMUSG00000024811	1726	2851	376	1040	9.91081932557074	12.8115761160726	2.62310762756392	4.27522243877832
Tnnc2	ENSMUSG00000017300	0	2	0	0	0	0.0841727016058321	0	0
Tnpo3	ENSMUSG00000012535	799	605	206	363	6.7731867194179	4.01363818386078	2.12164631297788	2.20297466601042
Tob1	ENSMUSG00000037573	5500	2180	498	886	89.575094327617	27.785464055688	9.85401967742026	10.3303471344849
Toe1	ENSMUSG00000028688	2	83	25	20	0.0370661156353866	1.20382054019735	0.562919880790725	0.265358916504389
Tomm40	ENSMUSG00000002984	136	164	185	232	3.03790857942271	2.86692423764786	5.02073174828664	3.7100553243418
Tomm5	ENSMUSG00000078713	13943	17288	1793	2995	756.384987908764	733.952583403969	118.175231211989	116.316174161861
Tomm7	ENSMUSG00000028998	6918	8902	1880	2905	232.145249339465	233.77787631606	76.647252183236	69.7881986523924
Tomm70a	ENSMUSG00000022752	516	1392	109	599	5.0827475199923	10.7306158337269	1.3044722090887	4.22408128507342
Topbp1	ENSMUSG00000032555	1436	2565	450	1327	10.4558500920808	14.6160107509607	3.98086013917041	6.91723356153648
Tor1aip2	ENSMUSG00000050565	78	198	45	123	0.356994422289804	0.709199783742756	0.250229690951912	0.403021809334154
Tor1b	ENSMUSG00000026848	1074	1610	64	178	13.3360841592175	15.6453937792942	0.965524987923626	1.58234309931039
Tor3a	ENSMUSG00000060519	388	371	208	271	4.41835357343823	3.30627693217082	2.87774013574758	2.20929973801041
Tox4	ENSMUSG00000016831	1744	2101	124	393	14.5585192666637	13.7256636925871	1.25762715978326	2.34865855547263
Tpgs1	ENSMUSG00000020308	46	68	28	4	1.59539746924948	1.84568063688911	1.17985488826012	0.0993179318435813
Tppp3	ENSMUSG00000014846	2	88	26	168	0.0726843361287659	2.50282267431091	1.14800473188759	4.37095890279573
Tprkb	ENSMUSG00000054226	314	786	100	262	3.49545777766959	6.8475235530708	1.35248952513045	2.08800874270555
Tpst1	ENSMUSG00000034118	430	601	146	255	7.39814306153912	8.09217596307275	3.05187416757569	3.14087793820868
Tra2a	ENSMUSG00000029817	2514	3157	292	317	43.8411206964346	43.0851423446512	6.18669524317358	3.95760316954166
Traf2	ENSMUSG00000026942	361	346	87	56	4.38316189734162	3.28770608334219	1.2833912103702	0.486771279658818
Trak2	ENSMUSG00000026028	915	1294	843	1184	5.45691631243658	6.03944529707846	6.10820032493087	5.05515540015644
Trap1a	ENSMUSG00000051257	1654	2572	1244	1502	52.2517696790944	63.587688651485	47.7469216319509	33.9697257181622
Trappc2l	ENSMUSG00000015013	2542	3966	676	936	155.08025280153	189.352149771772	50.1057016094673	40.8802376445083
Trappc6a	ENSMUSG00000002043	115	1018	832	2235	5.17491379838179	35.8500391066736	45.4870847091806	72.0011471705996
Trappc8	ENSMUSG00000033382	1224	2697	437	951	7.87115970967065	13.5729681313118	3.41427298230059	4.3781882653198
Trib3	ENSMUSG00000032715	482	390	13	28	8.74565149059062	5.53791533627059	0.286581386019719	0.363713791358917
Trim33	ENSMUSG00000033014	1498	2525	481	781	6.28490883728257	8.29058407643013	2.45183784000884	2.3458206882197
Trim41	ENSMUSG00000040365	676	819	152	496	7.24983312570589	6.87387756335766	1.98054356582619	3.80819869384789
Trim43a	ENSMUSG00000090693	1657	2947	2611	3017	31.0026283671528	43.1511841452016	59.3529590338688	40.4117748867832
Trim43b	ENSMUSG00000079162	2637	6776	7295	9870	43.3838728197332	87.2425120353965	145.815261980188	116.249729262684
Trim43c	ENSMUSG00000067399	4171	5717	4381	5450	78.0005926575167	83.6685959486772	99.538356009453	72.9643678054631
Trim44	ENSMUSG00000027189	3138	3654	1673	2916	20.8087535187631	18.9626158013236	13.4787173258038	13.8432242859748
Trim6	ENSMUSG00000072244	321	334	179	285	3.12145701892734	2.54176485194052	2.11477834954138	1.98405540550211
Trim7	ENSMUSG00000040350	36	159	71	60	0.456773843684082	1.57881929974199	1.09450203292973	0.545012653604651
Trim71	ENSMUSG00000079259	349	297	222	425	2.50150590411728	1.66597749661374	1.93325248674396	2.18082915393727
Triml2	ENSMUSG00000091490	846	1493	843	870	20.1816445915687	27.8729268270112	24.4328012997235	14.8580581018111
Trip13	ENSMUSG00000021569	844	1257	58	374	13.8548	16.1484604004463	1.15676931621369	4.3952894447169
Trmt1	ENSMUSG00000001909	200	169	31	88	2.65817000699487	1.75782662632122	0.500580524849444	0.837321106821278
Trmt10a	ENSMUSG00000004127	807	853	150	249	6.76548879004911	5.59643226099168	1.52783481049035	1.49445072517304
Trmt12	ENSMUSG00000037085	220	268	288	477	1.98092514433685	1.88849897762052	3.15062974827776	3.07482477583557
Trmt61b	ENSMUSG00000085492	489	533	218	287	6.17922983629435	5.27095459583849	3.34689032661263	2.59635453558257
Trpt1	ENSMUSG00000047656	93	154	14	61	3.02529488558332	3.92050544787164	0.553314814293317	1.42059803167787
Trpv2	ENSMUSG00000018507	522	353	35	164	5.78324096788285	3.06063871054871	0.471116513509642	1.30077218683974
Trub2	ENSMUSG00000039826	493	782	48	98	4.58323492087899	5.68942698448494	0.542158079341826	0.652240682305767
Tsacc	ENSMUSG00000010538	396	258	86	243	22.7421211709561	11.5955690230701	6.00058693666597	9.99076320639025
Tsen15	ENSMUSG00000014980	734	1320	46	111	24.1301722543103	33.9605620825227	1.83730683918296	2.61242571474515
Tsen2	ENSMUSG00000042389	319	240	6	38	6.59155316559638	3.88101118342493	0.150628733454007	0.562130670875928
Tsen34	ENSMUSG00000035585	66	94	58	178	1.49309974860988	1.66421455746388	1.5941617263565	2.88284636391078
Tsen54	ENSMUSG00000020781	10	84	24	35	0.18871389501992	1.24056561839346	0.550268456289384	0.472855594622933
Tsga8	ENSMUSG00000035522	554	814	417	662	19.2320583715039	22.1144928834636	17.5878015411113	16.4524508523143
Tslp	ENSMUSG00000024379	3146	2789	530	1216	87.8292871628522	60.9348477219943	17.9769498554455	24.3036120209463
Tspan4	ENSMUSG00000025511	91	125	61	6	2.15838660861151	2.32024814815312	1.75783123921719	0.101881587828071
Tspan8	ENSMUSG00000034127	1103	1632	379	746	26.9694226333868	31.2286253358531	11.2588710306945	13.058448273267
Tsr1	ENSMUSG00000038335	162	138	31	41	1.78101316864531	1.1873199870828	0.41406956265242	0.322695256690891
Tsr2	ENSMUSG00000025264	187	144	30	173	1.82893274068661	1.10218677655952	0.35648140466579	1.21131986663549
Tsr3	ENSMUSG00000015126	418	1068	228	220	13.0390703109254	26.0722297393126	8.64101362961049	4.9130324792531
Tssc4	ENSMUSG00000045752	102	252	70	67	2.72300342179962	5.26483945366981	2.27041659810457	1.28049954056078
Tssk6	ENSMUSG00000047654	80	248	82	179	2.23007521186086	5.41025556508857	2.7771726109806	3.57222794295901
Tstd2	ENSMUSG00000035495	180	226	24	123	1.69885579955036	1.66927937478307	0.275204006036689	0.831085552040579
Tsx	ENSMUSG00000031329	634	725	195	320	28.808201443329	25.7811015846435	10.7651725774074	10.4095864095885
Ttc14	ENSMUSG00000027677	1055	1978	10	220	4.11197852988209	6.03338782013115	0.0473541315721733	0.613871779194486
Ttc4	ENSMUSG00000025413	4	126	40	18	0.0538948299752761	1.32859996350755	0.654796883781478	0.173626587221844
Ttf1	ENSMUSG00000026803	299	815	177	431	2.67929199356622	5.71535278734134	1.92699958922337	2.76492106394041
Tti2	ENSMUSG00000031577	0	32	29	95	0	0.18349284350852	0.258160665471199	0.498325132037579
Ttll1	ENSMUSG00000022442	24	137	316	629	0.401594029833757	1.79404424528761	6.42425226831614	7.53500006812886
Ttll12	ENSMUSG00000016757	8	14	10	5	0.0789695068391048	0.108151874424045	0.119930304575891	0.0353342642135818
Ttyh2	ENSMUSG00000034714	680	524	6	51	7.32227386186086	4.41575448262262	0.0784960500435956	0.393155033584802
Tubb2b	ENSMUSG00000045136	38	39	71	74	0.735768180916373	0.590960684427211	1.67022604712949	1.02575994071853
Tubgcp2	ENSMUSG00000025474	1028	2176	868	2081	10.4812007508685	17.3625453008834	10.7521953830675	15.1896096675785
Tuft1	ENSMUSG00000005968	968	1100	98	138	13.6659787309539	12.1533119238163	1.6809351414495	1.3947651213777
Tulp4	ENSMUSG00000034377	1111	2879	1796	3923	4.19194730698552	8.50119537072128	8.23317953826416	10.5968472225946
Txndc12	ENSMUSG00000028567	260	640	525	757	7.59477144855677	14.6304576480341	18.6320294608974	15.8304714751176
Txndc15	ENSMUSG00000021497	44	413	74	107	1.07232005521208	7.87696	2.19110388805384	1.86686166877757
Txndc8	ENSMUSG00000038709	15	0	0	11	0.900347905595036	0	0	0.472681269979754
Txnl4a	ENSMUSG00000057130	1457	2025	723	1413	9.48921102602053	10.3212466538548	5.72095258112623	6.58823867022724
Txnl4a	ENSMUSG00000024571	268	428	136	323	1.74544169867776	2.18147830511104	1.07614045786054	1.5060163414603
Tyk2	ENSMUSG00000032175	746	745	131	224	5.69709163822171	4.45253381755291	1.21547259431347	1.22466979039957
Uap1l1	ENSMUSG00000026956	164	226	6	34	3.52987758013893	3.80680657881414	0.156901300723347	0.523903526535213
Uba5	ENSMUSG00000032557	236	370	56	42	3.65636707040427	4.4861737133966	1.05410848884522	0.465847410123109
Uba52	ENSMUSG00000090137	184	341	82	167	6.35199066606566	9.21261630024648	3.43926292732756	4.12729116998682
Ubac1	ENSMUSG00000036352	476	449	66	523	5.13450577583009	3.79030895225288	0.864958214045603	4.0387780923224
Ubald1	ENSMUSG00000039568	278	206	58	152	7.46435618125832	4.32863887421161	1.89206063481706	2.92178163996406
Ubap1	ENSMUSG00000028437	1028	1664	378	1487	6.62907342586556	8.39749227401632	2.96149505872327	6.86479056796733
Ube2dnl1	ENSMUSG00000050435	113	0	67	142	5.65979132041168	0	4.07714611478121	5.09174831873456
Ube2e1	ENSMUSG00000021774	58	117	122	466	1.55731172126972	2.45849877807164	3.97985168013243	8.95756739620559
Ube2f	ENSMUSG00000034343	570	1073	903	1518	9.19869759575848	13.5515129456973	17.7051142745339	17.5379919598733
Ube2j1	ENSMUSG00000028277	160	338	106	746	1.66787137693796	2.75737510011172	1.34248034494727	5.56721520221634
Ube2j2	ENSMUSG00000023286	956	1907	115	751	9.82245924175023	15.3337935723256	1.43555448782103	5.52406638542174
Ube2l3	ENSMUSG00000038965	3732	4733	315	684	53.2326816885657	52.8335497348944	5.45892039858566	6.98472674912067
Ube2o	ENSMUSG00000020802	568	645	40	70	4.07121877804761	3.61803193709044	0.348333781395309	0.359195390060256
Ubr5	ENSMUSG00000037487	3166	3132	1070	1346	12.0335744449025	9.31627003315242	4.94113834775496	3.66256556042659
Ubtd1	ENSMUSG00000025171	24	64	42	54	0.584901848297495	1.22064198058909	1.24359950403056	0.942154487046625
Ubtd2	ENSMUSG00000044949	2958	4743	194	916	36.2821807283031	45.5286647349689	2.8910555755015	8.04354128503931
Ubtf	ENSMUSG00000020923	877	512	44	70	5.32327700960414	2.43212566218828	0.324482774800993	0.304182427857258
Ubtfl1	ENSMUSG00000074502	4351	4506	3413	6190	58.7304199514274	47.5994337790404	55.9718689982242	59.8165389892933
Ubxn1	ENSMUSG00000071655	1120	2406	294	786	36.5935958820716	61.5204161036143	11.6706190505554	18.385109464964
Ubxn6	ENSMUSG00000019578	536	716	252	445	5.40127477186285	5.6465227200169	3.08525823339507	3.21031835136288
Ubxn8	ENSMUSG00000052906	437	767	216	601	5.77305079971409	7.92968402469256	3.46686707924174	5.6840124832948
Ucp2	ENSMUSG00000033685	2	30	2	16	0.0472263706826499	0.554386194586635	0.0573778233821206	0.270477514893814
Ufc1	ENSMUSG00000062963	397	483	412	462	14.5271473931932	13.8316357393938	18.3166712172525	12.1028714555288
Ugcg	ENSMUSG00000028381	2931	2893	376	1081	29.3292143229436	22.6552897305734	4.57121821302548	7.74402798322693
Ugdh	ENSMUSG00000029201	586	1390	250	353	8.9302320791916	16.5774034030749	4.62875970773045	3.85120328894978
Uhmk1	ENSMUSG00000026667	6436	11181	2796	5253	29.5365335195789	40.1569493060259	15.5897859922321	17.258676901605
Ulk1	ENSMUSG00000029512	926	812	414	498	6.60922822606089	4.53557515565051	3.59004259255772	2.54463627504531
Umps	ENSMUSG00000022814	613	862	123	269	6.54776549943455	7.20570510888136	1.5962365538142	2.05703429201606
Unc119b	ENSMUSG00000046562	942	914	112	138	9.62282351145987	7.30692062767905	1.3900458908626	1.0092234037748
Unkl	ENSMUSG00000015127	76	36	42	28	0.562956386831716	0.208689325478154	0.37798097982776	0.148482680349749
Upf3a	ENSMUSG00000038398	168	544	233	303	4.46253808454813	11.3085814325883	7.51948457119977	5.76198192060194
Upk1a	ENSMUSG00000006313	0	54	48	167	0	1.22197572401194	1.68629276737011	3.45704730477529
Upk3a	ENSMUSG00000022435	423	788	373	402	14.2329862399852	20.7500169506572	15.248390017872	9.68363305357174
Upp1	ENSMUSG00000020407	634	1090	493	858	15.4007291005786	20.7212093235141	14.5498474796212	14.9209309505358
Uqcc3	ENSMUSG00000071654	5460	6456	446	1109	244.513255517073	226.26108387758	24.2663312539104	35.5547738335717
Uqcr11	ENSMUSG00000020163	1913	2938	823	1596	163.282360383799	196.251356587168	85.3460906675835	97.5245142348553
Uqcrb	ENSMUSG00000021520	10439	9596	639	1574	708.906777084438	509.984581450565	52.7218433635875	76.5229259701132
Uqcrc1	ENSMUSG00000025651	44	267	21	35	0.988787876998091	4.69567785009057	0.57336245249235	0.563086493113782
Urm1	ENSMUSG00000069020	56	81	54	125	0.972470968494623	1.10080454279284	1.13930991159869	1.55401511998604
Uros	ENSMUSG00000030979	0	6	47	120	0	0.051898582873094	0.631139015972741	0.949523084658414
Use1	ENSMUSG00000002395	223	445	151	172	7.64866982657878	11.9447657753456	6.29241700331039	4.22343784085806
Usp14	ENSMUSG00000047879	334	566	409	519	2.85083	3.78074431001829	4.24137923244734	3.1713798801936
Usp17la	ENSMUSG00000054568	406	126	468	1252	5.70367622489952	1.38527485813811	7.98792873467421	12.5918565842714
Usp17lb	ENSMUSG00000062369	1453	3948	8699	12444	35.089224063783	74.6142659151068	255.233090365763	215.141782116064
Usp17lc	ENSMUSG00000058976	1607	1720	1968	4059	35.2407241115914	29.5184785973263	52.434066267424	63.7242315533106
Usp17ld	ENSMUSG00000057321	56	53	158	494	1.27228649907447	0.942343713093864	4.36127504418043	8.03489950990116
Usp17le	ENSMUSG00000043073	88	51	213	293	1.73732915046031	0.787963656518044	5.10903097493297	4.14117576583179
Usp29	ENSMUSG00000051527	261	377	98	179	0.660161299908873	0.746255389306596	0.301158501519804	0.324129973754522
Usp31	ENSMUSG00000063317	1655	1782	735	1127	5.92950794859643	4.99648897415145	3.19939229291004	2.89068775292239
Usp32	ENSMUSG00000000804	978	1992	700	1462	5.25645056842486	8.37875786730082	4.5710004878073	5.6254557318477
Usp4	ENSMUSG00000032612	418	515	652	760	4.22247852359771	4.07131750791076	8.00199473017709	5.49618533250568
Usp5	ENSMUSG00000038429	4	269	21	120	0.0463297604704988	2.43830999977006	0.295514541340595	0.995033995034199
Usp50	ENSMUSG00000027364	1530	2990	766	1311	32.5732274312529	49.8169489240833	19.8133370801116	19.9815264127805
Utf1	ENSMUSG00000047751	74	54	18	28	2.37402079935059	1.35576099724428	0.701592281768965	0.643083608687189
Utp14b	ENSMUSG00000079470	3718	3036	330	1043	34.7558566199691	22.2104	3.7479349892707	6.9800659963259
Utp23	ENSMUSG00000022313	2144	3172	324	593	27.3526331607672	31.6697120619884	5.02202497200411	5.41608737871276
Utp6	ENSMUSG00000035575	786	1334	197	271	7.55631690957673	10.0364476476348	2.30098263770263	1.86514893924516
Vhl	ENSMUSG00000033933	2295	3704	524	1466	30.9670059190519	39.1132659952171	8.59027984349463	14.1614298869404
Vps16	ENSMUSG00000027411	88	327	30	95	0.986108235055007	2.86765064892715	0.408434731934156	0.762117839692521
Vps33a	ENSMUSG00000029434	10	126	275	490	0.0904579000921929	0.891976932233315	3.02230780916518	3.17321275069274
Vps51	ENSMUSG00000024797	74	10	25	32	1.04669864205499	0.110694620887943	0.429624903317285	0.324038436695288
Vsx2	ENSMUSG00000021239	857	967	175	138	9.78004407970697	8.63620694531816	2.42637284403387	1.12744583255186
Wac	ENSMUSG00000024283	1090	1564	328	1032	7.18577047063626	8.06900840350512	2.6271216550286	4.87060767829689
Wdfy2	ENSMUSG00000014547	100	282	93	167	1.85054102923561	4.0839874893507	2.09093804511951	2.21244151230522
Wdr12	ENSMUSG00000026019	685	2016	116	279	7.55090354475142	17.3914364891368	1.55355215631306	2.20175587249833
Wdr18	ENSMUSG00000035754	257	457	16	114	3.23767626444399	4.50560457796797	0.244894921192206	1.02816249652764
Wdr3	ENSMUSG00000033285	887	581	38	48	9.61805219896919	4.93033260868707	0.500618165313001	0.372615877161408
Wdr4	ENSMUSG00000024037	72	42	3	2	0.688800865565765	0.31444670944369	0.0348691965232219	0.013697704481769
Wdr44	ENSMUSG00000036769	3506	3214	1873	2782	31.2287258552743	22.4039606952025	20.2693409759294	17.7401009989964
Wdr45	ENSMUSG00000039382	848	1366	253	372	19.0566390839632	24.0235803116993	6.90765240383641	5.98480501252363
Wdr45b	ENSMUSG00000025173	863	1453	350	612	13.7013694643823	18.0532490016693	6.75119611296453	6.95602625973929
Wdr62	ENSMUSG00000037020	70	52	41	46	0.542483674896912	0.315375936545633	0.386039716332685	0.255213165344413
Wdr73	ENSMUSG00000025722	523	1072	164	289	7.52343285319537	12.0682895624362	2.86627401287909	2.97624591330682
Wdr74	ENSMUSG00000042729	554	538	121	146	17.1235602776181	13.0137708127263	4.54390423906847	3.23067868910958
Wdr77	ENSMUSG00000000561	1884	2510	201	368	19.7331528580064	20.5743384285395	2.55782681954611	2.75943398814269
Wdr81	ENSMUSG00000045374	359	402	81	61	1.93370421988077	1.69456497492523	0.530078406547112	0.235224221774422
Wdr83os	ENSMUSG00000059355	446	232	179	348	23.7447976018254	9.66625336667147	11.5783358278897	13.2638458591275
Wipi2	ENSMUSG00000029578	2042	1991	357	559	19.4302644234133	14.8262326050717	4.12715411980686	3.80795133887132
Wrap53	ENSMUSG00000041346	44	226	40	60	0.824487776590553	3.31418357239157	0.910649039780686	0.804895323777664
Wwox	ENSMUSG00000004637	168	434	423	1011	2.77743929651352	5.6151530714963	8.49640408752642	11.9658363413719
Wwp1	ENSMUSG00000041058	2601	5566	1982	5424	14.8960607317192	24.9465710941473	13.7909514625069	22.2385963399859
Wwtr1	ENSMUSG00000027803	374	549	647	783	2.90931817655208	3.34217001689679	6.11481604553655	4.36051705161849
Xab2	ENSMUSG00000019470	82	74	34	12	1.14980375585159	0.812041391076008	0.579226316523653	0.120461349888654
Xiap	ENSMUSG00000025860	1567	1303	638	718	8.09704715543646	5.2691269711983	4.00532580372408	2.65606516048809
Xpa	ENSMUSG00000028329	1291	1529	452	685	50.3076070224348	46.6285036872668	21.3995849434033	19.1097320666732
Xpnpep1	ENSMUSG00000025027	1075	1234	489	520	15.8688848097076	14.2557371552687	8.77013543811158	5.49538211537531
Xpo4	ENSMUSG00000021952	632	463	553	302	1.96749943298399	1.12801559744446	2.0916170175913	0.67307132637998
Xrn1	ENSMUSG00000032410	1243	1634	283	728	4.50062993400707	4.63010461866897	1.24493910541997	1.88707935765768
Ybx2	ENSMUSG00000018554	354	522	360	832	7.72209293942941	8.91125438595109	9.54099703226259	12.9930675853328
Yeats2	ENSMUSG00000041215	225	293	0	30	1.14014644907868	1.16193629403541	0	0.108831843206865
Yif1a	ENSMUSG00000024875	282	1156	200	598	7.02910595285716	22.5499400519051	6.05676153049043	10.6710897922239
Yif1b	ENSMUSG00000030588	0	68	22	34	0	1.05341240605426	0.529096779868321	0.481824041159246
Ylpm1	ENSMUSG00000021244	463	1035	59	237	1.55901719013217	2.72738745675575	0.241368961697571	0.571314001668353
Yme1l1	ENSMUSG00000026775	9351	5014	841	1427	76.1303146566892	31.9462932278863	8.3186923163243	8.31725754861453
Yrdc	ENSMUSG00000028889	640	1063	184	667	15.3263856259164	19.9218476867579	5.35349122768368	11.4351592598238
Ythdf1	ENSMUSG00000038848	1878	1080	142	274	22.0399261507124	9.91915961402313	2.02470795495609	2.30208692824634
Ywhah	ENSMUSG00000018965	2443	2668	744	2900	51.5389629134005	44.0488535646194	19.0697342799788	43.7992642457018
Yy1	ENSMUSG00000021264	5975	3761	228	809	37.9835874761053	18.711042301995	1.76097185857966	3.68182550232079
Yy2	ENSMUSG00000091736	0	0	0	0	0	0	0	0
Zbed5	ENSMUSG00000034173	630	943	172	525	9.08019343985079	10.6365998197319	3.01191350500352	5.41714503832159
Zbtb17	ENSMUSG00000006215	364	534	67	131	3.68699900806909	4.23301171461621	0.824529004703985	0.949947363481853
Zbtb32	ENSMUSG00000006310	88	118	181	246	1.71908947433999	1.80399	4.29589721435438	3.44038879968084
Zbtb43	ENSMUSG00000026788	868	879	83	128	6.23953678288616	4.94490639949549	0.724886838030562	0.658717501985939
Zbtb44	ENSMUSG00000047412	2442	4605	1106	2540	10.2536	15.1319971397518	5.64215047462178	7.63519908059159
Zbtb48	ENSMUSG00000028952	216	162	40	44	3.27692870002139	1.92337883017126	0.737280470038501	0.477884039767546
Zbtb5	ENSMUSG00000049657	400	948	672	809	2.6557987581037	4.92583755723921	5.42080697278762	3.84538920438642
Zbtb8a	ENSMUSG00000028807	448	431	857	902	7.47960622874464	5.63137653641603	17.3836528376492	10.7811196795741
Zbtb9	ENSMUSG00000079605	0	0	0	0	0	0	0	0
Zc3h12a	ENSMUSG00000042677	164	118	22	4	2.17581402355088	1.22517043178714	0.354617449608714	0.037992207083124
Zc3h4	ENSMUSG00000059273	182	554	164	268	1.11932195964682	2.66642871171911	1.22542569349169	1.17998106728919
Zc3hav1	ENSMUSG00000029826	3090	2175	365	839	17.4125430803449	9.59178779428664	2.49894148412561	3.38471646685299
Zc3hc1	ENSMUSG00000039130	698	668	216	334	13.9578921592444	10.4538786548913	5.24780470834174	4.78153668054357
Zcchc14	ENSMUSG00000061410	633	1042	354	338	3.63753900586605	4.68606430749751	2.4715346800632	1.39052
Zcchc9	ENSMUSG00000021621	442	522	263	406	10.7367859029271	9.9233681347471	7.76188618081215	7.06048713976404
Zcwpw1	ENSMUSG00000037108	2167	1692	286	334	32.8353264137664	20.0640851166553	5.26511616448769	3.62314322577019
Zdhhc12	ENSMUSG00000015335	122	146	41	56	3.80247434836452	3.56119614264675	1.55256509030951	1.24954269024646
Zdhhc16	ENSMUSG00000025157	39	38	2	61	0.725317753033082	0.553074802955263	0.0451911292604808	0.812175986126677
Zdhhc4	ENSMUSG00000001844	4	289	137	424	0.076889215078364	4.34750264688718	3.19952494888441	5.83482589464114
Zdhhc7	ENSMUSG00000031823	434	512	152	238	5.65908933514394	5.22472404866026	2.40801898157564	2.2217254315542
Zfand5	ENSMUSG00000024750	6974	7804	1827	3727	35.1432751256535	30.7761384039055	11.185575525454	13.4454793844158
Zfp1	ENSMUSG00000055835	139	387	102	206	2.58898840521122	5.64108763284491	2.30820817425492	2.74687650385905
Zfp113	ENSMUSG00000037007	251	972	500	667	1.44371088169706	4.37531524303873	3.49410547334707	2.74655911742908
Zfp217	ENSMUSG00000052056	372	692	307	690	2.36928793366922	3.44919361473346	2.37559704283914	3.14615853153484
Zfp263	ENSMUSG00000022529	349	554	16	106	4.00611309505766	4.97673045484649	0.223139912770443	0.871084433376407
Zfp281	ENSMUSG00000041483	3179	4405	2586	3698	22.4273960817656	24.3204056300468	22.1654393171066	18.6772030772733
Zfp335	ENSMUSG00000039834	0	0	0	3	0	0	0	0.017489301017751
Zfp346	ENSMUSG00000021481	294	598	82	55	3.00165370337198	4.7780535922797	1.01715375463899	0.402006018364125
Zfp352	ENSMUSG00000070902	1526	3420	4585	10182	25.1168261961249	44.0527382858086	91.6872748001478	119.977533206505
Zfp367	ENSMUSG00000044934	4688	3788	541	1552	45.3616780808859	28.6845509657516	6.3600169345775	10.7510240917439
Zfp386	ENSMUSG00000042063	2031	1670	555	820	16.1569914448252	10.3968940662424	5.36417641683126	4.67004465112727
Zfp407	ENSMUSG00000048410	534	599	113	119	2.51295889887375	2.20601025526241	0.64607371082923	0.400910747449145
Zfp414	ENSMUSG00000073423	27	97	115	334	0.83246749183435	2.34051715931644	4.30785282095093	7.37236102940479
Zfp42	ENSMUSG00000051176	1535	1849	492	589	31.7179752639199	29.8999569923029	12.3515561432286	8.71302539857688
Zfp428	ENSMUSG00000064264	2	42	2	11	0.0606591362639416	0.996901140779097	0.0736980029749161	0.238844651497512
Zfp445	ENSMUSG00000047036	4	160	50	42	0.023590732233235	0.738478725974464	0.358270402734636	0.177332088607878
Zfp472	ENSMUSG00000053600	896	1073	450	514	14.2679009703653	13.3717538950698	8.70610875964911	5.85965173365807
Zfp53	ENSMUSG00000057409	475	239	135	374	5.74109468870278	2.26066170399243	1.98241404721987	3.23615497602248
Zfp54	ENSMUSG00000023882	867	1968	1580	2543	8.48182637878646	15.0671791164711	18.7796228243101	17.8103826385211
Zfp566	ENSMUSG00000078768	744	587	195	356	16.3637699721386	10.1038085351937	5.21080161991528	5.60553459649319
Zfp583	ENSMUSG00000030443	266	299	3	21	3.58011757904119	3.14936805494747	0.0490564826312236	0.202344571268663
Zfp593	ENSMUSG00000028840	0	10	0	0	0	0.147387422852317	0	0
Zfp597	ENSMUSG00000039789	688	671	233	485	4.54769	3.47105496288093	1.87118967748683	2.29509539613938
Zfp599	ENSMUSG00000062794	181	838	28	327	1.88466782253078	6.82868116541909	0.354220563822918	2.43758967990271
Zfp617	ENSMUSG00000066880	1291	1396	512	476	16.297070795938	13.7913031339358	7.85258721521603	4.30176688036342
Zfp622	ENSMUSG00000052253	2506	2129	383	598	33.2712224493072	22.1207541472389	6.17797238958885	5.68388764173754
Zfp623	ENSMUSG00000050846	186	662	52	158	2.78434219558111	7.75540050209938	0.94574162948744	1.69325887541932
[truncated: 43 more rows]
