# Supplementary material for: The reprogramming and function of H4K20me1 during early embryo development
Source: EMBO Rep. 2026 Apr 22;27(11):3050–77. doi: 10.1038/s44319-026-00780-x (PMC13261155; doi:10.1038/s44319-026-00780-x)
Supplement: Supplementary file 9 — Figure EV3 Source Data [file 44319_2026_780_MOESM9_ESM.zip]

Archive with 13 entries (11 files):
- Figure EV3/
- Figure EV3/Fig EV3A.xlsx
- Figure EV3/Fig EV3C/
- Figure EV3/Fig EV3C/4cell-2001-MaxIP_hp_RGB.tif
- Figure EV3/Fig EV3C/4cell-2001-MaxIP_hp_RGB_DAPI.tif
- Figure EV3/Fig EV3C/4cell-2001-MaxIP_hp_RGB_H4K20me1.tif
- Figure EV3/Fig EV3C/8cell-1008-MaxIP_hp_RGB.tif
- Figure EV3/Fig EV3C/8cell-1008-MaxIP_hp_RGB_DAPI.tif
- Figure EV3/Fig EV3C/8cell-1008-MaxIP_hp_RGB_H4K20me1.tif
- Figure EV3/Fig EV3C/blast-1007-MaxIP_hp_RGB.tif
- Figure EV3/Fig EV3C/blast-1007-MaxIP_hp_RGB_DAPI.tif
- Figure EV3/Fig EV3C/blast-1007-MaxIP_hp_RGB_H4K20me1.tif
- Figure EV3/Fig EV3D.xlsx
