# Supplementary material for: The reprogramming and function of H4K20me1 during early embryo development
Source: EMBO Rep. 2026 Apr 22;27(11):3050–77. doi: 10.1038/s44319-026-00780-x (PMC13261155; doi:10.1038/s44319-026-00780-x)
Supplement: Supplementary file 9 — Figure EV3 Source Data [file 44319_2026_780_MOESM9_ESM.zip › Figure EV3/Fig EV3D.xlsx]

## Sheet: Sheet1
Fluorescence intensity of H4K20me1 per sample
	4-cell	8-cell	Blastocyst
Sample1	3.768	9.102	25.242
Sample2	4.277	4.763	23.319
Sample3	3.526	3.978	18.643
Sample4	3.456	3.468	10.262
Sample5			27.151
Sample6			14.616
Sample7			23.831
