# Supplementary material for: The reprogramming and function of H4K20me1 during early embryo development
Source: EMBO Rep. 2026 Apr 22;27(11):3050–77. doi: 10.1038/s44319-026-00780-x (PMC13261155; doi:10.1038/s44319-026-00780-x)
Supplement: Supplementary file 10 — Figure EV5 Source Data [file 44319_2026_780_MOESM10_ESM.zip]

Archive with 14 entries (12 files):
- Figure EV5/
- Figure EV5/Fig EV5A.xlsx
- Figure EV5/Fig EV5B/
- Figure EV5/Fig EV5B/5-008-MaxIP_hp_RGB.tif
- Figure EV5/Fig EV5B/5-008-MaxIP_hp_RGB_DAPI.tif
- Figure EV5/Fig EV5B/5-008-MaxIP_hp_RGB_H4K20me1.tif
- Figure EV5/Fig EV5B/7.5-006-MaxIP_hp_RGB.tif
- Figure EV5/Fig EV5B/7.5-006-MaxIP_hp_RGB_DAPI.tif
- Figure EV5/Fig EV5B/7.5-006-MaxIP_hp_RGB_H4K20me1.tif
- Figure EV5/Fig EV5B/CON-004-MaxIP_hp_RGB.tif
- Figure EV5/Fig EV5B/CON-004-MaxIP_hp_RGB_DAPI.tif
- Figure EV5/Fig EV5B/CON-004-MaxIP_hp_RGB_H4K20me1.tif
- Figure EV5/Fig EV5C.xlsx
- Figure EV5/Fig EV5E.xlsx
