# Supplementary material for: The reprogramming and function of H4K20me1 during early embryo development
Source: EMBO Rep. 2026 Apr 22;27(11):3050–77. doi: 10.1038/s44319-026-00780-x (PMC13261155; doi:10.1038/s44319-026-00780-x)
Supplement: Supplementary file 10 — Figure EV5 Source Data [file 44319_2026_780_MOESM10_ESM.zip › Figure EV5/Fig EV5A.xlsx]

## Sheet: Sheet1
Gene expression (FPKM)
	SET8	PHF8
8w oocyte	6.62	21.36
MII oocyte	1844	23.88
Zygote	11.61	33.39
Late 2-cell	30.45	7.83
4-cell	29.16	3.2
8-cell	20.88	3.58
ICM	8.93	2.69
