# Supplementary material for: The reprogramming and function of H4K20me1 during early embryo development
Source: EMBO Rep. 2026 Apr 22;27(11):3050–77. doi: 10.1038/s44319-026-00780-x (PMC13261155; doi:10.1038/s44319-026-00780-x)
Supplement: Supplementary file 10 — Figure EV5 Source Data [file 44319_2026_780_MOESM10_ESM.zip › Figure EV5/Fig EV5C.xlsx]

## Sheet: Sheet1
Fluorescence intensity of H4K20me1 per sample
	Control	5 UNC0379	7.5 UNC0379
Sample1	106.356	76.631	82.107
Sample2	116.233	77.932	78.46
Sample3	193.162	99.271	80.501
Sample4	167.552	79.248	98.646
Sample5	106.617	76.83	81.833
Sample6	124.8	85.717	81.247
Sample7	93.661	94.836	93.536
