# Supplementary material for: The reprogramming and function of H4K20me1 during early embryo development
Source: EMBO Rep. 2026 Apr 22;27(11):3050–77. doi: 10.1038/s44319-026-00780-x (PMC13261155; doi:10.1038/s44319-026-00780-x)
Supplement: Supplementary file 10 — Figure EV5 Source Data [file 44319_2026_780_MOESM10_ESM.zip › Figure EV5/Fig EV5E.xlsx]

## Sheet: Sheet1
Proportion of embryos at each stage (%)
	Control			Control(DMSO)			UNC0379(5μM Rescue)			UNC0379(7.5μM Rescue)
Zygote	100	100	100	100	100	100	100	100	100	100	100	100
2-cell	88.5	84.85	82.14	88	94.44	78.57	67.86	71.88	60	58.16	61.54	75
4-cell	88.5	81.82	82.14	84	83.33	75	57.14	56.25	56.67	38.71	23.08	75
8-cell	88.5	75.76	75	84	66.67	71.43	42.86	50	56.67	30	15.38	75
Blastocyst	84.6	71.86	75	72	66.67	67.86	42.86	40.63	46.67	30	15.38	57.14
