# Supplementary material for: The reprogramming and function of H4K20me1 during early embryo development
Source: EMBO Rep. 2026 Apr 22;27(11):3050–77. doi: 10.1038/s44319-026-00780-x (PMC13261155; doi:10.1038/s44319-026-00780-x)
Supplement: Supplementary file 11 — Figure EV6 Source Data [file 44319_2026_780_MOESM11_ESM.zip]

Archive with 2 entries (1 files):
- Figure EV6/
- Figure EV6/Fig EV6H.xlsx
