# Supplementary material for: The reprogramming and function of H4K20me1 during early embryo development
Source: EMBO Rep. 2026 Apr 22;27(11):3050–77. doi: 10.1038/s44319-026-00780-x (PMC13261155; doi:10.1038/s44319-026-00780-x)
Supplement: Supplementary file 11 — Figure EV6 Source Data [file 44319_2026_780_MOESM11_ESM.zip › Figure EV6/Fig EV6H.xlsx]

## Sheet: Maternal_genes_fpkm_subset_raw_
gene_symbol	gene_id	R.C.3_raw	R.C.4_raw	R.UNC.2_raw	R.UNC.3_raw	R.C.3_fpkm	R.C.4_fpkm	R.UNC.2_fpkm	R.UNC.3_fpkm
0610010K14Rik	ENSMUSG00000020831	1168	2092	524	1230	47.6083197747865	66.7326341169252	25.9496076761864	35.8923366012706
0610040F04Rik	ENSMUSG00000087341	5516	6498	4134	7136	85.7812455579489	79.0832254082763	78.1084573451772	79.4473728829094
1110004F10Rik	ENSMUSG00000030663	2086	3087	1045	1360	55.4494263459129	64.2178792361375	33.7488160301722	25.8808342108395
1110059E24Rik	ENSMUSG00000035171	4180	6316	5365	8293	108.93284930626	128.813469913503	169.868090817031	154.721567265349
1110059G10Rik	ENSMUSG00000032551	2909	3204	1507	1887	32.2096494212654	27.7633175355548	20.2728602533301	14.9579055205462
1190005I06Rik	ENSMUSG00000043687	943	875	752	2557	47.2953644640785	34.3440504193607	45.8230742162851	91.8108949460553
1500011B03Rik	ENSMUSG00000072694	42	110	324	1271	0.898794688966637	1.84221565446692	8.42394873107302	19.4721257969285
1700010I14Rik	ENSMUSG00000023873	92	184	212	440	1.82306867359392	2.85344562035873	5.10399875555034	6.24201038098929
1700016H13Rik	ENSMUSG00000029320	1104	1615	973	2192	43.4298896703094	49.7197293132378	46.5041799733965	61.7329188115784
1700017B05Rik	ENSMUSG00000032300	76	310	43	167	0.573225149461398	1.82982650471049	0.394039352954961	0.901747037139399
1700018B08Rik	ENSMUSG00000031809	54	140	645	1164	1.49744897562453	3.03824565259799	21.7308886081942	23.1082928410099
1700019D03Rik	ENSMUSG00000043629	402	516	605	856	3.47587843851466	3.49160256828505	6.35555379163387	5.29869473647463
1700028K03Rik	ENSMUSG00000089798	706	545	432	719	8.08410841511916	4.88382964363439	6.00994742290707	5.89403794493915
1700030J22Rik	ENSMUSG00000031847	170	282	205	352	2.07765012040978	2.69717531726905	3.04394534947381	3.0798017722162
1700066M21Rik	ENSMUSG00000038323	744	2408	595	1646	9.20768167371418	23.3222485705115	8.94651355867678	14.5835683296471
1700067K01Rik	ENSMUSG00000046408	2	23	41	85	0.0561302867238735	0.505163166952649	1.39801109941897	1.70782277032312
1810009A15Rik	ENSMUSG00000071653	6475	10120	3077	6082	296.38759057083	362.524474940779	171.122547708323	199.307328647037
1810037I17Rik	ENSMUSG00000054091	14504	13376	3688	6997	553.030091127408	399.138671732731	170.848583150625	190.998279112329
1810055G02Rik	ENSMUSG00000035372	284	372	70	212	4.49357310706275	4.60630815012324	1.34564657217592	2.40140793622986
2210406O10Rik	ENSMUSG00000039563	707	651	1433	2304	15.4404734326498	11.1265048978329	38.0230444098498	36.0230335329001
2210408I21Rik	ENSMUSG00000071252	353	318	612	1255	2.33250642304131	1.64441655047701	4.91313913227414	5.93674612879724
2300002M23Rik	ENSMUSG00000039269	22	72	24	80	0.656022726085272	1.68021662051642	0.869494708175213	1.70782277032312
2310022A10Rik	ENSMUSG00000049643	785	738	141	269	10.704759390573	7.87589996689118	2.33607006241871	2.62612952487502
2310033P09Rik	ENSMUSG00000020441	0	9	25	153	0	0.211211758904562	0.910832490433341	3.28463447881323
2310057M21Rik	ENSMUSG00000040177	694	1889	88	657	4.86563296683537	10.3645012685309	0.74958699785414	3.29762945320191
2310061I04Rik	ENSMUSG00000050705	848	2773	2825	13322	25.4498341314863	65.1291709172004	103.00707470237	286.229994485013
2410004B18Rik	ENSMUSG00000036873	2176	3084	447	2250	47.3835524242783	52.5556814899506	11.8259420695288	35.0758216725228
2410006H16Rik	ENSMUSG00000086841	1319	1674	599	914	106.476718761751	105.755239611506	58.7484190243851	52.8217357665405
2700049A03Rik	ENSMUSG00000034601	772	986	1282	2723	4.98516422620172	4.98282529742135	10.0579550973091	12.5882807385046
2700062C07Rik	ENSMUSG00000024273	4549	7296	7275	11350	164.038968086701	205.898173155996	318.730472967716	293.010755536252
2810403D21Rik	ENSMUSG00000086629	1556	1632	1763	2938	57.6174879924141	47.2935002598691	79.3152207628565	77.8848750922045
2810408I11Rik	ENSMUSG00000087213	19859	24113	25067	32736	1036.52226418619	984.938426959628	1589.5826650646	1223.21692126935
3110009E18Rik	ENSMUSG00000026388	3053	3946	6154	8761	104.33012161522	105.530152677381	255.50529161959	214.335050997698
3110040N11Rik	ENSMUSG00000025102	426	618	500	633	16.479548775174	18.7094391257504	23.4998569777084	17.530569950506
3110082I17Rik	ENSMUSG00000053553	44	148	75	195	1.1207616182812	2.9502503106307	2.32103310190508	3.55591845812658
4833420G17Rik	ENSMUSG00000062822	534	738	535	1351	6.75704827347624	7.30817103354166	8.22487003788997	12.2384867658014
4833439L19Rik	ENSMUSG00000025871	343	590	327	819	4.77357231622639	6.42595935146394	5.52912790494066	8.15999507956481
4921524J17Rik	ENSMUSG00000036934	3015	4033	2952	6625	70.3456777399708	73.6401899243931	83.6808248800801	110.660491105263
4921536K21Rik	ENSMUSG00000020434	941	1223	771	2042	13.3761389122041	13.6051764958444	13.3154246906649	20.7803804099301
4930453N24Rik	ENSMUSG00000059920	5324	9959	3198	7905	148.857520391713	217.914	108.635230646661	158.230870316083
4930503L19Rik	ENSMUSG00000044906	297	379	554	900	3.28752852144101	3.28313594657323	7.45044721984281	7.13201418659625
4930522H14Rik	ENSMUSG00000060491	322	549	1330	3163	12.3791636276166	16.5175014058205	62.1221632411133	87.0545014374996
4930550C14Rik	ENSMUSG00000005131	1210	2046	924	1228	13.437600691881	17.7819165114874	12.4671685283207	9.76318091510771
4931406C07Rik	ENSMUSG00000031938	447	720	465	714	5.58028443601942	7.03425140021634	7.05279504987475	6.38121876718116
4933427D06Rik	ENSMUSG00000055403	782	787	2213	3494	10.0802373524696	7.93917388038493	34.6581132795188	32.2435992547073
5730507C01Rik	ENSMUSG00000073197	233	824	446	862	3.41107417892103	9.44058769418928	7.93285651927598	9.0343958918525
6030458C11Rik	ENSMUSG00000022195	738	921	326	1025	5.01721090834325	4.9000690774432	2.69266976488604	4.98868945879918
6430710C18Rik	ENSMUSG00000085427	1461	2270	3276	4950	26.4317984069388	32.1394862884067	72.0078573296372	64.1118494527717
8430429K09Rik	ENSMUSG00000034587	536	643	411	1032	7.72238007452168	7.24993198136365	7.19428606392592	10.6444368346829
9430015G10Rik	ENSMUSG00000059939	184	414	114	135	2.57422779624766	4.53279491309241	1.93773106393333	1.35213336627838
9430038I01Rik	ENSMUSG00000040139	6610	8528	1672	4771	218.655157730938	220.771004938586	67.1976425845206	112.985911129334
9530068E07Rik	ENSMUSG00000036275	1082	1722	776	1416	16.3218318872956	20.3287822007191	14.2220715299093	15.2919018513699
A1bg	ENSMUSG00000022347	142	224	249	643	2.89876136802293	3.57856339290094	6.17565413135088	9.39705356256563
A430005L14Rik	ENSMUSG00000047613	1110	2630	1034	1332	37.6553891601643	69.8226754852098	42.6171298716179	32.3493080301715
A430033K04Rik	ENSMUSG00000056014	113	278	773	1518	1.33839113655821	2.57683126099993	11.1235548344401	12.8716134498624
A4galt	ENSMUSG00000047878	92	126	165	371	1.60738167559126	1.72281366159993	3.50247164138184	4.64046716691178
A730008H23Rik	ENSMUSG00000044783	1072	2067	674	899	17.9945040437433	27.1532706720172	13.7456249581077	10.8034233920251
Aaas	ENSMUSG00000036678	242	847	362	632	4.9591850130499	13.5836014746742	9.01286805434482	9.27189771870578
Aadac	ENSMUSG00000027761	653	1521	1348	2150	18.7797451344259	34.2327905589605	47.1005417807185	44.2661327021928
Aagab	ENSMUSG00000037257	12	142	186	216	0.0841002940066173	0.778827339980743	1.58376	1.08374380543894
Aamp	ENSMUSG00000006299	93	316	86	168	1.90161392808094	5.05665192460179	2.13647271151624	2.45926478926529
Aasdhppt	ENSMUSG00000025894	3537	5084	766	771	45.8631576328822	51.5906512813803	12.0674958940889	7.15714604611093
Aass	ENSMUSG00000029695	202	70	155	302	2.03115503371561	0.550841078868753	1.89357669491819	2.17397855594333
Abcb1b	ENSMUSG00000028970	1064	1271	520	1246	9.11512440704318	8.52124592412301	5.41232433449764	7.64179923582704
Abcb7	ENSMUSG00000031333	48	1280	416	932	0.310173683747274	6.47306929800155	3.26600269617055	4.31157784724464
Abcb8	ENSMUSG00000028973	58	122	82	35	0.734161240027154	1.20853676196782	1.26106307335344	0.317167085917151
Abcb9	ENSMUSG00000029408	56	122	98	159	0.625076570331127	1.06571628079946	1.32902	1.27057096565971
Abcc3	ENSMUSG00000020865	256	218	148	273	1.89816324069926	1.26498875009458	1.33325986732744	1.44914835908589
Abcc4	ENSMUSG00000032849	50	42	107	311	0.315643597098627	0.207497489353003	0.820673207173347	1.40554248558094
Abcf1	ENSMUSG00000038762	654	739	130	496	7.72641415366508	6.83252532203227	1.86596324675061	4.19506332306418
Abcf2	ENSMUSG00000028953	382	579	809	1586	4.91219529972652	5.82676365013918	12.6392202430943	14.6006454230223
Abcf3	ENSMUSG00000003234	162	494	272	319	1.83355522380303	4.37564928505938	3.74030813638388	2.58479599581386
Abcg1	ENSMUSG00000024030	412	479	18	306	2.63532564461093	2.39777905258525	0.13988433256308	1.4012483287065
Abhd10	ENSMUSG00000033157	287	392	152	313	3.69568411353127	3.95035012602153	2.37802289737608	2.8854522570705
Abhd11	ENSMUSG00000040532	222	307	713	1467	4.86262058960568	5.26250306649482	18.9743294881131	23.004041002589
Abhd12	ENSMUSG00000032046	232	252	80	491	4.16686109204601	3.54207828108867	1.7457036612012	6.31333942643194
Abhd13	ENSMUSG00000040396	704	1333	756	1724	5.0577072565524	7.49458785506538	6.59875983934053	8.86696307223516
Abhd16a	ENSMUSG00000007036	339	173	228	665	6.48620815074429	2.59044193970278	5.30011787152973	9.10897348037637
Abhd17b	ENSMUSG00000047368	2389	3473	969	3679	35.9212743652325	40.8673940469741	17.7018583254677	39.602443459997
Abhd17c	ENSMUSG00000038459	1064	2075	404	1668	17.6926275353868	27.002587630879	8.1619056431389	19.8565302690008
Abhd3	ENSMUSG00000002475	219	418	72	186	4.31899800818562	6.45136697819199	1.72516597106942	2.62608296256999
Abhd4	ENSMUSG00000040997	335	202	450	652	4.62076253995772	2.18050350653626	7.54120688335803	6.43832726520034
Abhd5	ENSMUSG00000032540	676	521	489	827	7.99139801340516	4.8200369211172	7.02335179144832	6.99903530002943
Abhd6	ENSMUSG00000025277	1507	1767	840	1575	23.5046399025892	21.568178815246	15.9176566861246	17.5864230791446
Abi1	ENSMUSG00000058835	2073	2442	1266	2194	20.5940763328898	18.9856404466682	15.2804526504513	15.6040110160671
Abi3bp	ENSMUSG00000035258	842	1052	1134	2166	6.60786757538075	6.4610269934437	10.8123922293707	12.1692636609258
Abl2	ENSMUSG00000026596	6659	9810	5086	8972	23.1296021161194	26.6664209588027	21.4632261023441	22.3102800044137
Ablim1	ENSMUSG00000025085	445	280	515	854	1.95172647537749	0.96106674502923	2.74426261460603	2.68147296114941
Ablim2	ENSMUSG00000029095	116	346	102	326	1.14779795037481	2.67929251407705	1.22621641376265	2.30930696111546
Abr	ENSMUSG00000017631	286	846	405	682	1.60484208504334	3.71512311870518	2.76109145871079	2.7397267819695
Acad9	ENSMUSG00000027710	38	50	72	82	0.35946783012742	0.370154483421682	0.827500810220639	0.555324577477716
Acadm	ENSMUSG00000062908	13846	21402	12414	19436	249.888606612955	302.28254087281	272.203288059616	251.122500716975
Acadsb	ENSMUSG00000030861	428	695	276	696	4.7573938715392	6.04570177871997	3.72729631174751	5.53848760784358
Acap2	ENSMUSG00000049076	366	479	326	586	2.09771494160507	2.14851047712013	2.27008690789869	2.40447137489386
Acat1	ENSMUSG00000032047	1371	1603	1265	2804	15.1262718986835	13.840906870221	16.9568223847511	22.1477221312132
Acbd3	ENSMUSG00000026499	1266	1643	536	1699	13.5734385491147	13.7857473533507	6.98200994130208	13.0408579181078
Acbd5	ENSMUSG00000026781	3240	3935	980	2669	31.3832877452596	29.8287285172713	11.5329126310799	18.5079625180327
Acbd6	ENSMUSG00000033701	503	563	500	819	9.63894602948397	8.4431894579881	11.6410208097608	11.2357501764966
Acbd7	ENSMUSG00000026644	8972	10939	7291	8938	624.088632221704	595.485520134027	616.174332149317	445.096281812915
Accsl	ENSMUSG00000075023	3722	5241	7533	18341	51.548910578522	56.8059541027888	126.756601826409	181.853951587549
Acd	ENSMUSG00000038000	1030	1157	2046	6225	22.3112988945669	19.6136113226135	53.8459144308366	96.5347317963202
Acly	ENSMUSG00000020917	434	921	556	1227	3.64830380901306	6.05895146372805	5.67852518698029	7.38418278999523
Aco2	ENSMUSG00000022477	969	1068	369	969	13.0277219345709	11.2370556643786	6.02740768080418	9.32663732850882
Acot7	ENSMUSG00000028937	560	615	283	438	10.6435407838814	9.14765534969613	6.53497657073873	5.95976068695803
Acot9	ENSMUSG00000025287	470	1157	459	1040	9.66340256686532	18.6166763824585	11.4658009363127	15.3081307324433
Acox1	ENSMUSG00000020777	801	1161	698	1074	7.17763507306536	8.14174795840896	7.59912832360402	6.88984970457541
Acox3	ENSMUSG00000029098	66	216	129	235	0.46677101605155	1.19550190558979	1.10843225055859	1.18982863474051
Acoxl	ENSMUSG00000027380	68	38	98	272	0.884508160314266	0.386823726219322	1.54873996255186	2.53290233451068
Acp6	ENSMUSG00000028093	160	10	22	166	3.39083189958343	0.165852817514908	0.5664589670572	2.5185523041166
Acsl1	ENSMUSG00000018796	161	718	210	147	1.46384441626348	5.10893132531973	2.31978553952439	0.95684807644881
Acsl3	ENSMUSG00000032883	2869	4369	2815	5328	27.029887721761	32.2130846904543	32.2219330082753	35.9363958573146
Actb	ENSMUSG00000029580	4298	3036	516	2596	83.3059404483829	46.0519372073208	12.1511885467486	36.0222517830404
Actg1	ENSMUSG00000062825	365	366	95	401	6.95506847708335	5.45790795727402	2.19933633301871	5.47027963237753
Actl6a	ENSMUSG00000027671	1263	1850	394	1757	23.8708796666751	27.3636090898391	9.04733752214005	23.7735174587813
Actn1	ENSMUSG00000015143	176	105	12	22	1.66744676609861	0.778511774271864	0.138127468915818	0.149217101521104
Actn4	ENSMUSG00000054808	91	150	42	70	0.842205567995887	1.08643700903822	0.472264720879051	0.463800662818415
Actr10	ENSMUSG00000021076	1136	873	324	489	10.513687090586	6.32306339260245	3.64318498963839	3.23997891597436
Actr1a	ENSMUSG00000025228	294	960	617	744	3.98000281876714	10.1705364006523	10.1480058992701	7.21050352909358
Actr2	ENSMUSG00000020152	21911	13779	2216	12314	221.336667297965	108.929483381558	27.1969636841602	89.0526660322038
Actr3	ENSMUSG00000026341	2418	4460	1593	3831	32.769253851708	47.3022382410983	26.2292292958492	37.1688408290178
Actr6	ENSMUSG00000019948	13175	10400	927	1319	257.105116827584	158.829076800433	21.9786	18.4272912696784
Actr8	ENSMUSG00000015971	25	20	40	25	0.438641915345688	0.274622864267967	0.852686936824348	0.314026817739753
Ada	ENSMUSG00000017697	112	449	508	856	2.44601559329105	7.67404101248383	13.4792090441059	13.3835575972927
Adam10	ENSMUSG00000054693	7897	4833	1414	2584	63.7764669343183	30.5458130932946	13.8741768452055	14.9398912762225
Adam17	ENSMUSG00000052593	3109	2990	525	872	25.4284632361448	19.1384674108346	5.21696824905128	5.10590213390318
Adam9	ENSMUSG00000031555	422	595	147	456	3.88820708128885	4.29032782361789	1.64556017561063	3.00786532779662
Adamtsl1	ENSMUSG00000066113	804	784	583	1009	3.79218778184211	2.89391935721222	3.34088739835738	3.40707395868112
Adar	ENSMUSG00000027951	10	52	244	187	0.0599651629035259	0.244027593827285	1.77765853324639	0.802781273861844
Adarb2	ENSMUSG00000052551	960	2148	2963	5433	4.85999250360645	8.51011089852636	18.2244955321458	19.6906784565613
Add1	ENSMUSG00000029106	820	1496	624	981	6.75726122238731	9.64772743897352	6.24742344793386	5.78738630379028
Add2	ENSMUSG00000030000	0	19	0	51	0	0.0567190795773617	0	0.139272631823398
Add3	ENSMUSG00000025026	101	200	101	324	0.772272938132472	1.19678466224031	0.938275366208386	1.77358114039884
Adh5	ENSMUSG00000028138	3100	2676	2666	3535	68.3844566114862	46.1974912424621	71.452157903821	55.8266713054172
Adipor1	ENSMUSG00000026457	790	1248	250	875	8.52649660016335	10.5413126261633	3.27825731040538	6.7609573129091
Adk	ENSMUSG00000039197	3014	4110	2728	5171	57.4611381225182	61.3210205151586	63.1880334646019	70.5768258746503
Adm2	ENSMUSG00000054136	126	111	152	317	3.61527516757051	2.49247245788249	5.29875572352882	6.51158455189043
Adnp2	ENSMUSG00000053950	178	242	139	243	1.58170001371328	1.6828912728891	1.50064654983057	1.54584874826669
Adpgk	ENSMUSG00000025236	225	280	80	501	3.3886019919198	3.30014218193971	1.46381950061064	5.40172385420371
Adprh	ENSMUSG00000002844	54	176	115	165	1.26947348407335	3.23801695324621	3.28463572639783	2.77696513633083
Adrm1	ENSMUSG00000039041	373	416	40	130	9.71376051541442	8.47829389666694	1.26560461371899	2.4236980953221
Adtrp	ENSMUSG00000058022	1348	2662	3133	3764	19.5498769961057	30.2133418392264	55.2044426644867	39.0805224306084
Aebp2	ENSMUSG00000030232	6792	7627	5080	8530	30.986890967896	27.2314426285519	28.1581123098644	27.860311438195
Aen	ENSMUSG00000030609	313	212	127	403	2.28394136679441	1.21063	1.12591040250767	2.10524317499361
Afap1l2	ENSMUSG00000025083	619	569	458	656	5.65293282959939	4.06660526526297	5.08168980856463	4.2888773257371
Aff1	ENSMUSG00000029313	1413	2874	603	1048	6.18925601204949	9.85189161577753	3.20902496110428	3.28635274334494
Afg3l2	ENSMUSG00000024527	850	367	155	704	10.1580677852405	3.43237572103782	2.25052259084528	6.02311907283129
Aftph	ENSMUSG00000049659	927	2081	741	1112	8.52848710773285	14.9830738310113	8.28266	7.32408978030883
Agbl3	ENSMUSG00000038836	694	1072	1152	2328	4.61604643216481	5.5801010005402	9.30942108999606	11.0853722940609
Agbl5	ENSMUSG00000029165	20	50	20	43	0.149846507340158	0.293172485963539	0.182056472015748	0.23064375162729
Agfg2	ENSMUSG00000029722	114	290	36	114	1.44398888058673	2.87470690235847	0.554014327332879	1.03376174770001
Agk	ENSMUSG00000029916	109	337	396	361	1.82308648569626	4.41110352927786	8.04702698010965	4.32259537678727
Ago3	ENSMUSG00000028842	3553	5718	2001	4884	17.317968891675	21.8113463906514	11.8497267026912	17.0425278323545
Agpat1	ENSMUSG00000034254	457	363	89	285	7.54858930526106	4.69237593266281	1.78607257409449	3.37016424183604
Agps	ENSMUSG00000042410	2452	3291	1751	3312	12.3997363772414	13.0243615845548	10.7581508586451	11.9905449978039
Agr3	ENSMUSG00000036231	3167	2767	3752	5442	143.90469080603	98.3949077030461	207.132961591962	177.028028878065
Agtpbp1	ENSMUSG00000021557	2697	4769	3551	5595	10.4440357049024	14.4527769437609	16.7069653333995	15.5111536981626
Ahctf1	ENSMUSG00000026491	3169	3307	609	1294	13.3543619669725	10.9061552459323	3.11801137113494	3.90383802183792
Ahsa1	ENSMUSG00000021037	654	1462	2140	3110	18.4380337757917	32.2567647369041	73.3010387316194	62.7702496401489
AI597479	ENSMUSG00000010290	538	382	890	1703	5.79153499933044	3.21818753735784	11.6402126393835	13.1244969553429
AI987944	ENSMUSG00000056383	5685	9714	19934	33762	72.1814230149169	96.5227409403181	307.502692140486	306.887885703762
Aifm1	ENSMUSG00000036932	940	639	207	638	14.7726002077924	7.85898618616548	3.95238219543834	7.17804833972633
Aig1	ENSMUSG00000019806	7472	9015	10242	15424	132.982232468541	125.562242526014	221.462921883686	196.521640931437
Aimp2	ENSMUSG00000029610	758	1849	680	1046	23.8046414466072	45.442888222057	25.9454285916249	23.5169357274469
Ak2	ENSMUSG00000028792	472	554	386	901	5.26061317946154	4.83215337963831	5.22686366651478	7.18912061412209
Ak4	ENSMUSG00000028527	624	488	326	733	4.49859999634002	2.75327243718356	2.85541927411589	3.78314835608113
Ak5	ENSMUSG00000039058	157	241	347	517	1.71994632775235	2.06618336653044	4.61853474074582	4.05473423821314
Akap1	ENSMUSG00000018428	838	1114	254	698	7.74413968762448	8.05658375906589	2.85182172971895	4.61786455959632
Akap10	ENSMUSG00000047804	1774	2120	643	1419	17.0194	15.9170817432096	7.49482471321124	9.74608094173259
Akap12	ENSMUSG00000038587	1251	1478	684	1314	7.45240747598977	6.89049296122991	4.95056631669217	5.60391136148414
Akap13	ENSMUSG00000066406	84	396	139	163	0.249223306085144	0.919477547893223	0.501052997742999	0.346221138513723
Akap17b	ENSMUSG00000059708	4340	6504	4708	7993	26.2491	30.7851293564991	34.5955170610471	34.609099218236
Akap7	ENSMUSG00000039166	4487	5344	4226	9911	33.1048619150285	30.8559368386245	37.8812849149325	52.3491695154818
Akap9	ENSMUSG00000040407	725	790	715	1089	2.22886621817414	1.90068287954879	2.67061654274716	2.39679275930254
Akip1	ENSMUSG00000031023	2211	3350	3835	6680	79.5754297838676	94.3564588310638	167.693070313637	172.116823259025
Akirin2	ENSMUSG00000028291	3467	4440	4254	6792	75.0565769630698	75.2236597527304	111.890160212928	105.266261311309
Aknad1	ENSMUSG00000049565	303	1525	2822	4806	4.33190824804926	17.0625147915164	49.0177224189256	49.1900196900106
Akr1a1	ENSMUSG00000028692	3008	5928	3106	4865	79.1660928815897	122.097325453538	99.3167109666159	91.664428098234
Akr1cl	ENSMUSG00000025955	3593	5393	5255	7254	97.4571921952302	114.478432505137	173.176475186559	140.861022933246
Akt1	ENSMUSG00000001729	402	760	310	766	5.24366659634319	7.75816810875206	4.91281272197141	7.15310163906525
Akt3	ENSMUSG00000019699	1030	2875	1504	2277	5.65851956021051	12.3606133632125	10.0385949419792	8.95540510617089
Aktip	ENSMUSG00000031667	1470	2727	298	1799	15.930442266731	23.1276876000495	3.92361386076968	13.9571989969296
Alas1	ENSMUSG00000032786	102	298	222	426	1.16473359005482	2.66304968308504	3.0799162047176	3.48251212103692
Aldh18a1	ENSMUSG00000025007	134	408	227	318	1.41387211032673	3.36900820535642	2.90998455778288	2.40208880040231
Aldh1a2	ENSMUSG00000013584	172	178	274	327	2.82724	2.28976517071554	5.47197906452316	3.84803247171921
Aldh4a1	ENSMUSG00000028737	34	88	18	12	0.377135297564697	0.763901764081781	0.242577361207749	0.0952919292412781
Aldh9a1	ENSMUSG00000026687	2450	3984	1433	2834	32.1832796469905	40.9562438921221	22.870196849412	26.6514393946676
Aldoa	ENSMUSG00000030695	278	466	242	640	5.67192854562721	7.44060839699449	5.99875077175267	9.34808253229497
Alg1	ENSMUSG00000039427	102	0	73	150	2.15674248294811	0	1.87534199558699	2.27062800145233
Alg10b	ENSMUSG00000075470	384	918	502	724	3.83426937418954	7.17349258536551	6.08996239930393	5.17543157959148
Alg12	ENSMUSG00000035845	131	61	61	62	2.26117059036576	0.824002337705331	1.27923804004257	0.766143869877793
Alg13	ENSMUSG00000041718	6244	7423	3007	6677	42.9910433545723	39.9973416375489	25.1540556057556	32.9119091848623
Alg14	ENSMUSG00000039887	1456	3136	518	538	26.1759117983495	44.121784982424	11.314352395849	6.92435504674777
Alg2	ENSMUSG00000039740	178	216	28	136	2.16830103352904	2.05915909237757	0.414397477938825	1.18602840900738
Alkbh1	ENSMUSG00000079036	1057	687	205	239	20.1928130202824	10.2710572469761	4.75811785890542	3.26870965958559
Alkbh2	ENSMUSG00000044339	1508	1226	764	1484	50.331197477736	32.0230702514687	30.9805253510178	35.4589957507519
Alkbh5	ENSMUSG00000042650	17936	15163	1191	16470	110.784584470778	73.2951856198231	8.93768402766925	72.8289327841759
Alkbh7	ENSMUSG00000002661	522	902	928	1274	20.7763704931749	28.095857528949	44.8752263504846	36.3015538679249
Alyref2	ENSMUSG00000060244	68	51	16	46	1.98788518983434	1.16678043404282	0.568279337943265	0.962712977206497
Amacr	ENSMUSG00000022244	1	8	70	125	0.0144521864457973	0.0904815681727935	1.22911096611952	1.29330268043887
Ambra1	ENSMUSG00000040506	487	664	203	541	3.42597412243686	3.65560929257662	1.73504463884642	2.72463914034386
Amd1	ENSMUSG00000075232	3232	5155	2847	6096	37.516181059421	46.8287447801654	40.1508030496229	50.6580931637804
Amd2	ENSMUSG00000063953	60	90	58	128	0.698424399710882	0.819874234596688	0.820267763483403	1.06668142251524
Amfr	ENSMUSG00000031751	670	1078	513	1196	6.77912851158561	8.5359998984655	6.30631887854322	8.66336979868968
Ammecr1l	ENSMUSG00000041915	498	482	149	420	3.46212615146053	2.62238927558525	1.25851765345443	2.0903520999733
Amn1	ENSMUSG00000068250	339	841	836	1518	8.18137150012817	15.8839674121107	24.5127587248981	26.2273731903163
Ampd3	ENSMUSG00000005686	432	465	231	365	3.26296168100365	2.74863932643847	2.11982351016859	1.97368436253701
Amz2	ENSMUSG00000020610	726	1328	982	1962	8.76626864084875	12.5491065267555	14.4061900643281	16.9603092458903
Anapc1	ENSMUSG00000014355	2381	4878	1741	3051	9.88150317978888	15.8431666887369	8.7785318301013	9.06488786073281
Anapc10	ENSMUSG00000036977	7355	9964	7005	12481	90.7231573153005	96.1846511053951	104.979165528639	110.215194412955
Anapc11	ENSMUSG00000025135	1094	2039	970	2214	11.6487930835861	16.9909401850372	12.5485874335787	16.8771004207519
Anapc15	ENSMUSG00000030649	981	1442	1267	2031	35.0694590548199	40.3424153291076	55.0295767083724	51.9788410430448
Anapc16	ENSMUSG00000020107	4082	4549	2469	4662	79.8680859935556	69.6550790658811	58.6922642445842	65.3024017780461
Anapc2	ENSMUSG00000026965	336	390	173	235	4.14452492969965	3.76475450934405	2.59263321005774	2.07519995890108
Anapc4	ENSMUSG00000029176	184	357	164	196	2.56650897227091	3.89699417082294	2.77925444951957	1.95721098296101
Anapc5	ENSMUSG00000029472	997	2176	1025	1797	13.4381517412656	22.9530207708166	16.7852473544871	17.3399990166686
Anapc7	ENSMUSG00000029466	771	631	105	148	10.4335589292737	6.68257790937997	1.72634222059515	1.4338258953171
Angel1	ENSMUSG00000021257	130	260	302	604	1.25658945785212	1.96679902245731	3.54663503822949	4.17968552495911
Angel2	ENSMUSG00000026634	11148	18279	23158	47770	105.860145274739	135.839018417438	267.175156800184	324.748666067373
Angptl2	ENSMUSG00000004105	228	452	445	583	2.46366976258061	3.82228140230525	5.84207536212962	4.50996124609022
Ankfy1	ENSMUSG00000020790	738	909	548	782	3.41849794775591	3.29518211013899	3.08403301022664	2.59323768231588
Ankle2	ENSMUSG00000029501	3498	1545	488	1478	24.752976151845	8.55603747811935	4.19553103530219	7.48753147951818
Ankra2	ENSMUSG00000021661	1300	2637	1039	3919	14.7451064088103	23.4072969492729	14.3179092024658	31.8226565119117
Ankrd13a	ENSMUSG00000041870	510	1300	442	1021	5.5060440527831	10.9837	5.79764037502149	7.8913600106175
Ankrd13c	ENSMUSG00000039988	6765	4823	1888	3190	58.3171835447033	32.5374	19.7738041394046	19.6868409410145
Ankrd17	ENSMUSG00000055204	3506	4393	3009	5424	12.9618136919666	12.7101782874458	13.5156067950287	14.3558910209844
Ankrd26	ENSMUSG00000007827	308	459	239	281	1.64141902766173	1.91433530471554	1.54748392284141	1.07209106343813
Ankrd27	ENSMUSG00000034867	363	729	358	721	2.72740156986633	4.28653689013637	3.26802210526747	3.8782369052062
Ankrd28	ENSMUSG00000014496	585	930	277	771	4.16339880613654	5.17978426519883	2.39514281441112	3.92828631714254
Ankrd40	ENSMUSG00000020864	1305	1453	678	722	12.9058639457338	11.2454997767507	8.14640059299104	5.11175908230225
Ankrd44	ENSMUSG00000052331	4662	5810	2341	4584	28.2562605890132	27.5584715195668	17.2386530644275	19.8904054454258
Ankrd49	ENSMUSG00000031931	2883	5019	3870	9221	43.7378955655633	59.5891256088244	71.3318854762249	100.149289334012
Ankrd6	ENSMUSG00000040183	2604	4027	1469	3389	18.2980071327426	22.1452719790169	12.5413447447296	17.0486890767656
Anks4b	ENSMUSG00000030909	291	268	210	353	5.33467222093453	3.84490949483035	4.67728187845976	4.63282681360362
Anln	ENSMUSG00000036777	2459	4566	2272	6039	16.8806789634395	24.5303568002493	18.9495633282886	29.6792567193707
Ano10	ENSMUSG00000037949	39	225	241	284	0.547064011993667	2.46997543159217	4.10723998599765	2.85199321584604
Ano6	ENSMUSG00000064210	1323	1610	72	184	8.62101643662387	8.21033884723251	0.570020694695849	0.858367095068374
Anp32b	ENSMUSG00000028333	3288	4285	1731	3549	72.3600720059064	73.7996978875356	46.2832393094425	55.9151880456992
Antxr2	ENSMUSG00000029338	1426	2048	868	1246	13.9431702626499	15.6714266262495	10.3114853253275	8.72201152927816
Anxa2	ENSMUSG00000032231	146	172	261	417	3.95436644417577	3.64576842646745	8.58863331830712	8.08568317722413
Anxa5	ENSMUSG00000027712	512	830	504	655	11.0584809112822	14.0294349664323	13.225604940137	10.1279936547659
Anxa6	ENSMUSG00000018340	29	235	78	100	0.404201132149781	2.56332672942704	1.32085038814931	0.997829034346093
Anxa7	ENSMUSG00000021814	4091	4337	7216	13255	50.2289768989192	41.6726243401897	107.641781041901	116.50946116855
Ap1b1	ENSMUSG00000009090	241	196	73	88	1.97417248593456	1.25649481226087	0.726524744053072	0.516068478780449
Ap1g1	ENSMUSG00000031731	70	167	95	210	0.378910051906178	0.707442479154646	0.624771470310625	0.813793075720515
Ap1m1	ENSMUSG00000003033	84	431	221	580	1.49928437804603	6.02030613893109	4.79243797906453	7.41121363351731
Ap1m2	ENSMUSG00000003309	371	236	78	250	7.94392118315958	3.95466405197113	2.02915450883697	3.83228354675499
Ap1s1	ENSMUSG00000004849	37	134	63	254	1.04234069918497	2.95426429769326	2.15629421951703	5.12269261553999
Ap1s2	ENSMUSG00000031367	176	664	230	516	1.34491394193744	3.97087744511916	2.13535045375268	2.82285219137433
Ap2b1	ENSMUSG00000035152	428	773	596	966	2.94467640634373	4.16207476910568	4.98195230093662	4.75803402101336
Ap2s1	ENSMUSG00000008036	206	594	1086	2344	9.60671967440251	21.6785843669637	61.5314601003391	78.2568051989265
Ap3b1	ENSMUSG00000021686	184	266	308	571	1.70334476070119	1.92709422014785	3.46413613087916	3.7842293803309
Ap3d1	ENSMUSG00000020198	288	873	142	247	2.22544465701896	5.27928527858273	1.33312892964406	1.36640006200354
Ap3m1	ENSMUSG00000021824	982	1756	3138	8488	8.26051565464861	11.559971372257	32.0706755201624	51.1160928847742
Ap3m2	ENSMUSG00000031539	256	660	176	124	2.74787461928746	5.54418175330482	2.29524533291593	0.952873483389975
Ap3s1	ENSMUSG00000024480	2834	3635	1351	8599	67.5628143481924	67.8186089280404	39.1311609472934	146.76160207004
Ap5m1	ENSMUSG00000036291	2	233	207	629	0.0141445762439864	1.28959233334454	1.77864709973356	3.18469026064587
Apba1	ENSMUSG00000024897	39	74	62	138	0.21884210250591	0.324963487924567	0.422685606024862	0.554372867905852
Apba2	ENSMUSG00000030519	196	109	61	105	2.12344061111904	0.924159903453378	0.802922042017984	0.814385355979409
Apbb1	ENSMUSG00000037032	102	42	106	128	1.14264502407847	0.368211228096313	1.44270163499752	1.0265444033056
Apbb2	ENSMUSG00000029207	1111	1601	321	663	5.96009460700565	6.72151237764801	2.09220205692095	2.5462980177163
Apc	ENSMUSG00000005871	3783	6385	2836	5576	11.0773467550918	14.6317707226863	10.0893952005677	11.6890383484317
Apeh	ENSMUSG00000032590	16	0	52	86	0.249029728802531	0	0.983318147597564	0.958266427714554
Apex1	ENSMUSG00000035960	91	301	150	271	2.59105477345942	6.70715392612165	5.18902733264473	5.52409452472687
Apex2	ENSMUSG00000025269	4	144	47	206	0.0787189425656862	2.21777931507614	1.12376788301439	2.90230526425721
Aph1a	ENSMUSG00000015750	37	28	33	138	0.428283690085021	0.253643898338196	0.464091110179989	1.14357725037375
Aph1b	ENSMUSG00000032375	172	462	115	199	1.4043162301105	2.9519909383711	1.14075874394203	1.16317793071327
Api5	ENSMUSG00000027193	1306	1454	466	1064	12.8001001864351	11.1524728508476	5.54901126376132	7.46566380588129
Apip	ENSMUSG00000010911	8301	12667	6552	9856	334.325291334309	399.253897715814	320.606412396242	284.181708981767
Aplf	ENSMUSG00000030051	133	313	155	488	1.50807816972104	2.77749397882645	2.13532216571975	3.96139950820105
Aplp2	ENSMUSG00000031996	1773	2348	948	1886	17.7035406261408	18.3478873534185	11.500566443307	13.4818562971126
Apool	ENSMUSG00000025525	236	714	712	1270	6.54928687778601	15.5066076774878	24.0060940160172	25.2314576626709
Appbp2	ENSMUSG00000018481	1914	1808	559	1011	29.6167665311578	21.8942821613959	10.5091360404312	11.199624783546
Appl1	ENSMUSG00000040760	2552	2982	2354	5028	13.6433124565311	12.4762299498998	15.2899164255583	19.2438088020802
Aqp9	ENSMUSG00000032204	2704	5107	2911	4046	32.3249867602948	47.7786750841441	42.279843548313	34.626943298473
Aqr	ENSMUSG00000040383	959	2314	1723	3009	7.00188159974752	13.2219675308024	15.2841373109018	15.7280525736856
Araf	ENSMUSG00000001127	1137	840	383	886	13.0715941215151	7.55760086336702	5.34966222058002	7.29219746750017
Arap2	ENSMUSG00000037999	5461	7112	3274	8270	27.6049619281154	28.1347655286545	20.1072718116563	29.9279586043095
Arcn1	ENSMUSG00000032096	618	1830	130	488	6.65850807774163	15.4303622474756	1.7017325498739	3.76413236419104
Arel1	ENSMUSG00000042350	701	424	331	667	4.72338954348138	2.23582690863335	2.7097126411573	3.21749728223178
Arf1	ENSMUSG00000048076	3002	3767	2256	6115	53.5558816174402	52.5930892446849	48.8984483247606	78.0997341093978
Arf3	ENSMUSG00000051853	724	1579	666	1622	7.20792166690743	12.3024100479189	8.05573588376778	11.560562097924
Arf4	ENSMUSG00000021877	1380	1700	242	800	30.4060654441331	29.3134298902016	6.47822463450377	12.6190812158866
Arf5	ENSMUSG00000020440	56	57	66	466	1.94403478123505	1.54855785547595	2.78368081945646	11.5813324730792
Arfgap3	ENSMUSG00000054277	66	87	148	51	0.937103810172933	0.966717536718336	2.55308327894561	0.518406637187743
Arfgef1	ENSMUSG00000067851	10965	11203	5512	8305	57.9459922995999	46.3324942526537	35.3902373240574	31.4203496843969
Arfip1	ENSMUSG00000074513	2005	5418	3019	6198	24.9882224033309	52.8441069209437	45.7134076513765	55.300513822913
Arg2	ENSMUSG00000021125	1050	3597	4445	6369	27.5759344409489	73.9295313027224	141.831338636287	119.74814558739
Arhgap1	ENSMUSG00000027247	560	827	306	461	6.26580061781111	7.24153493171859	4.15977143610462	3.69271744890431
Arhgap10	ENSMUSG00000037148	239	263	429	612	2.19448232010975	1.88984641024612	4.78576065876453	4.02292759753982
Arhgap11a	ENSMUSG00000041219	2618	2155	385	604	19.423294875673	12.5122989430535	3.47035168613791	3.20809195994668
Arhgap12	ENSMUSG00000041225	3646	4234	2340	4410	26.9641553730219	24.5051624871396	21.0254602724086	23.3488424696243
Arhgap15	ENSMUSG00000049744	162	799	1167	2045	1.29845564847391	5.01181995471435	11.3642939631498	11.7344307600362
Arhgap17	ENSMUSG00000030766	310	407	6	94	3.21887774284535	3.30730139105371	0.0756926196848957	0.698758736161223
Arhgap18	ENSMUSG00000039031	25	308	323	1317	0.257289685411561	2.48067380108692	4.03872597303951	9.70341824691443
Arhgap19	ENSMUSG00000025154	204	377	222	174	1.47699096108509	2.13611975542178	1.95281068310791	0.901889908125501
Arhgap20os	ENSMUSG00000074354	4228	7452	7266	15649	106.025875373342	146.246779271472	221.376633813515	280.944210991556
Arhgap21	ENSMUSG00000036591	1447	2866	1287	2273	7.72363855446099	11.9719852452095	8.3462512693514	8.68579260589981
Arhgap26	ENSMUSG00000036452	3962	5983	7581	13303	18.6660810163301	22.0594283710422	43.3934989111491	44.8688434602218
Arhgap28	ENSMUSG00000024043	470	949	464	1059	3.25712451508868	5.14682369889784	3.90673525490717	5.2539879506231
Arhgap29	ENSMUSG00000039831	2258	3417	1839	3749	14.3322650965584	16.9735408493854	14.1818249963123	17.0358161399771
Arhgap42	ENSMUSG00000050730	2354	2480	2184	4064	8.33755122780269	6.87417072370157	9.39818930408704	10.3048663864141
Arhgdia	ENSMUSG00000025132	68	322	126	266	1.18806471674137	4.40274602408872	2.67461470796432	3.32712740269146
Arhgef1	ENSMUSG00000040940	42	30	0	20	0.434529876039194	0.242900373274545	0	0.148134752388327
Arhgef11	ENSMUSG00000041977	209	291	163	468	1.1386042219978	1.2406693945081	1.07888115158734	1.82527777508052
Arhgef16	ENSMUSG00000029032	138	232	70	114	1.89016726297905	2.48682778921728	1.16487329324909	1.11784763148422
Arhgef39	ENSMUSG00000051517	826	1621	2450	7219	12.7972847464149	19.6542907822051	46.1172463869784	80.0702965161601
Arhgef7	ENSMUSG00000031511	280	560	161	440	1.35872035825008	2.12665310511749	0.949199334573331	1.52855593890962
Arid1a	ENSMUSG00000007880	2410	4716	1676	3410	10.0331867139509	15.3649879659351	8.47725727787069	10.1632554077759
Arid1b	ENSMUSG00000069729	2235	2347	596	1267	7.34429488025337	6.03562493699207	2.37945960227516	2.98061444768128
Arid2	ENSMUSG00000033237	3544	5281	1507	3475	14.6071284823411	17.0342838480915	7.54647062924381	10.2537459717816
Arid3b	ENSMUSG00000004661	52	333	112	445	0.478878437290835	2.39995306449413	1.25314	2.93385441019131
Arid4a	ENSMUSG00000048118	2020	1869	1080	2024	13.0057176120787	9.41735253256918	8.44823924067819	9.3293216746177
Arid5b	ENSMUSG00000019947	2757	3417	6858	12225	22.830450807741	22.144163328871	68.9977135849158	72.4741612212555
Arih1	ENSMUSG00000025234	2270	2916	1630	3811	13.1276834222684	13.197337819329	11.4527383783887	15.7782123095792
Arl1	ENSMUSG00000060904	2088	2993	1136	2136	92.2845910266912	103.524225633687	61.0009399065631	67.5859705743455
Arl13b	ENSMUSG00000022911	278	40	129	279	2.92248521672995	0.32908197463975	1.64761878599981	2.09975362303795
Arl14ep	ENSMUSG00000027122	2245	2006	985	2476	22.7894935406025	15.936238963385	12.148259397909	17.9939114013619
Arl15	ENSMUSG00000042348	1580	2257	1058	1674	17.4944125423167	19.5573681890597	14.2327048095708	13.2694932916769
Arl2	ENSMUSG00000024944	279	242	75	139	11.9480000544556	8.11041271675436	3.90222020930187	4.26149930399155
Arl3	ENSMUSG00000025035	7001	7199	8426	13099	263.969478283278	212.423414879122	385.988698456318	353.580566674788
Arl4a	ENSMUSG00000047446	8328	19432	5951	12206	81.4082893237577	148.65584513033	70.6768784959905	85.419669519096
Arl4d	ENSMUSG00000034936	75	332	142	272	2.01959371009017	6.99644470250734	4.64569386770316	5.24358435530757
Arl6	ENSMUSG00000022722	1421	2895	2340	5614	27.1048867858308	43.2154126178954	54.2286602207893	76.6624221980863
Arl6ip1	ENSMUSG00000030654	3354	5864	6505	15761	58.4623095308904	79.9914275817065	137.75891334302	196.676869815353
Arl6ip6	ENSMUSG00000026960	2465	3496	1925	3727	35.9316282574982	39.8811776833687	34.0918214995452	38.8934058965572
Arl8b	ENSMUSG00000030105	3269	5858	1328	2910	41.5484318784587	58.2674027863421	20.5067713687662	26.4782522136572
Armc1	ENSMUSG00000027599	942	3043	2016	2472	9.46690414589477	23.932915398689	24.6154116250132	17.7853391997096
Armc10	ENSMUSG00000038525	449	651	434	1919	7.96057963981407	9.03266524340508	9.34862152172377	24.3573442503578
Armc7	ENSMUSG00000057219	13	148	38	233	0.188463942841085	1.67912571243921	0.669311080387308	2.41822914124288
Armc8	ENSMUSG00000032468	10	353	533	1181	0.0541694033448736	1.49646076109652	3.50784793766873	4.57994812100801
Armcx5	ENSMUSG00000072969	1475	2681	1676	2427	19.4373975369844	27.6490037180636	26.8336412205687	22.8966782832003
Arnt	ENSMUSG00000015522	470	558	132	719	4.0033780375432	3.71962809650602	1.3660360899324	4.38444113551207
Arpc1b	ENSMUSG00000029622	220	114	184	470	5.27863547488343	2.14062414064503	5.36384614301769	8.07334400516384
Arpc2	ENSMUSG00000006304	1760	3080	2058	4488	40.2812478304757	55.1667679257707	57.2262273616719	73.5359496027543
Arpc3	ENSMUSG00000029465	574	897	435	2168	23.7081622377478	28.9944595069803	21.8290458367628	64.1064731970524
Arpc4	ENSMUSG00000079426	22	129	61	224	0.360509186329555	1.65432160434818	1.21445936342218	2.62783614646284
Arpc5l	ENSMUSG00000026755	5472	6267	4713	13191	160.218007785887	143.602337571564	167.657187333398	276.502821831616
Arpp19	ENSMUSG00000007656	3022	5090	5824	11542	26.5993038448294	35.0614739134568	62.2811573749874	72.7299835560746
Arrdc1	ENSMUSG00000026972	308	286	108	335	6.46841369647961	4.70056086913472	2.7556897748939	5.03672787681074
Arrdc2	ENSMUSG00000002910	441	188	170	334	6.99554203886885	2.33387293011772	3.27635687138486	3.79302632672276
Arsb	ENSMUSG00000042082	0	74	90	188	0	0.540275219833473	1.0201141224016	1.25562863394426
Arxes2	ENSMUSG00000048040	0	36	28	138	0	0.680815046235224	0.822067724092928	2.38740315581274
Asap1	ENSMUSG00000022377	2474	2422	1405	3020	14.2102757157392	10.8871328936729	9.8047975581542	12.4184204901162
Asb3	ENSMUSG00000020305	161	509	186	305	1.8578341692299	4.59658640949132	2.60767529223896	2.51963433835578
Asb4	ENSMUSG00000042607	455	452	258	700	4.87407684069007	3.78927379088638	3.35784139461101	5.36828573745782
Asb8	ENSMUSG00000048175	178	606	836	1165	2.90788395848605	7.74758357414594	16.5929209630346	13.6250970271521
Ascc1	ENSMUSG00000044475	267	435	159	292	6.29672971238708	8.02841148206197	4.55575554321461	4.92995835448408
Ascc3	ENSMUSG00000038774	2343	4430	2625	4260	11.6615343813623	17.2553475414454	15.8734823680509	15.1792
Asf1a	ENSMUSG00000019857	10039	12223	2019	24442	171.216847755775	163.143746277689	41.8361642630152	298.434750125989
Asf1b	ENSMUSG00000005470	5186	10337	12158	35647	120.69654483293	188.275330149357	343.782655674609	593.939105304471
Ash2l	ENSMUSG00000031575	802	883	450	627	8.46693130171301	7.2953972905562	5.77196487129077	4.73888115775447
Asnsd1	ENSMUSG00000026095	1452	2376	1426	2956	22.1274692474167	28.3366262487093	26.4024453728945	32.2497363233301
Asph	ENSMUSG00000028207	428	708	102	396	1.27656926199513	1.65261027225916	0.369624102922283	0.845575534659622
Aspm	ENSMUSG00000033952	1723	2714	2094	4575	6.49912597899151	8.0115416994473	9.59634500139697	12.3542784429314
Aspscr1	ENSMUSG00000025142	4	46	51	125	0.0642180847246387	0.577951992561874	0.994779968110726	1.4366930121355
Aste1	ENSMUSG00000032567	507	831	264	266	6.61096380856677	8.47997203991538	4.18234875747348	2.48310489408999
Astl	ENSMUSG00000050468	252	128	176	258	3.75571637351938	1.49292775679579	3.18687047225452	2.75276134801622
Asxl1	ENSMUSG00000042548	405	1109	531	1041	2.15835943572403	4.62526765344125	3.43813373652212	3.97169678661597
Asz1	ENSMUSG00000010796	683	545	1062	3227	14.6077135671752	9.12209559874239	27.5959630829126	49.4102572674657
Atad1	ENSMUSG00000013662	2138	3926	4095	8042	28.2845164057485	40.6469467367778	65.8194821040987	76.1661028138788
Atad2	ENSMUSG00000022360	4338	3890	458	804	28.4068240128123	19.9351409465694	3.64383001405963	3.76917056387484
Atad3a	ENSMUSG00000029036	396	474	44	198	6.09214324877203	5.70676302363079	0.822407561928436	2.18070399874909
Atad5	ENSMUSG00000017550	1197	1397	550	832	6.12563434780253	5.59486872849261	3.41962990288931	3.04815364419387
Atat1	ENSMUSG00000024426	80	176	105	179	1.16934422931432	2.01326819991703	1.86466657762634	1.87310459695612
Ate1	ENSMUSG00000030850	2134	2811	2322	3494	14.8273874400632	15.2850774118824	19.6016185668237	17.3799983286669
Atf1	ENSMUSG00000023027	6653	9923	3098	4652	106.306256243674	124.085452314297	60.1426017639305	53.2154348774896
Atf2	ENSMUSG00000027104	8095	11604	6445	13063	46.8289144866669	52.5341287399643	45.2980656766424	54.0999387595527
Atf4	ENSMUSG00000042406	1810	2282	1074	1440	38.9577952442163	38.4386398798844	28.085332829479	22.1888552414914
Atf6	ENSMUSG00000026663	276	208	138	292	1.37627882983092	0.81170320101414	0.836057085068381	1.0424057729299
Atf6b	ENSMUSG00000015461	56	10	50	32	0.812161062152758	0.113498654542548	0.881015682484627	0.332246736923344
Atf7ip	ENSMUSG00000030213	235	654	160	187	1.93182666733225	4.20740791035434	1.59801103866087	1.1005214458994
Atf7ip2	ENSMUSG00000039200	3014	4115	770	1476	42.5025167166182	45.4127513525456	13.1923335033481	14.9009639940705
Atg10	ENSMUSG00000021619	2694	3127	1334	2510	62.3092231098934	56.6003611689355	37.4860838512729	41.5609126132828
Atg101	ENSMUSG00000037204	946	464	534	991	28.6217915224716	10.9865221191924	19.6293732167555	21.4652495122661
Atg12	ENSMUSG00000032905	1651	2806	1278	2429	24.6552734918457	32.7934413500256	23.187455989764	25.9685006188571
Atg14	ENSMUSG00000037526	1164	1479	192	505	12.5521699316107	12.4816091809791	2.51551294303718	3.8986461270952
Atg16l1	ENSMUSG00000026289	584	839	106	350	6.83433898653775	7.68390888049164	1.50712416083704	2.93229947357366
Atg3	ENSMUSG00000022663	224	971	501	973	4.14109346345549	14.0482691841555	11.2528942560261	12.8776454377449
Atg4b	ENSMUSG00000026280	323	122	193	390	3.7978656466448	1.1226218262829	2.75710865442225	3.28290481347421
Atg5	ENSMUSG00000038160	2448	6834	6343	13691	38.2937379065692	83.6619335854951	120.55092751815	153.323288842583
Atg9a	ENSMUSG00000033124	348	280	44	224	3.15330028587266	1.98554938679645	0.484393448333306	1.45308397580159
Atic	ENSMUSG00000026192	2	36	20	79	0.0285058445790334	0.401553110380025	0.346332629836163	0.806097580293456
Atl1	ENSMUSG00000021066	341	768	499	1475	4.50323052285078	7.93720498662688	8.00626284163606	13.9449971416377
Atl2	ENSMUSG00000059811	4245	4656	913	2530	38.0846295843069	32.6905019629115	9.95181551719537	16.249843080789
Atl3	ENSMUSG00000024759	833	543	87	234	4.62749345000361	2.36068052430221	0.587191231494949	0.930621919807063
Atox1	ENSMUSG00000018585	4359	6467	4221	5406	315.598215655387	366.426696506967	371.297923126058	280.207864558992
Atp10b	ENSMUSG00000055415	228	424	273	354	1.22826848036011	1.78756109096439	1.78681917736759	1.36526932061847
Atp11a	ENSMUSG00000031441	2020	2305	910	1490	9.69724558795341	8.65973357994057	5.30759669644621	5.12082462247041
Atp11c	ENSMUSG00000062949	1250	2043	276	1661	7.54060222441404	9.64497178890053	2.02285427974236	7.17335394642642
Atp13a1	ENSMUSG00000031862	114	50	30	118	1.0839139834348	0.372045921763131	0.346553843830693	0.803209033114665
Atp13a3	ENSMUSG00000022533	18955	19748	3059	6388	96.5109556377381	78.6887274475226	18.9230789766062	23.2848982030997
Atp1a1	ENSMUSG00000033161	108	268	25	238	1.08567073219239	2.10836474189779	0.305333095793565	1.71280507338079
Atp1a3	ENSMUSG00000040907	0	0	24	6	0	0	0.298194392910873	0.0439275106628865
Atp1b3	ENSMUSG00000032412	3845	5711	2454	4593	59.5957065708179	69.2735374466197	46.2117787258736	50.9649594968212
Atp2a2	ENSMUSG00000029467	5051	7739	2823	5485	32.8331587553948	39.3692118871139	22.2949074552469	25.5251638716975
Atp2b1	ENSMUSG00000019943	1104	1695	857	1797	5.52510430716954	6.63861811602641	5.21088786647662	6.43837241595241
Atp2c1	ENSMUSG00000032570	12131	12868	6132	11138	85.5338470951054	71.0050163310518	52.5294734042404	56.2218621158391
Atp2c2	ENSMUSG00000034112	6	4	4	5	0.0692790197293109	0.0361449019616729	0.0561138378220429	0.0413311126544224
Atp6ap1	ENSMUSG00000019087	232	422	258	628	3.82870784156068	5.45021042433293	5.17301153209696	7.41960005157496
Atp6ap2	ENSMUSG00000031007	4594	6624	1532	1951	72.1971546325515	81.4678004650393	29.2514469730026	21.9504268194452
Atp6v0a2	ENSMUSG00000038023	228	606	196	228	1.58773927064514	3.30258147116476	1.65828781169943	1.13667365821206
Atp6v0b	ENSMUSG00000033379	542	1683	1627	4624	20.2511988083103	49.212127764764	73.8581629422246	123.687520927305
Atp6v0c	ENSMUSG00000024121	109	345	898	2699	2.66340606084975	6.59730491837701	26.6591758981942	47.213954728032
Atp6v0d1	ENSMUSG00000013160	802	935	407	697	18.0884441445687	16.5034610281835	11.1527187901941	11.2542415431984
Atp6v0e	ENSMUSG00000015575	24614	39274	9623	15632	1150.74717554071	1436.94264355796	546.597580392015	523.201375016055
Atp6v1a	ENSMUSG00000052459	1716	1329	599	529	15.2047324400106	9.21558811195624	6.44833837386703	3.35562776900346
Atp6v1b2	ENSMUSG00000006273	837	1174	240	1221	11.3638949806515	12.4740197311548	3.95888141482184	11.8679040496194
Atp6v1c1	ENSMUSG00000022295	1816	3957	3153	6467	32.2122565575965	54.929789117245	67.9498924564229	82.1229941604395
Atp6v1d	ENSMUSG00000021114	4695	5627	1688	3101	123.915967772888	116.226502134654	54.1282039041046	58.5935824170519
Atp6v1e1	ENSMUSG00000019210	499	1787	1479	2614	15.2588132036698	42.7642972459238	54.947493029038	57.224552224605
Atp6v1f	ENSMUSG00000004285	3520	3668	4419	7207	206.290736920799	168.229814871821	314.644803153017	302.376610723169
Atp6v1h	ENSMUSG00000033793	4528	5943	5657	10027	81.6804232105762	83.898436506368	123.981600259648	129.490880814962
Atp7a	ENSMUSG00000033792	394	537	313	302	1.78854181002485	1.90771606535336	1.7262619992998	0.981446039954414
Atpaf2	ENSMUSG00000042709	1323	952	1214	2767	26.1607996118804	14.7321012366356	29.1654951847422	39.1703036373813
Atraid	ENSMUSG00000013622	2774	5380	1887	2641	106.315850042897	161.365397101158	87.8664250720747	72.4630432628264
Atrx	ENSMUSG00000031229	4631	5706	3638	6932	16.826771551797	16.2253607337977	16.0600987027684	18.031887143578
Atxn1l	ENSMUSG00000069895	2451	4402	1494	2566	12.0492002140055	16.9356365170713	8.92328994566921	9.03084047119239
Atxn2	ENSMUSG00000042605	212	593	218	355	1.16638802199302	2.55328009610902	1.45721348490157	1.39827358102446
Atxn2l	ENSMUSG00000032637	304	358	173	351	2.4706642388666	2.27698279155082	1.70822764681027	2.04222632915075
Atxn3	ENSMUSG00000021189	3912	5560	1747	2262	26.9397955113055	29.9644849077046	14.616650123884	11.1517919431802
Atxn7	ENSMUSG00000021738	971	827	269	779	5.27366653168246	3.51508248436895	1.77502801779843	3.02891789755906
Atxn7l1	ENSMUSG00000020564	38	134	201	326	0.218064216456634	0.601786142984241	1.40138144793328	1.33929120751816
AU015836	ENSMUSG00000081044	0	0	0	5	0	0	0	0.0444033920284011
AU016765	ENSMUSG00000073377	9660	11304	18824	27423	396.789085812347	363.371880527047	939.407457072727	806.406767943605
AU040320	ENSMUSG00000028830	817	1325	655	1568	5.71829011472772	7.25765940402365	5.56986830175808	7.85681986464543
Auh	ENSMUSG00000021460	3531	5665	7504	12357	97.6981235135943	122.666223561766	252.255606756605	244.769984518194
Aurka	ENSMUSG00000027496	744	2210	818	1268	14.0189867305613	32.589112916413	18.7264946364257	17.1048610912443
Aurkb	ENSMUSG00000020897	728	488	138	100	13.787312321268	7.2327696288761	3.17531502588566	1.35582876422599
Aurkc	ENSMUSG00000070837	528	1391	2433	5279	13.6642508287247	28.1718656919781	76.4986039634876	97.8048010505965
Auts2	ENSMUSG00000029673	1278	1857	1091	2105	6.52848013248486	7.42385896790425	6.77119749954649	7.69821333313255
Aven	ENSMUSG00000003604	1575	2683	7773	12896	29.5277826973485	39.3647526495329	177.051024214402	173.085987989399
AW146154	ENSMUSG00000074166	229	105	317	558	2.49841484679729	0.896509601096418	4.20192048360018	4.35832766083515
AW209491	ENSMUSG00000039182	770	370	24	97	14.1646429438481	5.32663828946052	0.536396142265282	1.27744805538949
AW554918	ENSMUSG00000033632	871	1378	1241	2865	6.05750795464314	7.50000636390235	10.4859339390699	14.2645170803255
Axin2	ENSMUSG00000000142	518	692	330	646	4.52725431909976	4.73312313078619	3.50411676662439	4.0419809183204
AY512915	ENSMUSG00000068180	1215	2486	1361	2965	12.3776271062093	19.8197794477049	16.8452996131881	21.6243182092871
Azin1	ENSMUSG00000037458	4664	6143	1623	3555	33.5073105746596	34.5380744138534	14.1663852106477	18.2842538989536
B2m	ENSMUSG00000060802	7755	11552	5718	6010	336.360743192812	392.118432327387	301.319438869446	186.618451811672
B3galnt1	ENSMUSG00000043300	166	430	30	165	2.72500533579889	5.52413522051862	0.598328956662255	1.93909828443393
B3galnt2	ENSMUSG00000039242	1220	1862	1531	1990	12.2178535305362	14.5932269523575	18.6281519664276	14.2673977615476
B3gnt2	ENSMUSG00000051650	14	13	18	37	0.184883364574519	0.134353730242382	0.28880306843577	0.349806707959725
B3gnt4	ENSMUSG00000029431	0	0	0	2	0	0	0	0.036470958544888
B3gnt7	ENSMUSG00000079445	2	20	20	44	0.0286816031583261	0.224460537615552	0.348468014066366	0.451733930462347
B3gntl1	ENSMUSG00000046605	263	117	265	239	3.4329645618222	1.19518741017443	4.20260858598893	2.23340807326297
B4galt4	ENSMUSG00000022793	1872	4128	5402	9792	29.2588490312144	50.4925911932762	102.580655819089	109.566908376843
B4galt6	ENSMUSG00000056124	3168	4284	2108	3229	20.2987527806881	21.481777784619	16.4102155529157	14.8118339731103
B9d1	ENSMUSG00000001039	4154	5072	6096	11522	189.214853031571	180.802550943077	337.359689759947	375.728
Babam1	ENSMUSG00000031820	160	329	65	299	3.74013870330936	6.01866539861702	1.84603775981923	5.00374907656731
Bag4	ENSMUSG00000037316	678	838	242	589	5.25982	5.08770199816715	2.28095088757075	3.27124426575713
Bag5	ENSMUSG00000049792	1148	1064	90	405	17.0547338732222	12.3703293652605	1.6244452032974	4.30739491532993
Bag6	ENSMUSG00000024392	54	163	68	104	0.465179751224102	1.09888241323281	0.711697520395267	0.641382329299127
Baiap2	ENSMUSG00000025372	74	56	76	114	0.762843248544788	0.451781237206261	0.951867891054969	0.841327427906548
Baiap2l1	ENSMUSG00000038859	314	393	270	702	3.59769561291547	3.52390259204367	3.75853008090517	5.7582231288062
Banf1	ENSMUSG00000024844	2992	5962	3580	8161	92.0971259330033	143.619376222493	133.883486248054	179.839246820735
Bank1	ENSMUSG00000037922	0	2	222	376	0	0.0178290509676265	3.07237432236751	3.06623974337536
Banp	ENSMUSG00000025316	272	281	141	362	1.84108973929364	1.48850037947047	1.15953714084043	1.75416819726605
Bap1	ENSMUSG00000021901	850	1534	666	1384	9.28720583770961	13.1168055769577	8.84096909381208	10.8257712097429
Bard1	ENSMUSG00000026196	32	84	48	107	0.218586667241869	0.449044676848734	0.398358809031815	0.523255831171687
Baz1a	ENSMUSG00000035021	5560	6103	2269	3358	33.4863170973427	28.7655405848092	16.6030007490172	14.4787108365144
Baz1b	ENSMUSG00000002748	537	613	388	720	3.10650118336506	2.77520001013427	2.72702086618111	2.98185377837234
Baz2a	ENSMUSG00000040054	702	1138	577	1229	3.12157902123857	3.96019033479426	3.11725644928774	3.91242218684944
Baz2b	ENSMUSG00000026987	1291	1937	921	1536	6.02052189303575	7.06926227589372	5.21827575989064	5.12809098914467
BB557941	ENSMUSG00000084938	5990	6759	7500	13485	202.833609450946	179.115066781821	308.555901900212	326.90431747206
Bbip1	ENSMUSG00000084957	6519	8867	4144	6925	96.8078786346343	103.048816208326	74.7668298783959	73.6217453623331
Bbs4	ENSMUSG00000025235	625	990	1984	2757	9.08909244283122	11.2671032466048	35.0543298370537	28.7034353627906
Bbs5	ENSMUSG00000063145	1333	2693	2185	3354	32.9613080867364	52.1131372470957	65.6425174371214	59.3736784836906
Bbs7	ENSMUSG00000037325	9	262	299	332	0.128918175858873	2.93703762354576	5.20358110958745	3.40460188300905
Bbs9	ENSMUSG00000035919	2786	4903	7281	11463	28.896115650175	39.7975946395749	91.7505937713583	85.1164018096258
BC031181	ENSMUSG00000036299	15282	22393	11540	18405	470.397151907806	539.427824849092	431.568556229761	405.580362423187
BC051019	ENSMUSG00000031022	472	185	590	721	9.04489567776627	2.77440506168348	13.7364045555178	9.89130143742859
Bcap29	ENSMUSG00000020650	1547	2532	1050	3254	28.6706404439715	36.7237784069843	23.6426349932105	43.1738957152641
Bcap31	ENSMUSG00000002015	16147	26882	3729	8293	428.296931889698	558.021935381697	120.172473180926	157.478544586542
Bcar1	ENSMUSG00000031955	24	137	28	88	0.272383385895174	1.21682049451652	0.386088531595947	0.715004299816889
Bcar3	ENSMUSG00000028121	960	766	633	931	9.51166264483787	5.93950909020323	7.61988493458341	6.60376325534208
Bcas2	ENSMUSG00000005687	20300	20308	12571	19958	500.29928211122	391.685570580853	376.41174488508	352.133601895164
Bcas3	ENSMUSG00000059439	1372	2511	369	637	13.9655715247148	20.0026663543098	4.56342025723905	4.64195197846141
Bccip	ENSMUSG00000030983	385	509	697	1724	11.517312168571	11.9163916162456	25.3327702597286	36.9219201882461
Bckdhb	ENSMUSG00000032263	595	470	556	662	13.6598125590791	8.44427189089477	15.5082239375458	10.8803376395317
Bcl2l1	ENSMUSG00000007659	111	311	212	602	1.26867204879301	2.78178370055196	2.94389117411657	4.92583083558307
Bcl2l10	ENSMUSG00000032191	9907	21477	89726	146932	300.230344975712	509.357394858637	3303.62	3187.75856556207
Bcl2l11	ENSMUSG00000027381	673	1635	277	734	3.50921645031605	6.67189842026556	1.75482720702757	2.73998232440912
Bcl2l13	ENSMUSG00000009112	1191	1381	477	1136	6.39295062694828	5.80122678746695	3.11076687459656	4.36540487618033
Bcl7b	ENSMUSG00000029681	445	674	403	844	9.94021557237577	11.7823593669187	10.9370534841055	13.496925404071
Bcl7c	ENSMUSG00000030814	272	681	518	2661	1.54350585340599	3.02428743345163	3.57131891726251	10.8103775102997
Bcl9	ENSMUSG00000038256	44	186	122	201	0.26834361263665	0.887744736896908	0.90397811023657	0.877589163983149
Bclaf1	ENSMUSG00000037608	4795	6629	718	1562	32.7178130857289	35.3981243628513	5.95222853399885	7.63015383370325
Bcorl1	ENSMUSG00000036959	96	113	51	35	0.58327844724916	0.537303557124053	0.376473463849904	0.152240201240232
Bdh1	ENSMUSG00000046598	242	142	152	386	2.70203419852944	1.24079603219254	2.06195204722979	3.08545622375569
Bdkrb1	ENSMUSG00000041347	90	94	80	176	2.357	1.92655379804932	2.54545952569239	3.29978761308878
Becn1	ENSMUSG00000035086	1523	1316	722	1448	23.4786664826614	15.8769102147445	13.5229118988112	15.9808065427816
Bet1	ENSMUSG00000032757	2438	4926	3569	8829	61.552685670793	97.329454495369	109.476108480883	159.581091540877
Bfar	ENSMUSG00000022684	114	271	86	173	0.930971984016636	1.73195908246049	0.853276351757637	1.01142683619663
Bicc1	ENSMUSG00000014329	247	236	138	308	1.67035287737384	1.24899257174738	1.13383500379163	1.4911406227237
Bicd2	ENSMUSG00000037933	590	1132	402	969	3.45662535544358	5.19019055153644	2.86144795020382	4.06425253861971
Bik	ENSMUSG00000016758	14	51	461	1429	0.552493447901372	1.57509172061136	22.1034222103671	40.3727129641051
Bin3	ENSMUSG00000022089	4	314	850	2248	0.0971654832844077	5.96922910787469	25.0859439303815	39.0935347049004
Birc3	ENSMUSG00000032000	1699	1716	2899	3939	22.4927896785414	17.7788556245608	46.629166939878	37.3329693062694
Birc5	ENSMUSG00000017716	21247	31848	20360	42553	231.467779256639	271.526153822283	269.482270913133	331.878959189324
Bivm	ENSMUSG00000041684	264	675	343	831	2.34645243512134	4.69513600669742	3.70391870432603	5.28768360768111
Blcap	ENSMUSG00000067787	915	2198	1811	4446	16.1533006592051	30.3671788201367	38.8434799137932	56.1909338590905
Blm	ENSMUSG00000030528	274	830	705	1424	2.06161345467697	4.88732641471146	6.44473837478837	7.67049295371329
Blmh	ENSMUSG00000020840	1010	1879	817	1008	15.9603073880711	23.2371699302786	15.6856106930428	11.4034698508607
Blvra	ENSMUSG00000001999	405	686	207	597	12.881900803129	17.0759792840632	7.99935131521196	13.594269251772
Blzf1	ENSMUSG00000026577	248	140	416	631	2.25376465550334	0.995683923268988	4.59314029969382	4.10528064028148
Bmi1	ENSMUSG00000026739	33807	47891	19652	41850	350.057470219994	388.081730384334	247.228747986389	310.230710582402
Bmp15	ENSMUSG00000023279	7031	15180	13515	34862	83.971215169619	141.880165978909	196.105099811096	298.072731622745
Bmp2k	ENSMUSG00000034663	26342	17680	1155	25895	149.254141373268	78.3964652983138	7.95095191428186	105.03890102699
Bmp5	ENSMUSG00000032179	7203	13494	16037	28045	70.0431617050892	102.69034404816	189.467599953046	195.238013499322
Bmp6	ENSMUSG00000039004	1764	2249	891	1284	21.9112705249484	21.8622578255623	13.4464048128084	11.4180150930174
Bmpr1b	ENSMUSG00000052430	725	1061	852	1488	4.35238354105467	4.98472395478474	6.21424319261084	6.39511992304509
Bmpr2	ENSMUSG00000067336	1957	1423	1750	2638	6.56882311280287	3.73799071139572	7.13664818651974	6.33910786529749
Bms1	ENSMUSG00000030138	516	274	127	366	4.47822297820217	1.86098619473864	1.33911918208701	2.27401699846942
Bnc1	ENSMUSG00000025105	444	622	366	1063	3.54346660164703	3.88483282393188	3.54883621831238	6.07344701602278
Bnc2	ENSMUSG00000028487	463	1274	627	1289	1.34233857785453	2.89059392011976	2.20855449246998	2.67541160756976
Bnip2	ENSMUSG00000011958	100	144	137	568	0.606294885922583	0.683255243533558	1.00916915950476	2.46540827684573
Bnip3	ENSMUSG00000078566	9903	18145	6516	12706	209.871301884842	300.939937380801	167.774846788396	192.775455277744
Bnip3l	ENSMUSG00000022051	3480	5711	3107	6442	40.0080453323417	51.3826887270108	43.3979125831387	53.0206953562484
Bod1	ENSMUSG00000044502	5786	6294	3554	6364	153.582313300009	130.745301306604	114.61453497036	120.934316776924
Bod1l	ENSMUSG00000061755	886	923	131	200	3.12886133675881	2.55088495344803	0.562060917829716	0.5056374115969
Bola3	ENSMUSG00000045160	466	379	156	544	6.94787705353947	4.42223679983141	2.82585780156944	5.80659741909861
Bora	ENSMUSG00000022070	4978	7570	1562	2982	47.090285746692	56.0413887900426	17.9521703550644	20.1948523175433
Bpgm	ENSMUSG00000038871	5748	7619	11636	19767	134.195895108464	139.205701055868	330.054518233998	330.384636220353
Bphl	ENSMUSG00000038286	92	141	247	505	2.83186349793994	3.39656693179663	9.2372125986786	11.1283935356539
Bptf	ENSMUSG00000040481	2649	3882	1833	2809	8.41636582254006	9.65238760021419	7.07562175398519	6.38926636426767
Brap	ENSMUSG00000029458	923	2099	550	1533	8.27484288855401	14.7267552956015	5.99073684746111	9.8391327361415
Brca1	ENSMUSG00000017146	291	794	514	1206	1.62896880392556	3.47837865161863	3.49576632973933	4.83307678576279
Brca2	ENSMUSG00000041147	4551	9142	5065	10501	15.2126689864072	23.915329738243	20.5701532596055	25.129615720304
Brcc3	ENSMUSG00000031201	2646	2997	899	1590	19.7017306400796	17.4637641061598	8.13268079587332	8.47555742198773
Brd1	ENSMUSG00000022387	3985	3481	1362	3482	28.8688543294226	19.7352132186696	11.9877541778862	18.0587048132637
Brd2	ENSMUSG00000024335	998	1613	593	1104	7.39103509208603	9.34858038225108	5.33566941717231	5.8532949014155
Brd3	ENSMUSG00000026918	702	611	142	270	4.69442854065509	3.19759463713972	1.15370151395611	1.29260548222839
Brd4	ENSMUSG00000024002	1561	3114	878	2421	9.20628325401994	14.372642204278	6.29122827202021	10.2219282504684
Brd7	ENSMUSG00000031660	1629	2459	1684	2217	14.1442429256941	16.709125745232	17.7647952882611	13.7810060840362
Brd8	ENSMUSG00000003778	1673	1740	472	929	10.8127228037224	8.8008567688043	3.7063004719438	4.2984457653058
Brd9	ENSMUSG00000057649	569	1449	390	698	8.49036979780318	16.9207380276224	7.07030981627639	7.45635147614049
Brdt	ENSMUSG00000029279	23836	54147	85069	147819	176.525763982928	313.823671393521	765.430120825348	783.721194775669
Brf2	ENSMUSG00000031487	209	357	448	831	5.6238651051822	7.51784558767577	14.6462391335139	16.0083378636014
Bri3	ENSMUSG00000047843	986	1688	751	2778	32.1308045328872	43.0480718279186	29.7333689524154	64.8087336540622
Brip1	ENSMUSG00000034329	3354	5504	1551	2246	18.0033219166957	23.1208922796655	10.1148834853234	8.63089731681427
Brix1	ENSMUSG00000022247	50064	63808	16573	34652	701.997258938461	700.199149753756	282.338757169015	347.852224695137
Brk1	ENSMUSG00000033940	570	1618	3053	5101	19.3718690920722	43.0340047439176	126.061645562616	124.110522047602
Brms1l	ENSMUSG00000012076	1832	2038	915	1809	26.5589187142206	23.122014878048	16.116306277747	18.7750065086196
Brox	ENSMUSG00000046836	747	1369	1085	1702	7.81313713691746	11.2058516752223	13.7877716231719	12.7444474253522
Brsk2	ENSMUSG00000053046	190	244	91	186	1.51504868622377	1.52264755953948	0.881604662328071	1.06179956082485
Brwd1	ENSMUSG00000022914	3295	4785	2008	3955	10.9074348356763	12.3961187071368	8.07589036193053	9.37282060873473
Bscl2	ENSMUSG00000071657	1881	4347	9100	13500	30.7558211617763	55.6243242190998	180.775437569644	158.026131559776
Bsdc1	ENSMUSG00000040859	181	233	106	136	2.53320902509402	2.55202514406129	1.80242754097848	1.3626614477313
Bsg	ENSMUSG00000023175	292	554	338	1538	6.20239668298803	9.20922382112576	8.72273915004996	23.3878140204387
Bst2	ENSMUSG00000046718	130	94	76	428	5.99488155233043	3.39235805084025	4.2580459562682	14.129852630599
Btbd10	ENSMUSG00000038187	4978	5806	2316	5722	72.279822133237	65.9744518576346	40.8564130686528	59.4794090955547
Btbd2	ENSMUSG00000003344	458	670	578	1012	6.92571559725766	7.92885643488988	10.6190706822081	10.9556032668205
Btbd9	ENSMUSG00000062202	154	193	104	115	0.835790365331914	0.819729425088852	0.685755779759596	0.446818441003307
Btf3	ENSMUSG00000021660	6036	6892	13374	19962	198.960140186975	177.786463928892	535.596417901714	471.061387956214
Btf3l4	ENSMUSG00000028568	3214	5583	6075	12343	36.7456275375549	49.9532788941981	84.3850624616128	101.027
Btg4	ENSMUSG00000032056	29128	59045	132528	188754	706.636547257139	1120.99876111177	3906.18287067948	3278.22080531766
Btk	ENSMUSG00000031264	461	403	632	843	6.7675854931538	4.6299302432008	11.2722185757279	8.85965904850702
Btrc	ENSMUSG00000025217	633	1168	266	640	3.63753900586605	5.25270931972849	1.85714187823958	2.6329373901955
Bub1	ENSMUSG00000027379	2393	2991	1148	1835	20.5335512045981	20.0851165492398	11.9680323032574	11.2723390876803
Bub1b	ENSMUSG00000040084	566	642	338	604	5.74089374091778	5.09606174791679	4.16523275848665	4.38587878743324
Bub3	ENSMUSG00000066979	2961	5482	612	1574	52.1741380066123	75.5948975238151	13.101704352731	19.8553804126998
Bud13	ENSMUSG00000032077	281	177	249	409	4.73606920630336	2.33464881872481	5.09883038109269	4.93505090750436
Bud31	ENSMUSG00000038722	11240	12464	2699	4399	429.455474641389	372.688377078051	125.289366840836	120.326809979222
Bzw1	ENSMUSG00000051223	10007	18944	5548	8759	96.0547592571491	142.30601240403	64.7009918312396	60.1902467026204
Bzw2	ENSMUSG00000020547	138	143	72	105	2.74483402111923	2.22592032605738	1.73991886018599	1.49514361185958
C1galt1c1	ENSMUSG00000048970	996	1185	186	380	24.5955690627315	22.9008954116836	5.5804597328936	6.71796508458889
C1qb	ENSMUSG00000036905	14	58	192	720	0.471921486749089	1.53005233317558	7.86325649132366	17.3752403589396
C1qbp	ENSMUSG00000018446	4717	4906	1208	1781	150.678309804229	122.644756078164	46.8825575868963	40.7291542674244
C2cd3	ENSMUSG00000047248	898	1568	796	1306	4.27839115707841	5.84637657877466	4.60762065814728	4.45455101695751
C2cd5	ENSMUSG00000030279	6733	9737	7101	11042	53.153250148356	60.156554954487	68.1083283799562	62.405887328503
C330018D20Rik	ENSMUSG00000024592	1266	1913	539	1546	19.5248260273423	23.0889941348931	10.0995431747762	17.0694514900725
C87198	ENSMUSG00000092515	1629	2246	2212	3553	98.2532012634116	106.016131573935	162.095233894888	153.418397287108
C87436	ENSMUSG00000046679	11210	18558	24422	39283	130.448155377666	169.005203488042	345.281296960245	327.26049700782
Cab39	ENSMUSG00000036707	1790	3387	1151	3431	16.0592430991541	23.7806551005974	12.5460456301116	22.0368425336708
Cab39l	ENSMUSG00000021981	1891	2862	740	1546	21.0948419559898	24.9856672993341	10.0294233724767	12.3466985748036
Cabin1	ENSMUSG00000020196	1013	1690	488	741	5.05337359774815	6.59774068860513	2.95768065880083	2.64634692973554
Cachd1	ENSMUSG00000028532	190	309	66	160	1.42411525047459	1.8125357944584	0.601028366255253	0.858555012029508
Cacng4	ENSMUSG00000020723	0	45	54	78	0	0.359158389696576	0.669098695685392	0.569492668382892
Cadm1	ENSMUSG00000032076	497	854	481	825	3.99558153136105	5.37301502728401	4.69816410474798	4.74825643855229
Calcoco1	ENSMUSG00000023055	2	54	30	34	0.0263557932704874	0.556898993202325	0.480315773637865	0.32076104723066
Calm1	ENSMUSG00000001175	143256	180005	97709	121242	1243.56968400019	1222.86481800443	1030.50801001558	753.471806341135
Calm2	ENSMUSG00000036438	357584	409725	98860	141692	10943.476063271	9813.10067207693	3675.84608240993	3104.41057070142
Caln1	ENSMUSG00000060371	305	687	1246	1656	3.86593526221665	6.81472054397463	19.1881134646078	15.0269789916278
Calr	ENSMUSG00000003814	952	1328	556	774	18.2337055343426	19.9054793183019	12.938152857829	10.6129363139421
Calr3	ENSMUSG00000019732	1151	1157	1682	2638	22.9918150792889	18.0870554225711	40.8209796864395	37.7250074624548
Calr4	ENSMUSG00000028558	1774	2501	4115	6772	26.125172257113	28.8241039350219	73.6266235280301	71.3968589195882
Calu	ENSMUSG00000029767	1128	1615	360	828	12.2634591733751	13.7408308297759	4.75516825505112	6.44452385618162
Camk1d	ENSMUSG00000039145	325	773	321	728	1.64732682264051	3.06628472161436	1.97679183721883	2.64170548052378
Camk2g	ENSMUSG00000021820	484	1523	849	1750	4.78019107415001	11.7716238038233	10.187487361072	12.3735566958124
Camkmt	ENSMUSG00000071037	732	1135	851	1470	4.91092955321496	5.9591602032858	6.9365206104506	7.06035546584637
Caml	ENSMUSG00000021501	2438	2819	898	1677	65.4135967402659	59.1924042221247	29.273197471485	32.2124679588877
Camsap1	ENSMUSG00000026933	2406	3695	1534	2646	11.0855266207274	13.3232974894154	8.58708107982176	8.72784761474429
Camsap2	ENSMUSG00000041570	2226	4294	1592	3214	10.6136079561804	16.0227293940581	9.2223254223673	10.9708521700921
Camsap3	ENSMUSG00000044433	0	9	0	19	0	0.0598843483665893	0	0.11564968451537
Camta1	ENSMUSG00000014592	796	1227	767	1726	2.85409447518555	3.44299519078362	3.34125897878988	4.43049935298316
Cand1	ENSMUSG00000020114	5952	7720	3122	3998	26.9825789186099	27.3888886238726	17.1954256187108	12.9753754169483
Canx	ENSMUSG00000020368	34608	17866	5112	11207	300.283344935672	121.31615818696	53.8896155994329	69.6146627832536
Capn10	ENSMUSG00000026270	216	144	47	250	2.79398891246176	1.45770618172019	0.738632279033792	2.31508821837336
Capn7	ENSMUSG00000021893	1810	2226	834	1810	18.4694345975459	17.7761113479587	10.3395246789533	13.2223975165461
Caprin1	ENSMUSG00000027184	491	1132	581	1367	2.40646129699496	4.34190575310937	3.45965680539833	4.79647861737055
Caprin2	ENSMUSG00000030309	1759	1596	1151	1770	17.7062738956602	12.5727651041293	14.0765478154457	12.7553157517344
Capza1	ENSMUSG00000070372	3460	5089	2386	6362	40.3515371792013	46.4465020217297	33.8075673559119	53.117088076093
Capza2	ENSMUSG00000015733	5048	8503	3636	9828	74.8439006909726	98.6610703932347	65.4968539697625	104.317897256205
Capzb	ENSMUSG00000028745	129	342	248	889	2.52932298874222	5.2477998558595	5.9077996610261	12.4788036395939
Car10	ENSMUSG00000056158	144	94	319	864	1.45108874467957	0.741303262125124	3.90554514465487	6.23306754062365
Card6	ENSMUSG00000041849	28	260	36	68	0.229971892019861	1.67119316629015	0.359235068131538	0.399836326364768
Carhsp1	ENSMUSG00000008393	1800	3458	1220	2806	23.5120688579399	35.349225673895	19.3614406060497	26.2399265774012
Caskin2	ENSMUSG00000034471	92	164	158	190	0.725057807922361	1.01149847097021	1.51286923387707	1.07200056993599
Casp2	ENSMUSG00000029863	12	150	70	64	0.126543655759461	1.23790399924701	0.896843507440571	0.483165274551035
Casp8	ENSMUSG00000026029	647	1386	2238	4149	8.32274591198047	13.9528254722732	34.9769499338398	38.2087121035264
Casp8ap2	ENSMUSG00000028282	8952	7964	5109	9571	48.8981550912451	34.0439722403847	33.9053163263602	37.4271127348152
Casq2	ENSMUSG00000027861	255	359	301	507	3.70256220248602	4.0793710328782	5.30992242386205	5.27019580766275
Cast	ENSMUSG00000021585	7	365	104	127	0.0548769034517584	2.23934495171699	0.99056822873637	0.7127740620527
Cbll1	ENSMUSG00000020659	390	888	298	756	3.6220634485131	6.45417874294702	3.3625380578695	5.0265481966765
Cbx1	ENSMUSG00000018666	2132	3172	2595	4115	27.9468328174649	32.5398203891582	41.3277970838898	38.6164053956049
Cbx2	ENSMUSG00000025577	621	944	633	1052	6.15777512411761	7.32555941628119	7.62597596970298	7.46800454258641
Cby1	ENSMUSG00000022428	110	64	35	81	3.65825005430929	1.66570179120603	1.41419	1.9285119326008
Ccar1	ENSMUSG00000020074	21347	27193	4520	7562	177.404058050574	176.856244544332	45.6377928114118	44.9904132003711
Ccdc115	ENSMUSG00000042111	1460	2272	1313	2813	31.866859204091	38.8088978327061	34.8185458623876	43.9554516513404
Ccdc117	ENSMUSG00000020482	2054	3440	1684	2834	22.475253372874	29.4577231282933	22.3875073817957	22.2003904160815
Ccdc120	ENSMUSG00000031150	280	426	58	178	2.86185839808291	3.40750330290943	0.720240604190179	1.30246697847658
Ccdc122	ENSMUSG00000034795	1386	1342	2093	5909	28.3090728955699	21.4511958737866	51.938708045531	86.403834301588
Ccdc124	ENSMUSG00000007721	288	1120	111	468	11.7648095150421	35.8052747818793	5.50902684477204	13.6865779161087
Ccdc138	ENSMUSG00000038010	402	400	330	612	6.06657777752113	4.72404781113024	6.0504984559151	6.61189195167433
Ccdc14	ENSMUSG00000022833	795	527	963	2244	7.20366013582977	3.73708759586332	10.6016111532948	14.5567876861552
Ccdc15	ENSMUSG00000034303	282	340	331	353	0.884786711711975	0.834843319864269	1.26176063713951	0.792904344626537
Ccdc171	ENSMUSG00000052407	262	366	322	695	1.47685058855758	1.61455532271375	2.20521347980699	2.80463715174845
Ccdc172	ENSMUSG00000025090	189	173	167	503	5.13020994785443	3.67498874742662	5.50743402319004	9.77457601325416
Ccdc174	ENSMUSG00000034083	404	406	202	538	8.55697755239782	6.72979193556111	5.19816301347321	8.15789126167779
Ccdc18	ENSMUSG00000056531	1165	1487	497	1306	9.30958832168484	9.29933934326902	4.82525686881688	7.4714404108772
Ccdc181	ENSMUSG00000026578	150	558	544	905	2.94417564065887	8.5712316211154	12.9727142958125	12.716794235982
Ccdc186	ENSMUSG00000035173	3339	3980	2780	5392	19.2649325809275	17.9709370430014	19.4874658936138	22.2719153318269
Ccdc25	ENSMUSG00000022035	6044	3428	470	690	100.998524163394	44.8299197585353	9.54218709824975	8.25460453514058
Ccdc28a	ENSMUSG00000059554	572	1025	740	1797	8.06006263385646	11.3032368892497	12.6687453126021	18.1278823494972
Ccdc3	ENSMUSG00000026676	13	0	6	69	0.182011640810032	0	0.10206258425533	0.691610395024758
Ccdc34	ENSMUSG00000027160	942	1224	854	1826	14.3143920180679	14.5559313274301	15.7666480198631	19.8645799535795
Ccdc42	ENSMUSG00000045915	128	90	154	294	3.52065088879143	1.9372785868482	5.14627762237036	5.78917838419066
Ccdc47	ENSMUSG00000078622	2978	4113	3355	5776	33.9120024270594	36.6542237790258	46.4173949780439	47.0882482905835
Ccdc50	ENSMUSG00000038127	2068	3568	2034	6469	10.9193158403115	14.7436942349666	13.0483422664977	24.4533663193865
Ccdc59	ENSMUSG00000019897	5412	6224	598	771	186.831377634496	168.150509832065	25.0814540309985	19.0547394734122
Ccdc6	ENSMUSG00000048701	94304	75334	48396	105192	636.810905598805	398.114487526714	397.053788175662	508.533654246224
Ccdc62	ENSMUSG00000061882	42	313	350	632	0.39872550104923	2.3254426628848	4.03693971652777	4.29534853499227
Ccdc69	ENSMUSG00000049588	3591	5247	15238	27117	94.1767716220296	107.690162933564	485.529766656126	509.127603227972
Ccdc71	ENSMUSG00000049305	0	36	0	26	0	0.325102378667363	0	0.214788500974591
Ccdc73	ENSMUSG00000045106	1942	2089	2057	3840	18.3241192064342	15.4258427191901	23.5812961372346	25.9395069050295
Ccdc77	ENSMUSG00000030177	1154	1314	415	334	14.5331284714075	12.9504615055438	6.34981245428802	3.01131633248446
Ccdc82	ENSMUSG00000079084	4856	5317	3143	5214	38.7380556817876	33.1942130837343	30.462323070809	29.7774001332583
Ccdc86	ENSMUSG00000024732	178	279	28	54	2.20584737177197	2.70580338888358	0.421573191842527	0.479077556350382
Ccdc90b	ENSMUSG00000030613	1242	2566	2928	5868	28.9600627077862	46.8242823953105	82.9484876490759	97.9545505348337
Ccdc91	ENSMUSG00000030301	238	366	191	668	3.34732519399354	4.02845587322606	3.26372692426161	6.72595598071926
Ccdc92	ENSMUSG00000037979	504	820	196	507	8.3138508729414	10.5857619235845	3.92814275962844	5.98737227617004
Ccdc97	ENSMUSG00000002608	334	340	71	120	3.75176666245337	2.98885500057654	0.968963013155112	0.964999766388434
Ccna2	ENSMUSG00000027715	6583	11771	2946	7339	72.5658365475892	101.544939937316	39.4548676939506	57.9164385242481
Ccnb1	ENSMUSG00000041431	14836	26651	25204	56765	238.390562665312	335.136955091525	492.040898312651	652.994442614557
Ccnb2	ENSMUSG00000032218	1375	3384	4715	12008	33.205563033518	63.9550850700915	138.340501330564	207.603866895668
Ccnb3	ENSMUSG00000051592	4	0	102	298	0.0326872025453914	0	1.01269212388259	1.74337428517306
Ccnc	ENSMUSG00000028252	3996	6361	879	1486	34.037231144729	42.402427100134	9.09655850795894	9.0615848781237
Ccnd3	ENSMUSG00000034165	32	27	39	224	0.526929275722877	0.347938663009595	0.780236844327138	2.6406264993881
Ccndbp1	ENSMUSG00000023572	17693	38108	62232	91146	382.143950709601	644.136997229882	1633.0473147512	1409.35283917144
Ccne2	ENSMUSG00000028212	4548	6918	9619	18006	52.5624225730985	62.5708495029083	135.065471767933	148.980275191936
Ccnf	ENSMUSG00000072082	620	1015	61	105	7.44527772207662	9.53875801127854	0.88997651317579	0.902682703384728
Ccng2	ENSMUSG00000029385	1354	2537	1010	1738	20.2037973747373	29.625888458301	18.310289524203	18.5661015265504
Ccnj	ENSMUSG00000025010	601	593	152	478	5.85953430412754	4.52459695312586	1.80049415075108	3.33636175890632
Ccnk	ENSMUSG00000021258	712	1078	468	882	10.0671119413848	11.9283463626733	8.03952249929786	8.92791605677427
Ccnl1	ENSMUSG00000027829	1348	1565	433	717	21.6695396855322	19.6884130421348	8.45682196512876	8.25155043223247
Ccnl2	ENSMUSG00000029068	1522	2360	1068	2463	23.1942205196751	28.1458072167315	19.7740614714245	26.871143627998
Ccno	ENSMUSG00000042417	438	644	267	468	8.68864524674442	9.99770685640615	6.43500241380845	6.64630729295044
Ccnt1	ENSMUSG00000011960	1701	2512	401	587	8.94343890174849	10.3360938041978	2.56155745335823	2.20950475733299
Ccnt2	ENSMUSG00000026349	905	1808	676	1121	9.58423847143568	14.9845613540573	8.69791632947498	8.49906701146915
Ccnyl1	ENSMUSG00000070871	579	1271	285	382	7.36653882964116	12.6551426647488	4.40543985475441	3.47940425740497
Ccp110	ENSMUSG00000033904	1162	2225	958	2016	8.51074782007331	12.7534647375024	8.52484715261885	10.5708212945393
Ccpg1	ENSMUSG00000034563	219	478	99	201	1.97910374974412	3.38056211102121	1.08697395767023	1.30040045619844
Ccser2	ENSMUSG00000058690	1944	5720	2441	4294	9.21471849578045	21.2186826139517	14.0576617371158	14.5715067153194
Cct2	ENSMUSG00000034024	1428	2127	522	1316	23.9702908343894	27.9414643054575	10.6457214067244	15.8145775126863
Cct3	ENSMUSG00000001416	1483	3536	631	842	28.2007796041019	52.6221751741773	14.5783650304778	11.4627458624161
Cct4	ENSMUSG00000007739	1160	1295	357	219	21.957619996743	19.1837550399416	8.21022368390877	2.96775468592671
Cct5	ENSMUSG00000022234	1160	1742	1235	1394	20.2384814409736	23.7850824117611	26.1785982930202	17.4116254536121
Cct7	ENSMUSG00000030007	980	1283	436	675	14.8736103164639	15.2388977779192	8.03963459369838	7.33416548593085
Cct8	ENSMUSG00000025613	7345	10060	2567	4079	114.320209878412	122.536584208079	48.5418785554413	45.4507995191589
Ccz1	ENSMUSG00000029617	1809	2060	956	2862	38.0558584494924	33.914604181217	24.4343250044128	43.1031683387057
Cd160	ENSMUSG00000038304	463	1063	1973	3268	6.52167221246811	11.7178468225669	33.7648293262468	32.9546446212297
Cd164	ENSMUSG00000019818	8015	11023	6526	16260	105.396910418691	113.438568435045	104.26316897833	153.074025663986
Cd164l2	ENSMUSG00000028865	282	282	671	1340	10.6434636791235	8.32951200921324	30.7691778475147	36.2072283882703
Cd177	ENSMUSG00000052212	72	118	80	257	0.987264320947246	1.26625	1.33275533751248	2.52284563403812
Cd209g	ENSMUSG00000079168	169	440	495	719	5.79652556364042	11.8105549239372	20.6274597128387	17.6549523696334
Cd2bp2	ENSMUSG00000042502	396	616	91	420	4.19974195462512	5.11263406368214	1.17254173812628	3.18884434059763
Cd300c	ENSMUSG00000058728	122	21	379	722	4.76406544800339	0.641761647290636	17.9811140700074	20.1842071633823
Cd300lf	ENSMUSG00000047798	184	141	342	320	3.61915747252578	2.17042781212586	8.1728826058076	4.50605246799842
Cd320	ENSMUSG00000002308	2448	3780	1436	3341	37.7228995775272	45.5850074435759	26.8848483846209	36.8575733582331
Cd36	ENSMUSG00000002944	1350	3269	2474	6084	12.7933315844673	24.2438386290081	28.4845315042844	41.2758192667368
Cd55	ENSMUSG00000026399	2180	4108	2189	5539	32.0155282610432	47.2140428319173	39.0579493457648	58.2360825048099
Cd69	ENSMUSG00000030156	914	1894	1671	1559	20.9833087041988	34.0286190667121	46.6083492799263	25.6230307855437
Cd7	ENSMUSG00000025163	221	423	769	1775	7.90805577080973	11.8455271746407	33.4320715293369	45.4707812598531
Cd9	ENSMUSG00000030342	3865	9172	2478	4462	120.161720199242	223.160466682145	93.6003426204053	99.3122482359528
Cd99l2	ENSMUSG00000035776	162	166	70	73	1.67464710440677	1.34292869150905	0.87915576048827	0.54024126967888
Cdc123	ENSMUSG00000039128	4174	6442	2531	3194	67.4187597781042	81.4302205450046	49.6683756650851	36.9334463902899
Cdc16	ENSMUSG00000038416	68	676	467	941	1.06282143916804	8.26865107719349	8.86804262634475	10.5292545733873
Cdc20	ENSMUSG00000006398	9243	8347	5150	8160	192.809705854905	136.264563310058	130.521683211503	121.860430140724
Cdc25a	ENSMUSG00000032477	248	362	98	104	2.54457299814893	2.90675467922076	1.22165564732861	0.763929325219804
Cdc25b	ENSMUSG00000027330	396	588	384	699	4.67689448390338	5.4347089166307	5.5100191472049	5.91011825347871
Cdc26	ENSMUSG00000066149	2934	3727	2521	3501	35.9285920392633	35.7170891655768	37.5070089779878	30.6922557732344
Cdc27	ENSMUSG00000020687	2783	4458	3505	8378	17.8626457075774	22.392842135313	27.3325466560908	38.4972354343509
Cdc34	ENSMUSG00000020307	1384	1512	474	1290	40.6830190012106	34.7828729782735	16.9283614274112	27.1470974960367
Cdc37l1	ENSMUSG00000024780	1235	1957	683	2272	4.32155706825964	5.35920903213392	2.90371171185245	5.69165058891551
Cdc40	ENSMUSG00000038446	786	882	569	1101	8.68998893552333	7.63135819799614	7.64308063739994	8.71446249969156
Cdc42	ENSMUSG00000006699	15301	17818	3413	9076	189.553005951531	172.745360264847	51.3696547363862	80.4937122602734
Cdc42bpa	ENSMUSG00000026490	1587	1415	1728	3764	6.2489917696976	4.3604	8.26677774815278	10.6105830660185
Cdc42bpb	ENSMUSG00000021279	106	8	77	109	0.587187301336765	0.0346814584764727	0.518228164860606	0.432268805992473
Cdc42ep2	ENSMUSG00000045664	136	274	44	344	3.39447061926105	5.35205151109276	1.33427491100261	6.14678746791549
Cdc42ep3	ENSMUSG00000036533	164	69	97	168	2.69217394621095	0.886431000501824	1.93459695987462	1.97435461687818
Cdc42se1	ENSMUSG00000046722	634	554	364	670	7.37309905690202	5.04205004206635	5.14306119885638	5.57817612356789
Cdc42se2	ENSMUSG00000052298	13572	19535	14866	29866	160.953972813601	181.304190296685	214.196059034449	253.566291839432
Cdc45	ENSMUSG00000000028	2115	2278	798	1724	35.1848072897264	29.6575383698246	16.1289907959046	20.5323507886357
Cdc6	ENSMUSG00000017499	306	662	187	216	2.26664018908559	3.83756481851494	1.68291531494741	1.14543781984092
Cdc7	ENSMUSG00000029283	414	942	174	143	4.75370359782236	8.46484942295343	2.42739528527285	1.17550479359359
Cdca2	ENSMUSG00000048922	673	906	69	201	6.36960269733104	6.71061083636567	0.79342497785673	1.3619148216239
Cdca3	ENSMUSG00000023505	4854	10865	12676	20292	121.396909271064	212.65429799717	385.167456910691	363.320012516256
Cdca4	ENSMUSG00000047832	3240	4830	2286	3901	44.5747103575923	52.0028596930257	38.2101940666188	38.4216559636509
Cdca5	ENSMUSG00000024791	1246	2709	1614	3337	24.3279735582468	41.393626250246	38.2869632044749	46.6445286040214
Cdca7	ENSMUSG00000055612	70	62	82	146	1.10334883814272	0.764791526831135	1.57031996427747	1.64749561274373
Cdca7l	ENSMUSG00000021175	8	202	235	108	0.114023378316134	2.25315911935458	4.06940840057491	1.10200681862903
Cdca8	ENSMUSG00000028873	2848	4825	1874	3772	65.1823828529516	86.4219659876116	52.1097910960997	61.8042784985716
Cdh1	ENSMUSG00000000303	906	918	106	270	7.60745224926058	6.03240227113205	1.08137518760419	1.62304817432333
Cdh19	ENSMUSG00000047216	59	393	129	189	0.513722139863772	2.67796809053763	1.36466319663999	1.17813398596647
Cdh2	ENSMUSG00000024304	118	195	406	868	0.906730714754392	1.1726475691401	3.79037214102727	4.77499206450368
Cdh3	ENSMUSG00000061048	198	469	60	74	1.8252284516695	3.38346	0.671989965198579	0.488360318568494
Cdh4	ENSMUSG00000000305	76	320	92	371	0.420251543453572	1.38478477292685	0.618077664771206	1.46867682994385
Cdip1	ENSMUSG00000004071	558	1081	308	507	4.94184295446071	7.49233	3.31409501335893	3.2145435161922
Cdipt	ENSMUSG00000030682	292	332	189	638	6.07751621286075	5.40776654298946	4.77930312748657	9.50649802487245
Cdk11b	ENSMUSG00000029062	1027	1560	483	972	12.7908863321861	15.2051731655837	7.30864427393863	8.66668615494094
Cdk12	ENSMUSG00000003119	2241	1817	535	1392	9.58150572144497	6.07971764601996	2.77910647764642	4.26076666154878
Cdk15	ENSMUSG00000026023	212	296	654	631	4.91554428707836	5.37110991131645	18.4235364707929	10.4742206990359
Cdk16	ENSMUSG00000031065	486	852	298	902	4.95512019934057	6.7982024799415	3.69142191722824	6.58386733308786
Cdk2	ENSMUSG00000025358	547	1145	99	444	8.37017512893368	13.7116361822297	1.84052580496957	4.86392419258473
Cdk20	ENSMUSG00000021483	350	304	949	2029	7.12919158964141	4.84598874970325	23.4853994849646	29.5876789575126
Cdk2ap2	ENSMUSG00000024856	5659	13064	15939	47416	231.170336963969	417.64295513435	791.066476385779	1386.67260356883
Cdk5	ENSMUSG00000028969	8	141	260	550	0.14136516656383	1.94988101640177	5.58194133643346	6.95779647168678
Cdk5rap1	ENSMUSG00000027487	535	1145	577	1124	10.1064433260871	16.9272584747119	13.2428016365934	15.2008363370323
Cdk5rap2	ENSMUSG00000039298	50	254	80	199	0.157155321359494	0.624783252358695	0.30549814071021	0.447784206772896
Cdk7	ENSMUSG00000069089	1064	5578	2686	3838	5.21207061000336	21.3837441130495	15.9857924022967	13.4595407612218
Cdk8	ENSMUSG00000029635	4411	4792	1835	4267	54.5176455038064	46.3503928226241	27.5546944716303	37.7554182235512
Cdkl2	ENSMUSG00000029403	1680	1959	449	868	13.6626220639247	12.4679710590593	4.43639913603035	5.0536028340016
Cdkn2aip	ENSMUSG00000038069	798	592	500	492	8.4994491465789	4.93453429173606	6.47019530983272	3.75154016221637
Cdkn2aipnl	ENSMUSG00000020392	1783	2378	1303	4782	35.5972316065482	37.1546613781435	31.6059460553217	68.3488263990818
Cdo1	ENSMUSG00000033022	1706	1310	695	1708	36.2579854066622	21.7887599827867	17.9460529717031	25.9877762139951
Cdr2	ENSMUSG00000030878	4824	7562	4055	7230	70.4008508205511	86.3662092007775	71.8986879081668	75.5380057330212
Cds2	ENSMUSG00000058793	286	309	112	299	1.18456457518169	1.0015848880897	0.563599018409843	0.886585256527007
Cdt1	ENSMUSG00000006585	508	698	152	350	8.62843682781721	9.27812908234656	3.1366892621711	4.25591616885634
Cdv3	ENSMUSG00000032803	24208	19919	6620	14972	197.909866742233	127.442019107459	65.7545822368706	87.6284163597392
Cdyl	ENSMUSG00000059288	1058	867	320	562	10.0210776644459	6.42664682441352	3.68246168084386	3.81084850902949
Ceacam10	ENSMUSG00000054169	641	1320	1558	2416	21.9653937778747	35.3990389294803	64.8646254857486	59.2699420666393
Ceacam20	ENSMUSG00000070777	1923	2808	5589	13323	24.7196037748932	28.2485331101123	87.2882583929346	122.608578651687
Cebpg	ENSMUSG00000056216	2224	3066	847	2146	17.602037715396	18.9905214973893	8.14462461226479	12.1594656690279
Cebpz	ENSMUSG00000024081	581	695	191	249	5.30330018074473	4.96468225537269	2.11818038793137	1.62714416704516
Cecr2	ENSMUSG00000071226	19590	16431	5983	12387	77.5233630495973	50.8860500201572	28.7658140821607	35.0930338402257
Celf1	ENSMUSG00000005506	929	1215	139	622	4.34050961845264	4.44260665763663	0.789040521116188	2.0805205153797
Celf2	ENSMUSG00000002107	1542	2355	766	1858	5.89406061123718	7.04462	3.55728360887788	5.0843160880507
Cenpa	ENSMUSG00000029177	3992	8996	1375	3883	93.9657212845852	165.716190880164	39.3224994525792	65.433916981511
Cenpc1	ENSMUSG00000029253	279	636	40	171	2.91406456562502	5.19862700661605	0.507591634298188	1.27863823242042
Cenpe	ENSMUSG00000045328	6568	7687	5547	9609	31.2842760121838	28.6540768983022	32.1004136189544	32.7663274543125
Cenpf	ENSMUSG00000026605	3185	5331	2020	4043	10.6570581380958	13.9596058804351	8.21180760175547	9.6847463030476
Cenph	ENSMUSG00000045273	2723	2862	2878	6111	81.0030032027645	66.6284461315575	104.017	130.143466995472
Cenpj	ENSMUSG00000064128	1262	1590	676	1056	10.7642786347892	10.6135159434867	7.00538115557531	6.44831290148864
Cenpk	ENSMUSG00000021714	11005	11465	6949	8583	176.985416152852	144.297255087796	135.77794892381	98.8196146360675
Cenpm	ENSMUSG00000068101	443	801	236	537	12.414134324836	17.566361113893	8.03496917072757	10.7731723731558
Cenpn	ENSMUSG00000031756	9545	25088	49546	98489	200.911345042265	413.267397799175	1267.05837680144	1484.13314846783
Cenpo	ENSMUSG00000020652	301	369	948	1775	5.07775539867469	4.87156187888622	19.4300141134203	21.4368143745454
Cenpp	ENSMUSG00000021391	1680	2140	739	1070	59.3170384862612	59.1317221793381	31.7010841041338	27.0464683892159
Cenpq	ENSMUSG00000023919	2668	3234	5131	6756	26.7550434118222	25.3802810238934	62.5145842300309	48.5027189238283
Cenpu	ENSMUSG00000031629	262	397	890	1310	2.74112105303828	3.25052871464164	11.3129646034155	9.81193875016117
Cenpv	ENSMUSG00000018509	2384	5498	1917	8254	85.8018202644688	154.857	83.8246716535183	212.67249388922
Cenpw	ENSMUSG00000075266	11687	12983	2181	5882	287.648452516195	250.075203698537	65.2190038647931	103.64315552026
Cep104	ENSMUSG00000039523	68	514	118	246	0.772223938559388	4.56808359609021	1.62808041787095	1.99998189300946
Cep120	ENSMUSG00000048799	1141	2682	1190	2405	9.20078173168711	16.9252243238499	11.6585769321521	13.8838775074719
Cep135	ENSMUSG00000036403	289	708	222	462	1.94167825389082	3.72262472774463	1.81214062306818	2.22217372635364
Cep164	ENSMUSG00000043987	885	1226	962	2034	5.97401167906157	6.4766412716103	7.88964325807307	9.82947571766021
Cep170	ENSMUSG00000057335	1337	2527	1949	3843	5.7078841563531	8.44278172162974	10.1091602253231	11.7454791027977
Cep192	ENSMUSG00000024542	2189	2781	678	1506	10.0657701759996	10.0078045193838	3.78782965914065	4.95772952389265
Cep295	ENSMUSG00000046111	573	987	412	963	2.8929371586098	3.89976203280354	2.52720860506658	3.48070545570617
Cep41	ENSMUSG00000029790	2368	3037	2657	4131	22.3834523931658	22.4660511030764	30.5138092101397	27.9548507700267
Cep44	ENSMUSG00000038215	311	392	181	173	8.27281787738074	8.16048024603447	5.84966704313445	3.29454760010582
Cep55	ENSMUSG00000024989	1194	1675	3876	7702	15.7623163664158	17.304820580227	62.1668667691133	72.7907
Cep57	ENSMUSG00000031922	2171	2660	1432	1885	28.3681247165035	27.2012597085476	22.7338672575699	17.6335099663349
Cep57l1	ENSMUSG00000019813	802	1448	958	1861	12.5035328188263	17.6670284399391	18.1461032184568	20.7711887469261
Cep70	ENSMUSG00000056267	2229	2573	2695	6573	30.6544173090472	27.6923211331134	45.0299291957407	64.714744080417
Cep76	ENSMUSG00000073542	30	367	120	364	0.251959242369182	2.4121909264978	1.22447460596103	2.1886032089828
Cep78	ENSMUSG00000041491	278	670	1027	1413	4.05868876705533	7.65512580865594	18.2167498608823	14.7686134804545
Cep83	ENSMUSG00000020024	1008	1438	929	1247	12.5626574476596	14.0254384924911	14.066828654564	11.126127902093
Cep85	ENSMUSG00000037443	1641	3016	698	1601	15.7963781015779	22.7204460276626	8.16326433728078	11.0330828718267
Cep85l	ENSMUSG00000038594	157	118	125	489	0.793731514111496	0.466866330819578	0.767791822189768	1.76986214116735
Cep95	ENSMUSG00000018372	613	492	217	281	8.36538870554821	5.25445080299377	3.59786515843385	2.7452922244182
Cept1	ENSMUSG00000040774	1028	1371	1383	4426	5.91837604280169	6.17708350401488	9.67366668210529	18.2422103760244
Cers2	ENSMUSG00000015714	391	365	94	246	6.51334942627122	4.75835742426166	1.90245753516582	2.93372455836706
Cers5	ENSMUSG00000023021	1638	3657	1317	2928	30.3269425872668	52.9878463389526	29.6251122361549	38.8098901072115
Cers6	ENSMUSG00000027035	899	1076	619	1339	4.73675884298986	4.43680590642006	3.96252239370575	5.05078368336648
Cetn2	ENSMUSG00000031347	3845	6798	2502	4343	120.648643740754	166.933629703786	95.3834228603945	97.5601677467181
Cetn3	ENSMUSG00000021537	15388	19532	12172	21825	542.800835020776	539.189742072729	521.650671631518	551.14921195442
Cfap20	ENSMUSG00000031796	2849	4296	632	1553	81.9349064134446	96.6890652473992	22.0827465915535	31.9745600402351
Cfap36	ENSMUSG00000020462	1465	3973	1686	3093	35.7971548545402	75.9741809875706	50.052751185251	54.1062474893676
Cfap45	ENSMUSG00000026546	91	327	165	351	1.85867650324449	5.22693073824756	4.09454697922246	5.13246671854077
Cfap53	ENSMUSG00000035394	626	682	823	1336	11.0513291941665	9.42239124446462	17.6522274815305	16.8850849383142
Cfap97	ENSMUSG00000031631	1940	3470	3569	9997	14.6888906185108	20.5614301123081	32.831695605457	54.1893033702453
Cfdp1	ENSMUSG00000031954	10317	11069	6496	10713	126.421060082425	106.147791040479	96.710028470175	93.9796257096334
Cfl1	ENSMUSG00000056201	682	1289	964	3741	21.435985833435	31.7065201689117	36.8125259555803	84.1789305295179
Cfl2	ENSMUSG00000062929	2817	5409	2202	5629	35.6817252334457	53.6182401201965	33.8872096885278	51.0442533140646
Cgn	ENSMUSG00000068876	630	775	555	797	4.68339182215236	4.50877146136714	5.01270820574044	4.24165043307659
Cgnl1	ENSMUSG00000032232	183	192	70	291	0.941550056397187	0.773090130385544	0.43757234035086	1.07186952138239
Chac2	ENSMUSG00000020309	216	265	215	693	6.04383917379886	5.80285339115695	7.30898559202923	13.881902560458
Chaf1a	ENSMUSG00000002835	31	106	32	118	0.348744190760512	0.933227933523428	0.437375814511352	0.950350712095163
Champ1	ENSMUSG00000047710	732	754	312	281	6.74280352269391	5.43547304102374	3.4917530062957	1.85307225148228
Chchd1	ENSMUSG00000063787	723	582	515	561	45.2201627072303	28.4874374248229	39.1345685461045	25.1196332046383
Chchd3	ENSMUSG00000053768	869	1792	1894	3060	20.5328865429204	33.1363609663919	54.3712982976256	51.761668421679
Chchd6	ENSMUSG00000030086	85	331	502	457	2.80925604646882	8.56124584734416	20.1574510321543	10.8129752168629
Chd4	ENSMUSG00000063870	454	261	317	647	2.52282045161406	1.13503060940963	2.14017482000302	2.5738982806369
Chd6	ENSMUSG00000057133	425	578	576	941	1.49504788180541	1.59122131096958	2.46177384433916	2.36980386985871
Chd7	ENSMUSG00000041235	1470	1454	664	1396	4.83859355598394	3.74543953782668	2.65539654023295	3.28960562205809
Chd8	ENSMUSG00000053754	271	692	250	132	1.1880194376886	2.37408861949436	1.33153860363739	0.414271250871642
Chdh	ENSMUSG00000015970	14	50	62	28	0.0884402175133244	0.247188548256815	0.475853155518059	0.126629941618934
Chek1	ENSMUSG00000032113	5406	8156	9958	23492	59.2231200498674	69.9244462133705	132.539968150855	184.243359234242
Cherp	ENSMUSG00000052488	116	133	51	91	1.12623743578389	1.01055553939399	0.601591433884859	0.632513750261075
Chfr	ENSMUSG00000014668	502	1521	429	669	5.45767420659069	12.9410549177023	5.66657550393592	5.20698847800181
Chga	ENSMUSG00000021194	6	22	56	144	0.116903811825952	0.335456861059473	1.32563800534357	2.00861417343134
Chmp1a	ENSMUSG00000000743	32	118	103	110	0.548530706187794	1.58295857262225	2.14510071717478	1.34989584241109
Chmp2b	ENSMUSG00000004843	1120	762	622	1386	21.8563742578288	11.6372842809548	14.7472138653482	19.3633250187826
Chmp3	ENSMUSG00000053119	522	1958	887	1822	6.06301698224672	17.7978501284332	12.5170330586372	15.1503708381548
Chmp5	ENSMUSG00000028419	1414	1294	1180	2843	38.3535958152117	27.4680310887533	38.8864	55.2064913425996
Chmp7	ENSMUSG00000034190	176	13	18	43	2.42044748604411	0.139914564605703	0.300756484424242	0.423358283197616
Chn1	ENSMUSG00000056486	1078	2878	2737	5300	8.13074619893931	16.9878731630864	25.0810630008774	28.6183191427474
Chn2	ENSMUSG00000004633	168	359	114	502	1.54676295310538	2.58669667423722	1.27520154133168	3.30883267663395
Chordc1	ENSMUSG00000001774	598	895	695	1431	10.0926073916377	11.8212065788109	14.251037983425	17.290137140855
Chp1	ENSMUSG00000014077	1547	2749	808	2174	22.1937725564745	30.8639945347701	14.0835349493792	22.3283672173656
Chst7	ENSMUSG00000037347	1667	1132	2611	3121	28.2625838830279	15.0196311541501	53.7827041085945	37.8814541742068
Chsy1	ENSMUSG00000032640	13715	5226	3084	7204	121.551613013357	36.2469022035864	33.2076988236824	45.7083166714839
Ciao1	ENSMUSG00000003662	158	82	148	487	1.91215351397484	0.776633460149811	2.17614025174518	4.21940525225977
Ciapin1	ENSMUSG00000031781	268	280	171	592	2.30546783778196	1.88503267026653	1.78722768032686	3.64588184199909
Cib1	ENSMUSG00000030538	6674	8627	6435	13269	241.134730848129	243.932652695841	282.476038106398	343.216665334867
Cic	ENSMUSG00000005442	302	530	216	478	1.25334479642849	1.72137727450401	1.08912284623887	1.42019547605057
Cirbp	ENSMUSG00000045193	44	163	158	260	0.76515547864899	2.21830468465688	3.33820958989138	3.23688278337877
Cisd1	ENSMUSG00000037710	1126	1700	1028	1860	43.4232041349918	51.306096460674	48.1655016789784	51.3514875685965
Cisd2	ENSMUSG00000028165	4284	4012	3006	7377	55.5686316972897	40.7265611988634	47.3727629223715	68.504110768947
Cit	ENSMUSG00000029516	571	765	530	1498	3.08141111309701	3.23081096114381	3.47495274902971	5.78737945985019
Cited2	ENSMUSG00000039910	46	40	31	78	0.869406543679378	0.591645601942467	0.711846353264826	1.05539804313315
Ckap2	ENSMUSG00000037725	1370	1746	699	922	19.6015765990625	19.5502021542902	12.1508626115927	9.44404
Ckap2l	ENSMUSG00000048327	719	850	198	244	8.52953117322612	7.89135847697648	2.8537830778999	2.07225265953393
Ckap5	ENSMUSG00000040549	2652	3602	2232	3810	14.8053609390497	15.7371384083012	15.139068978345	15.2274458711259
Ckb	ENSMUSG00000001270	680	636	299	489	17.1216363102782	12.5322787717003	9.14675488681205	8.81458404677462
Cklf	ENSMUSG00000054400	1625	1887	267	357	26.7818280155595	24.3385851301377	5.34635275832801	4.21222611713176
Cks1b	ENSMUSG00000028044	86880	79513	55779	84194	4271.05065113342	3059.07148201248	3331.54076224553	2963.14334618695
Cks2	ENSMUSG00000062248	206051	208048	255390	309912	11049.0781463375	8730.74773688299	16638.5204367221	11897.2426774979
Clasp2	ENSMUSG00000033392	6948	3266	610	1835	32.913125371742	12.1077	3.5107398349437	6.22303139298239
Clcc1	ENSMUSG00000027884	1469	1077	526	1565	15.1855345455157	8.71285663105569	6.60623	11.5818847540746
Clcn3	ENSMUSG00000004319	625	987	525	850	3.85210128539336	4.76070651603095	3.93130267194159	3.75053493449562
Clcn5	ENSMUSG00000004317	1107	2864	881	1426	9.46389128610302	19.1615974316769	9.15076764781136	8.72766878463129
Cldn15	ENSMUSG00000001739	54	134	52	225	1.08567073219239	2.10836474189779	1.27018567850123	3.23849698748468
Cldn8	ENSMUSG00000050520	0	272	595	859	0	3.35948316095338	11.4088915483211	9.70547423725103
Clhc1	ENSMUSG00000020461	1778	2740	297	708	30.2824566654994	36.5213217530403	6.14575573137665	8.63275099938892
Clic4	ENSMUSG00000037242	1146	2031	433	1319	10.4940156476933	14.5547110995718	4.8173087719668	8.64686133151492
Clint1	ENSMUSG00000006169	82	175	73	207	0.885285514369048	1.47857762756981	0.957528840218482	1.5999133420155
Clip1	ENSMUSG00000049550	740	731	318	857	4.53983535648975	3.50963810193813	2.37025461496626	3.76396705918296
Clip4	ENSMUSG00000024059	407	548	400	438	2.95998684773437	3.11897940318128	3.53439318546891	2.28047907466559
Clk1	ENSMUSG00000026034	5012	7543	5937	8233	60.4010599257823	71.1400525005265	86.9280713363615	71.031047908645
Clk2	ENSMUSG00000068917	415	381	322	761	6.65688264682767	4.78282351805622	6.27535318693352	8.73904689662412
Clk3	ENSMUSG00000032316	0	58	111	142	0	0.919030345933536	2.73053506832825	2.05830739979313
Cln3	ENSMUSG00000030720	80	376	698	994	0.89056249112601	3.27566012207967	9.44037688541056	7.92168202385236
Clns1a	ENSMUSG00000025439	4048	6534	729	1602	44.3722564466607	56.0514325694278	9.70863192857318	12.5715877518996
Clock	ENSMUSG00000029238	4770	4707	2420	4705	17.8853998052511	13.8121424317072	11.0244044409843	12.6298010777004
Clpb	ENSMUSG00000001829	169	161	207	367	0.95755636975485	0.71390446340659	1.42497579762454	1.48867645016046
Clptm1l	ENSMUSG00000021610	564	826	250	374	8.82628695341946	10.1161570345418	4.75333524233716	4.19012664893743
Clpx	ENSMUSG00000015357	3475	6202	817	1065	44.8094147055788	62.5868076903473	12.7995887671919	9.83152027240066
Clspn	ENSMUSG00000042489	866	955	413	664	6.46881837912601	5.58273500433864	3.74814699975328	3.55084531997491
Clta	ENSMUSG00000028478	1436	1373	209	407	29.5410999561221	22.1044307791395	5.2236973402146	5.9940897365039
Cltb	ENSMUSG00000047547	430	1022	258	680	7.00620991335775	13.0317326445891	5.10732968689958	7.93195444290178
Cltc	ENSMUSG00000047126	2076	4150	424	1350	11.8148116047253	18.4834962893125	2.93173563631245	5.50034371356552
Cluap1	ENSMUSG00000014232	0	101	97	178	0	1.84420014439963	2.74967480127635	2.97321772328103
Clvs1	ENSMUSG00000041216	110	2	314	376	1.05206420220306	0.0149698045518468	3.6487045990966	2.57450661567908
Clvs2	ENSMUSG00000019785	1514	2206	748	1616	21.4067520776076	24.4099555436524	12.8494932253735	16.3577237502803
Clybl	ENSMUSG00000025545	1648	2590	2902	4769	49.4192573742027	60.7820506180906	105.729435489502	102.381842022616
Cmas	ENSMUSG00000030282	698	1526	680	2520	14.758884834292	25.2516191801551	17.4689391369747	38.1465504243991
Cmc1	ENSMUSG00000039163	2391	3143	1508	2788	75.2152010263282	77.3761294986535	57.6350777990427	62.7878226416817
Cmc2	ENSMUSG00000014633	1363	1284	1783	2661	35.2244444954695	25.9686813237593	55.9833828910924	49.2322609114897
Cmpk1	ENSMUSG00000028719	3283	4907	3009	6708	64.9866009901586	76.0160981839453	72.3660095738081	95.0610490616536
Cmpk2	ENSMUSG00000020638	488	649	692	1582	5.69476873245185	5.92703569658075	9.81119397271146	13.2165881823011
Cmtm6	ENSMUSG00000032434	1716	1972	156	453	19.0512757303236	17.1336647905962	2.10421869711137	3.60048984287572
Cmtm8	ENSMUSG00000041012	434	806	1029	1828	15.1795497767865	22.0617916663797	43.7264312453377	45.7722183992015
Cmtr1	ENSMUSG00000024019	47	2	37	59	0.274149822038029	0.00912970368514668	0.262211256822744	0.246376187743793
Cmtr2	ENSMUSG00000046441	24	298	106	140	0.249691116116935	2.42630106714401	1.33985318184562	1.04274110438515
Cmya5	ENSMUSG00000047419	704	1069	3413	6767	2.2112528349883	2.6277256780685	13.0245140806975	15.2166316942703
Cnbp	ENSMUSG00000030057	6306	12497	5036	11100	107.747420063147	167.107237456821	104.543764104343	135.778967359574
Cndp1	ENSMUSG00000056162	405	548	634	1450	5.32761539047752	5.6415	10.1327329583317	13.6553379514701
Cnih1	ENSMUSG00000015759	3504	6651	2833	7483	85.1169633571412	126.437397441002	83.6099754762008	130.132081938065
Cnksr3	ENSMUSG00000015202	66	53	33	89	0.712340222292128	0.44766792402777	0.432729964973511	0.687685943827326
Cnn1	ENSMUSG00000001349	134	168	216	1288	2.50967636292017	2.46240100601098	4.91502997595571	17.2697238850269
Cnn3	ENSMUSG00000053931	3122	3535	2725	8419	58.0046403723074	51.3991378238189	61.5114329248266	111.981674734032
Cnnm4	ENSMUSG00000037408	204	834	100	139	1.65686022260527	5.30100643085669	0.98676832878898	0.808215385239776
Cnot1	ENSMUSG00000036550	1984	2457	1264	2126	8.28285058495507	8.02749219593372	6.41127980468256	6.35415827590627
Cnot10	ENSMUSG00000056167	552	792	326	432	6.88646926384725	7.73248869140107	4.94122503955287	3.85831686683257
Cnot11	ENSMUSG00000003135	78	445	150	475	0.888497596461095	3.9669638402969	2.07592859619426	3.87357414389174
Cnot2	ENSMUSG00000020166	798	1225	1351	3204	7.88138941564402	9.46831198928661	16.2111842459461	22.654214659076
Cnot3	ENSMUSG00000035632	390	810	1663	3206	4.99607856736385	8.12056500931171	25.8831065005713	29.4025352515774
Cnot4	ENSMUSG00000038784	1466	1489	3405	5302	7.5899111329386	6.03300929759531	21.4180207330973	19.6516514636547
Cnot6l	ENSMUSG00000034724	2434	5816	3203	7282	10.2768097524798	19.2175808553068	16.430628615252	22.0112662185716
Cnot7	ENSMUSG00000031601	9986	17154	16175	49076	117.527767127739	157.997751131521	231.287792234716	413.499215784784
Cnot8	ENSMUSG00000020515	4178	7962	3815	5847	48.6792987004207	72.5997	54.0044959949276	48.7714401734617
Cnppd1	ENSMUSG00000033159	2122	2594	889	1515	29.9124676393195	28.6162953924518	15.2253793066378	15.288895209779
Cnpy4	ENSMUSG00000036968	1936	2650	2472	4344	40.4531386129079	43.3340539597908	62.7559392294635	64.9820331178128
Cnst	ENSMUSG00000038949	2892	4415	2107	3799	23.6796451580216	28.2907320673384	20.9604660520372	22.2691071044087
Cntn1	ENSMUSG00000055022	1723	568	603	1196	10.1681536487044	2.62326240107691	4.32348177442784	5.05294546774194
Cntn4	ENSMUSG00000064293	281	914	749	1255	1.51007087473181	3.8439150681061	4.89026424462212	4.82826775413517
Cntnap1	ENSMUSG00000017167	97	452	193	497	0.673469192070715	2.45595842342151	1.6280315095609	2.47035289232635
Cntrob	ENSMUSG00000032782	190	72	42	122	1.79005878952059	0.530863377823921	0.480753529785991	0.822867923159231
Coa3	ENSMUSG00000017188	1168	2647	1608	3248	60.5381559253204	107.368494203511	101.258592644538	120.51995875341
Coa5	ENSMUSG00000026112	1068	858	154	360	10.2912889550977	6.4702696997204	1.80292947257046	2.48346263027826
Cobll1	ENSMUSG00000034903	240	323	162	312	1.68327388305744	1.77289347645394	1.38044165504485	1.56658782278867
Cog3	ENSMUSG00000034893	430	866	210	436	3.79019029893631	5.97374979118075	2.24890625610453	2.75128549375408
Cog4	ENSMUSG00000031753	432	496	190	359	5.41847394752442	4.86868296554988	2.89538514215406	3.22362340509525
Cog5	ENSMUSG00000035933	680	969	173	484	8.44370319205577	9.41638917523983	2.60993473298105	4.30255089924848
Cog6	ENSMUSG00000027742	188	362	130	350	2.39599433507209	3.61054767860743	2.01293980385768	3.19339463217953
Cog8	ENSMUSG00000031916	131	285	29	33	2.31705503461435	3.94499529722011	0.623192975251055	0.417864620799592
Col6a6	ENSMUSG00000043719	6	4	26	85	0.0298870674056443	0.0155929619893551	0.157349330136914	0.303115110888563
Commd1	ENSMUSG00000051355	579	572	341	1182	20.838613226983	16.1110132690652	14.9109092508345	30.4554019599053
Commd10	ENSMUSG00000042705	395	361	464	620	9.48978704885837	6.78739539495033	13.5436851638809	10.6636938893255
Commd2	ENSMUSG00000036513	5026	6702	5825	8782	63.1676711827717	65.9194205917431	88.9462840615575	79.0173432205509
Commd3	ENSMUSG00000051154	4882	8406	13872	20952	196.837057029345	265.237575813352	679.528484045439	604.771312965803
Commd6	ENSMUSG00000075486	4098	4175	2649	4457	174.29089101864	138.961915548234	136.88132235625	135.706915385543
Copa	ENSMUSG00000026553	626	454	218	278	5.03266406163384	2.85638035408307	2.12931346119555	1.60001853323338
Copb1	ENSMUSG00000030754	2056	1685	987	2628	23.0807739008568	14.803477153308	13.4618239524539	21.120744660749
Copb2	ENSMUSG00000032458	987	1012	277	398	12.0705202617992	9.68558653062285	4.11574162883857	3.48456457981669
Cope	ENSMUSG00000055681	248	122	52	168	8.68218839537741	3.34251936047543	2.21177205165172	4.21059446515789
Copg1	ENSMUSG00000030058	1374	1258	818	1363	11.3552205761833	8.13628325173603	8.21337484053761	8.06420031108737
Copg2	ENSMUSG00000025607	531	723	661	1086	4.70608140795424	5.01464031634002	7.11747371026397	6.89050970366901
Coprs	ENSMUSG00000031458	1102	1489	1143	2970	51.0712912427358	54.0040732641533	64.3577677149464	98.539034364397
Cops2	ENSMUSG00000027206	2706	4415	3517	8395	29.9352296507115	38.2227637473404	47.2701159958132	66.4862918094698
Cops3	ENSMUSG00000019373	376	697	491	738	8.93525345901723	12.9624885470407	14.1762061871836	12.5554418838927
Cops4	ENSMUSG00000035297	2611	5183	5020	6663	53.3590040833006	82.8931471160723	124.641899298219	97.4826362719066
Cops5	ENSMUSG00000025917	380	1223	932	946	8.13195194779339	20.482088594664	24.2318525227162	14.4930220329617
Cops6	ENSMUSG00000019494	1036	1897	863	1973	35.2414056503232	50.5006972316336	35.6667683035382	48.0482042808238
Cops7a	ENSMUSG00000030127	554	1006	274	424	8.90957933200181	12.6614076422436	5.35374269752827	4.88168666033935
Cops7b	ENSMUSG00000026240	417	577	111	236	5.50492958525578	5.96112326853194	1.78032048796996	2.23040805648159
Cops8	ENSMUSG00000034432	545	1296	2160	2796	11.0047949828382	20.4798622698214	52.9905836257406	40.4184104540671
Copz1	ENSMUSG00000060992	447	1323	3382	7505	8.65045652822355	20.0367797928666	79.5178457402629	103.977365732652
Coq10b	ENSMUSG00000025981	6920	10412	6302	16785	148.599832820348	174.977804105882	164.418288429227	258.041870235446
Coq5	ENSMUSG00000041733	1	196	4	91	0.0185978911034124	2.85270161524293	0.0903822585209616	1.21160679897586
Coq7	ENSMUSG00000030652	886	1167	451	758	21.9374190064966	22.6130550896914	13.5671256793913	13.4362359910292
Coro1b	ENSMUSG00000024835	126	64	44	56	2.53049751340472	1.00589331050164	1.07361246211813	0.805155948275379
Coro2b	ENSMUSG00000041729	436	744	432	597	4.49458995088551	6.0022364371689	5.41061748599667	4.40589889877376
Cox10	ENSMUSG00000042148	1898	3661	3285	7585	24.1810658767092	36.5019055666954	50.848026720469	69.1817
Cox14	ENSMUSG00000023020	6614	7728	1946	2927	340.43694324716	311.297893155484	121.695585767173	107.857865947826
Cox17	ENSMUSG00000046516	5406	6357	591	733	461.424171581192	424.632360049227	61.2874114028455	44.7903940690156
Cox18	ENSMUSG00000035505	915	1725	733	2534	25.5256055394335	37.6600277012301	24.8438233109493	50.6078839879918
Cox4i1	ENSMUSG00000031818	4321	6267	650	1224	210.475571208308	238.898653211332	38.4671742622018	42.6830511854159
Cox5a	ENSMUSG00000000088	6667	7480	4806	9617	358.537965481051	314.805904005812	314.013239175554	370.25498942526
Cox5b	ENSMUSG00000061518	7673	10991	8542	19567	501.838204730057	562.564478943755	678.762104492265	916.176982586704
Cox6a1	ENSMUSG00000041697	10634	13525	3690	7100	735.571966470944	732.153871876826	310.109004841375	351.595632046448
Cox6b1	ENSMUSG00000036751	3849	4832	1609	2313	304.114966023196	298.781280210501	154.456227693426	130.834453199607
Cox6b2	ENSMUSG00000051811	15073	21779	26396	33603	909.128608129775	1028.01662045803	1934.29737517606	1450.97619027264
Cox6c	ENSMUSG00000014313	8563	7649	4992	6892	633.53227987785	442.87793265551	448.721499655973	365.043552118975
Cox7a2	ENSMUSG00000032330	21446	21126	8318	11489	1058.48752729465	816.005892529422	498.790136731132	405.955361549841
Cox7a2l	ENSMUSG00000024248	849	1712	1764	4515	27.4978317694874	43.3941411154203	69.4142824991261	104.689981727536
Cox8a	ENSMUSG00000035885	14046	26095	34143	49686	959.106757533025	1394.46675293183	2832.53615908948	2428.87369136492
Cpa1	ENSMUSG00000054446	3762	7979	8288	9515	88.5518645973471	146.981934974747	237.021727609437	160.340901385289
Cpb1	ENSMUSG00000011463	180	798	1269	2771	4.45681198777583	15.4629117065756	38.174462277489	49.1184827587623
Cpb2	ENSMUSG00000021999	1686	2551	2558	3268	42.537928708547	50.3692870383602	78.4113275272095	59.0279126029077
Cpeb1	ENSMUSG00000025586	532	677	210	528	5.84703195868216	5.82303070571569	2.80415895253199	4.15445794288171
Cpeb4	ENSMUSG00000020300	2736	3377	873	1823	13.3252904002004	12.8714722954746	5.16576125799266	6.35629239637026
Cpne1	ENSMUSG00000074643	678	638	127	205	7.16799707568048	5.27868054945575	1.6312906399969	1.55159580099243
Cpne9	ENSMUSG00000030270	422	1774	2422	4314	5.65112213073972	18.5914145147413	39.4054125679809	41.3579488759674
Cpox	ENSMUSG00000022742	48	158	334	414	0.561020805496404	1.44521144830014	4.74289701368941	3.46413397608506
Cpsf2	ENSMUSG00000041781	1079	1096	678	1806	7.55490425694534	6.00557576898537	5.76762096546102	9.05277810008945
Cpsf3	ENSMUSG00000054309	791	790	193	408	10.4126546365268	8.13858021115605	3.08675234922053	3.84504788417142
Cpsf4	ENSMUSG00000029625	26	299	98	102	0.540242257144686	4.86208971073688	2.47401	1.51730183815642
Cpsf4l	ENSMUSG00000018727	56	260	572	818	1.32317795903745	4.80773094378454	16.4204765714054	13.8369427349456
Cpsf6	ENSMUSG00000055531	1022	1562	534	997	5.7871418837618	6.92198796839245	3.67378713582004	4.04170862924369
Cpt2	ENSMUSG00000028607	260	272	222	660	4.11733567040907	3.37091969937365	4.27125400475517	7.48244393329653
Crabp2	ENSMUSG00000004885	1084	1494	5002	9703	44.8226533623935	48.3454328943257	251.287835083562	287.230741901051
Crb3	ENSMUSG00000044279	852	1843	1646	4636	25.7777657263697	43.6382764346372	60.5055211887258	100.416646557887
Crbn	ENSMUSG00000005362	680	559	1075	2151	6.24371538775997	4.01682183774745	11.9922906950393	14.1394072913532
Creb3l4	ENSMUSG00000027938	452	599	3468	6215	9.41819697887095	9.7677094617106	87.7946235685807	92.710105752468
Crebbp	ENSMUSG00000022521	583	1167	872	1806	2.89010038591876	4.52743063804531	5.25194725556105	6.40941995497209
Creld2	ENSMUSG00000023272	2918	2656	718	2282	79.6125814704944	56.7101852132853	23.8001865281743	44.5726718220578
Cript	ENSMUSG00000024146	54255	60635	38895	52752	1724.22390453723	1508.04344116729	1501.78	1200.18842166467
Crk	ENSMUSG00000017776	10128	12586	4458	8901	62.765568964499	61.0410620073617	33.5658260233714	39.4905504524361
Crkl	ENSMUSG00000006134	167	125	104	307	1.23065375769386	0.720885018703414	0.931134135012188	1.61962471517455
Crlf3	ENSMUSG00000017561	392	866	130	156	6.08849624306671	10.5263654500689	2.4531653703107	1.73462332798762
Crmp1	ENSMUSG00000029121	46	118	2	48	0.498213470461203	1.00017551256197	0.026317651236968	0.372182098491837
Crnkl1	ENSMUSG00000001767	1948	2640	749	1407	23.3023505081209	24.7145	10.8855930228249	12.0492907587195
Crtc1	ENSMUSG00000003575	26	26	20	66	0.170527649373657	0.133453934375408	0.159371606715231	0.30990030389931
Cry1	ENSMUSG00000020038	3051	2585	2039	3332	37.6462445884545	24.961838873764	30.5672363787803	29.4334420899136
Cryl1	ENSMUSG00000021947	228	302	196	246	6.01764444136711	6.23785385545859	6.28502841540551	4.6481848676539
Cs	ENSMUSG00000005683	1720	2078	1546	3347	21.8013398393857	20.6127937268985	23.808044475348	30.3715571769193
Csad	ENSMUSG00000023044	256	192	99	111	2.77428110223343	1.62835204224771	1.30348245710134	0.8611723672369
Csde1	ENSMUSG00000068823	22080	19715	10304	17773	195.734519428836	136.773421869225	110.977184515947	112.793923752373
Cse1l	ENSMUSG00000002718	417	1211	423	1021	4.30588138202998	9.78603413125785	5.30671631548889	7.54759099794632
Csf1	ENSMUSG00000014599	56	196	330	322	0.471281159087286	1.29087651110382	3.37415856903814	1.9400125146737
Csmd3	ENSMUSG00000022311	669	669	2162	4347	1.91187377403732	1.49622	7.50668661280065	8.89363593061556
Csnk1a1	ENSMUSG00000024576	3917	6023	2316	5998	32.6616013541529	39.3036914391859	23.4629	35.8052716181515
Csnk1e	ENSMUSG00000022433	799	794	630	1103	5.82112171069785	4.52706759513716	5.57647741578308	5.75296884189426
Csnk2a1	ENSMUSG00000074698	1938	3182	2273	4745	17.1554397311572	22.0437173245424	24.4459554061554	30.0705178650947
Csnk2a2	ENSMUSG00000046707	1194	905	633	1096	11.7987174288174	6.99867181461344	7.59965157044485	7.75349723788544
Csnk2b	ENSMUSG00000024387	9069	10417	9891	15742	243.504482761984	218.890442488652	322.661581706474	302.596622212593
Csrnp2	ENSMUSG00000044636	4126	2430	1214	2566	37.2143800979281	17.152381012155	13.3033111821825	16.5689438601373
Cstf1	ENSMUSG00000027498	650	880	84	437	13.2908500349743	14.0818154862328	2.08678729962051	6.39701614826746
Ctbp1	ENSMUSG00000037373	238	60	54	54	3.56850220117119	0.704039196348539	0.983699089668008	0.5796413786141
Ctbp2	ENSMUSG00000030970	310	269	90	298	2.41500059249691	1.64000209948947	0.851839069344776	1.66199005540677
Ctbs	ENSMUSG00000028189	56	124	285	479	0.720112399959909	1.24787338966711	4.45263012272172	4.40965268450673
Ctcf	ENSMUSG00000005698	843	2181	1134	2023	8.20604824027032	16.6149383002884	13.4115521715082	14.0980479320098
Ctdspl2	ENSMUSG00000033411	4894	4846	1375	3630	27.0338691107704	20.9490449080784	9.22797560257202	14.3551414335546
Cth	ENSMUSG00000028179	1391	3414	4388	6219	28.7424779101711	55.2073840842196	110.159813732697	91.997122162563
Ctnna1	ENSMUSG00000037815	3099	2858	996	1715	31.3730587387049	22.6430062817073	12.2505086849322	12.4295675726944
Ctnnal1	ENSMUSG00000038816	8143	15465	18154	33681	82.1905877779845	122.158629589268	222.62271778548	243.376834321982
Ctnnb1	ENSMUSG00000006932	2330	2159	499	933	23.9330680729154	17.3552819534582	6.22733885943429	6.86089397115621
Ctnnbl1	ENSMUSG00000027649	442	463	222	310	6.02297912972693	4.93749485604214	3.6753741893719	3.02417829267031
Ctnnd1	ENSMUSG00000034101	253	370	93	180	1.68701633484605	1.93079900727085	0.75342705764833	0.859266500460011
Ctns	ENSMUSG00000005949	120	61	21	75	1.38386291036609	0.550526507620915	0.294232482592914	0.619198215456477
Ctr9	ENSMUSG00000005609	1202	834	341	226	10.4027174134208	5.64865382934543	3.58555352682857	1.40025580443051
Ctsb	ENSMUSG00000021939	1806	2798	357	515	14.1701814161624	17.1807433704868	3.40318358898685	2.89282060653088
Ctsd	ENSMUSG00000007891	74	162	18	64	1.43654884050427	2.46116237371419	0.424542017137193	0.889457618096298
Ctsh	ENSMUSG00000032359	197	655	459	1571	4.51708741792474	11.7535793992173	12.7868759671756	25.7884395107646
Cttnbp2nl	ENSMUSG00000062127	4189	4966	2708	5659	31.1782076460442	28.9257132232797	24.4877533652801	30.1534554586466
Cul1	ENSMUSG00000029686	24126	26711	23804	44848	234.054779521015	202.795780312125	280.570256970006	311.481229252826
Cul2	ENSMUSG00000024231	410	482	80	947	3.49871493697559	3.21890616652324	0.829419396012127	5.78537201342296
Cul4a	ENSMUSG00000031446	473	304	81	203	4.72547698961611	2.37681112636452	0.983170929082952	1.45190151652597
Cul4b	ENSMUSG00000031095	7332	10247	5169	11566	53.9667394932771	59.0251414123451	46.2242372668115	60.9457633149313
Cul5	ENSMUSG00000032030	4050	5018	2437	5335	25.019628053886	24.2601263883949	18.2911433264933	23.5948303258486
Cuta	ENSMUSG00000024194	26	340	807	2196	1.17424014872103	12.0170832729491	44.2809173954668	71.0023171560938
Cux1	ENSMUSG00000029705	227	62	255	414	0.549334392133547	0.11741922193057	0.749739877123379	0.71724558329138
Cwc15	ENSMUSG00000004096	12144	17394	11229	18017	392.301590198993	439.738359565293	440.716072969767	416.674955299845
Cwc22	ENSMUSG00000027014	827	763	682	872	8.12682660179207	5.86782	8.14252979422385	6.13463287807221
Cwc25	ENSMUSG00000018541	518	824	300	540	5.82916507128116	7.25672026568768	4.1016381758492	4.35037768890292
Cwc27	ENSMUSG00000021715	230	310	145	698	4.11505164544398	4.34055960300075	3.15191831713515	8.94045220264153
Cwf19l1	ENSMUSG00000025200	100	170	35	81	0.646531968344825	0.860152590072107	0.274927096747548	0.374913977168224
Cwf19l2	ENSMUSG00000025898	410	738	358	665	3.85982692642311	5.4372200884508	4.09474158547679	4.48190068791603
Cxcl13	ENSMUSG00000023078	687	1553	1394	2449	22.0019613831985	38.9235724057441	54.2409056852021	56.150038077911
Cxcr3	ENSMUSG00000050232	2	2	48	182	0.0462577751372631	0.0362010624681391	1.34882460634265	3.01358011777589
Cxxc1	ENSMUSG00000024560	248	122	52	60	3.61786211849713	1.39282559003739	0.921643939986584	0.626625681310247
Cyb561a3	ENSMUSG00000034445	297	415	174	295	3.29242504887836	3.60034501745053	2.34351746189137	2.34119761365118
Cyb561d2	ENSMUSG00000037190	142	532	116	172	2.68245785477452	7.8648921472024	2.6623310049304	2.3261066280868
Cyb5a	ENSMUSG00000024646	10751	16496	3392	5007	469.591315062002	563.879646066518	180.00581526617	156.568861891693
Cyb5b	ENSMUSG00000031924	879	2089	1675	2647	7.61794133816461	14.1684964332757	17.6369327158968	16.4232573869368
Cyb5r3	ENSMUSG00000018042	318	610	492	898	5.88179566160097	8.82976660085831	11.0562388737349	11.8909282429933
Cyb5r4	ENSMUSG00000032872	3248	5312	2304	7315	45.9765334948918	58.8457152003965	39.6243522240608	74.1295122147784
Cycs	ENSMUSG00000063694	35032	45403	13844	15658	413.346278880983	419.24725338279	198.458721141039	132.264105081935
Cyfip1	ENSMUSG00000030447	501	255	216	274	2.79442512425989	1.11309314488648	1.46375368138849	1.09411235753434
Cyfip2	ENSMUSG00000020340	204	282	148	381	1.08005883340124	1.16843062186431	0.95200331115613	1.44410519528987
Cyp19a1	ENSMUSG00000032274	0	280	120	417	0	2.63223090108877	1.7513385987777	3.58609705794253
Cyp20a1	ENSMUSG00000049439	541	943	754	1420	8.96392681788919	12.2278275754887	15.1786057516179	16.8440293892243
Cyp2b23	ENSMUSG00000040650	83	150	260	567	1.41557907796885	2.00209129850719	5.38751991499948	6.92302198352982
Cyp2f2	ENSMUSG00000052974	206	207	230	700	4.21217708800725	3.31242705187522	5.71382236800854	10.2469366219387
Cyp2j12	ENSMUSG00000081225	48	114	369	452	0.917929211048587	1.70611924056549	8.57341441956114	6.18818084177923
Cyp39a1	ENSMUSG00000023963	1332	2150	2329	4615	15.9592898552609	20.1597143350221	33.9030151698917	39.5856382893248
Cyp4v3	ENSMUSG00000079057	299	353	556	857	3.83957889899259	3.54751049990791	8.6745448594761	7.87861427915937
Cyp7b1	ENSMUSG00000039519	704	703	608	1008	12.095532589539	9.45244671892862	12.6915718807329	12.398509463886
Cyth3	ENSMUSG00000018001	120	490	162	156	1.04169013570128	3.32881731519776	1.70856622852064	0.969479238128842
D030018L15Rik	ENSMUSG00000078925	15	120	143	184	0.129696956660995	0.812000597275592	1.50222180529528	1.13897176578427
D6Ertd527e	ENSMUSG00000090891	839	1353	2788	6883	14.0201458923043	17.6939560773916	56.6034417657879	82.3426710367719
D6Wsu163e	ENSMUSG00000030347	403	430	417	587	6.70124896312111	5.59571695483275	8.42454122076466	6.98787965701648
D7Ertd443e	ENSMUSG00000030994	1120	1511	2094	5034	15.587174910127	16.4569908136644	35.406708969253	50.1555741520504
D8Ertd738e	ENSMUSG00000019362	6472	10989	5347	10691	364.37438425687	484.176915294229	365.745516853054	430.907713321304
Daam1	ENSMUSG00000034574	1098	1815	973	2067	6.46643287664585	8.36518671964654	6.96201206754756	8.71484203095792
Dab1	ENSMUSG00000028519	348	653	658	1186	1.97147271640722	2.89508477019615	4.52894366492968	4.81008582240984
Dab2	ENSMUSG00000022150	740	1536	888	1955	5.95044107010951	9.6659652775776	8.67540787482684	11.2543601662304
Dad1	ENSMUSG00000022174	3438	7638	6385	10420	34.255164331105	59.5574936608861	77.2930744332889	74.3266417567775
Dag1	ENSMUSG00000039952	344	541	148	394	2.14758375334462	2.64317250843639	1.12256857475532	1.7609397543221
Daglb	ENSMUSG00000039206	172	151	122	236	1.97435946232068	1.35647346332459	1.70144183487463	1.93939553091351
Dap3	ENSMUSG00000068921	373	1055	845	1600	2.84504279084386	6.2975120449225	7.83062051183006	8.73688385883687
Dapk2	ENSMUSG00000032380	154	344	27	128	3.23969165352229	5.66340963026148	0.69009076895308	1.92774477545574
Dapp1	ENSMUSG00000028159	348	361	384	820	4.19520708586945	3.40579056261032	5.62425342819652	7.07692545447792
Daw1	ENSMUSG00000053161	5066	8148	8880	17234	109.993027757354	138.448281066963	234.246135616678	267.881467287327
Daxx	ENSMUSG00000002307	389	196	30	82	5.03701943566251	1.9861711663539	0.471959549322662	0.760141575434007
Dazap2	ENSMUSG00000000346	2335	7247	8398	26945	47.6924135722625	115.839654617982	208.400033524304	394.000899518749
Dazl	ENSMUSG00000010592	3727	3796	8315	20994	46.794195217604	37.2988438098265	126.839	188.705427579808
Dbf4	ENSMUSG00000002297	10010	16772	7106	16993	152.420599337259	199.862362831925	131.460199921129	185.240631932558
Dbi	ENSMUSG00000026385	23778	25419	16788	20312	1187.76312747454	993.686875346378	1018.85639243485	726.379891716148
Dbndd1	ENSMUSG00000031970	100	344	348	792	1.41123929078226	3.79923080619362	5.96677142174389	8.00170340989617
Dcaf12	ENSMUSG00000028436	2943	4413	1967	3926	31.7087205061386	37.2099391246502	25.7485225046304	30.2827534053566
Dcaf13	ENSMUSG00000022300	3278	3950	3201	5529	79.1620622719069	74.6520644287416	93.9189702564442	95.5897551687332
Dcaf17	ENSMUSG00000041966	144	164	147	216	0.56930529417844	0.507414828420412	0.706089190405962	0.611354467957164
Dcaf4	ENSMUSG00000021222	314	783	178	455	5.36023639942635	10.4605045750683	3.69176285269255	5.56060826777684
Dcaf5	ENSMUSG00000049106	439	324	237	493	2.86314631317744	1.6537147810761	1.87796228243101	2.30187931335455
Dcaf6	ENSMUSG00000026571	392	258	122	241	4.41392950026863	2.27350339695898	1.66900890428549	1.9427323713485
Dcaf7	ENSMUSG00000049354	1227	1518	569	1471	7.94260643245049	7.69000864829153	4.47497119942393	6.81691316824958
Dcaf8	ENSMUSG00000026554	552	1117	643	1385	4.95115396819868	7.84074091637147	7.00709208545346	8.89352103533414
Dcakd	ENSMUSG00000020935	93	490	326	952	2.01921665642201	8.32592755557338	8.59957660034201	14.7976765032805
Dcbld1	ENSMUSG00000019891	3053	4486	1910	2940	37.5464317379295	43.1755333224395	28.5387357620496	25.8848590674486
Dcbld2	ENSMUSG00000035107	1197	1055	577	459	6.86690503733929	4.73648239050052	4.02163083460599	1.88510777934664
Dclk2	ENSMUSG00000028078	896	1858	638	1489	7.94663597896655	12.8960763431692	6.87472746387532	9.45423985657139
Dclk3	ENSMUSG00000032500	203	562	499	1084	2.15966814176084	4.67911668743776	6.4498709799115	8.25613669962038
Dclre1a	ENSMUSG00000025077	392	418	1329	1202	3.43409533860354	2.86575552915449	14.1452543061612	7.53854197996302
Dcp1a	ENSMUSG00000021962	2464	2515	2429	4814	16.3276767381223	13.0424222240703	19.5555800570147	22.8373856009319
Dcp2	ENSMUSG00000024472	4320	6109	2656	5253	18.600731461651	20.5850998266886	13.8942095494036	16.1923650347234
Dcps	ENSMUSG00000032040	89	261	379	439	2.77393620495444	6.3662478988411	14.3517602250562	9.79552216103924
Dctd	ENSMUSG00000031562	1205	1980	2904	5213	16.1075172478461	20.7130152356765	47.1625922744693	49.8868281560463
Dctn3	ENSMUSG00000028447	284	1016	266	1036	10.9408736519789	30.6311954779584	12.4501561112625	28.5726174791451
Dctn4	ENSMUSG00000024603	2642	1656	666	1739	25.8329984810106	12.6718176235689	7.91181	12.1730160910231
Dctn5	ENSMUSG00000030868	245	656	1375	2110	5.95138585116997	12.4707461616745	40.5802034167935	36.6936646918772
Dctn6	ENSMUSG00000031516	810	1660	1306	2869	17.700321714223	28.3883927741196	34.6735905000558	44.8831468218965
Dcun1d1	ENSMUSG00000027708	15807	21695	22586	45245	123.972119327281	133.159085231429	215.215424425702	254.039806827188
Dcun1d2	ENSMUSG00000038506	86	116	114	245	1.05485718141787	1.11349886343167	1.69886770931531	2.15138385898977
Dcun1d5	ENSMUSG00000032002	10379	14761	5578	24300	131.242966713013	146.073987070226	85.6956021319978	219.980107296666
Dda1	ENSMUSG00000074247	817	1814	1273	5950	15.6965144759976	27.2743888108884	29.7145439867663	81.8379502020609
Ddb1	ENSMUSG00000024740	550	1039	778	1446	4.87563340968568	7.20809461436089	8.37929440541601	9.17684204950948
Ddb2	ENSMUSG00000002109	244	147	402	1069	4.7342589905602	2.23211259075904	9.4764949841995	14.8489758326468
Ddhd1	ENSMUSG00000037697	525	834	648	1148	3.74139210099814	4.65132352856862	5.61058860334584	5.8569621656765
Ddi2	ENSMUSG00000078515	1025	925	850	1565	10.7783949139238	7.61217099433359	10.8594705005212	11.7815159973633
Ddias	ENSMUSG00000030641	1852	3307	1020	3345	19.850527632881	27.739705350469	13.2828339059946	25.6675137675694
Ddost	ENSMUSG00000028757	272	222	328	544	4.81327217624178	3.0744049242735	7.05187909778242	6.89171048885883
Ddr1	ENSMUSG00000003534	38	84	82	92	0.347029802140189	0.600342429318259	0.909822192799781	0.601488893243618
Ddx10	ENSMUSG00000053289	1058	678	134	293	11.6902654820689	5.86279861173068	1.79888335111784	2.31773049839457
Ddx11	ENSMUSG00000035842	162	44	4	100	1.42187018298688	0.302227643690375	0.0426544573821802	0.628349887194355
Ddx18	ENSMUSG00000001674	1445	2143	666	1144	23.9105287867969	27.7510922371228	13.3892133097038	13.5520179138704
Ddx19a	ENSMUSG00000015023	467	288	436	711	6.74917107018736	3.25733645422057	7.65560544611589	7.35630564633628
Ddx19b	ENSMUSG00000033658	279	517	306	432	1.53819437738103	2.23066388276362	2.04968885873837	1.7050902538906
Ddx24	ENSMUSG00000041645	430	838	410	970	5.10111043739532	7.77995106318387	5.90934879767151	8.23805360552421
Ddx27	ENSMUSG00000017999	882	640	76	104	12.6632265611006	7.1910505569427	1.32571106740295	1.06897054883188
Ddx28	ENSMUSG00000045538	128	179	64	62	2.5459330050961	2.78629187667323	1.54659454238755	0.882846704145656
Ddx3x	ENSMUSG00000000787	13240	16788	9077	17098	107.792253882426	106.963376687227	89.7845067244658	99.6555498011292
Ddx4	ENSMUSG00000021758	1365	891	189	166	17.8299855506044	9.1082	2.99943629060933	1.55232637628247
Ddx42	ENSMUSG00000020705	273	657	59	287	2.25516665188333	4.24734891774494	0.592144231893796	1.69728393058616
Ddx46	ENSMUSG00000021500	5739	6580	2186	3333	37.3706609592318	33.5318121245785	17.2943486382664	15.5376908798594
Ddx47	ENSMUSG00000030204	452	880	104	168	9.53565748541016	14.5288572477005	2.66566178107231	2.53733668733721
Ddx5	ENSMUSG00000020719	7537	8065	3851	6171	71.9191750764319	60.2264313087329	44.6456549491032	42.1558972626559
Ddx52	ENSMUSG00000020677	2455	4528	763	1330	28.875253837046	41.6790017488742	10.9033097476485	11.1990856000835
Ddx55	ENSMUSG00000029389	260	538	126	121	3.45685560037918	5.59792070686761	2.03534452588924	1.15172785325542
Ddx56	ENSMUSG00000004393	160	777	66	94	1.81146967315744	6.88444096291911	0.90785087875185	0.761895743961613
Ddx59	ENSMUSG00000026404	38	396	317	728	0.634715639013137	5.17639447182437	6.43301201506293	8.70529696499354
Dedd	ENSMUSG00000013973	60	13	89	114	0.741568517394782	0.125741883700775	1.33644022232975	1.00869877606863
Defb41	ENSMUSG00000067773	1598	1067	898	1590	79.8235965053546	41.7114715761669	54.4992280442278	56.8601825437512
Defb50	ENSMUSG00000058568	0	93	73	92	0	7.26141874603878	8.84879869231396	6.57122584441754
Degs1	ENSMUSG00000038633	5969	19193	22137	57744	117.654997248164	296.065797152847	530.135713163921	814.839873714405
Dek	ENSMUSG00000021377	6448	6459	1407	5748	92.220723624689	72.2945165128886	24.4487743385593	58.8541193034396
Dennd1a	ENSMUSG00000035392	1093	1332	394	968	9.07728575028687	8.65718396216984	3.97549823278147	5.75529794467649
Dennd4a	ENSMUSG00000053641	2130	2975	1035	1875	9.15847829099792	10.0107649217751	5.40684057700635	5.77167140750448
Dennd4c	ENSMUSG00000038024	915	1718	844	2050	4.37001511673566	6.42127960345888	4.89737984501973	7.00926234534566
Dennd6a	ENSMUSG00000040818	4028	6118	11103	20668	18.6720880710581	22.1947099644831	62.5321358661196	68.589634263303
Depdc7	ENSMUSG00000027173	3086	6794	5540	8727	64.5188634731496	111.161	140.721368275907	130.620809741075
Deptor	ENSMUSG00000022419	1540	1906	1552	3795	6.60711844025932	6.39957073601657	8.08988943147018	11.6562743427103
Derl3	ENSMUSG00000009092	184	277	467	1541	5.09482584674016	6.00244052626947	15.7104237301539	30.5471549623956
Desi1	ENSMUSG00000022472	440	1037	216	392	5.35458706445009	9.87617	3.1936443957567	3.41519875901895
Desi2	ENSMUSG00000026502	3900	5154	1997	5407	34.4495804371991	35.628728224651	21.4317133813783	34.1926143884498
Dffa	ENSMUSG00000028974	310	274	84	156	4.31753661315783	2.98649281550872	1.42138955288523	1.55544816386914
Dgat2	ENSMUSG00000030747	27	36	20	50	0.446374172653958	0.465773065838403	0.401721233452786	0.59178221272858
Dgcr2	ENSMUSG00000003166	329	292	70	215	3.00307359632533	2.08588089002709	0.776296477252336	1.4049638390149
Dgkd	ENSMUSG00000070738	214	684	394	829	1.39864371987296	3.49853323723966	3.12859283124232	3.8788632235558
Dgkh	ENSMUSG00000034731	80	123	46	167	0.190342715161067	0.229027673098971	0.132973041490641	0.28445878660225
Dgkk	ENSMUSG00000062393	36	210	40	136	0.187215998256765	0.854665804734455	0.252731832448916	0.506332698367458
Dguok	ENSMUSG00000014554	516	772	836	2558	16.3984800431519	19.2002892154885	32.2789700715566	58.1983997311614
Dhdds	ENSMUSG00000012117	169	503	124	281	1.88356700705297	4.38731615515897	1.67909610012392	2.24211197843319
Dhfr	ENSMUSG00000021707	1276	1703	499	1026	8.97647429205223	9.37575696574996	4.26496194475055	5.16724539370203
Dhodh	ENSMUSG00000031730	192	388	309	415	3.08246806678266	4.87489941552189	6.02719627737675	4.76982080028985
Dhrs1	ENSMUSG00000002332	81	281	634	1242	2.04919428139509	5.56340930409832	19.4870846628963	22.494498803239
Dhrs2	ENSMUSG00000022209	0	16	81	171	0	0.366048763621278	2.87691414833778	3.57878085005024
Dhx15	ENSMUSG00000029169	916	1962	400	896	9.07812840737741	15.2172588097263	4.81637548070424	6.35719402249492
Dhx16	ENSMUSG00000024422	520	178	218	375	5.70840048699783	1.52921190162242	2.90754926603959	2.94712778949565
Dhx29	ENSMUSG00000042426	674	797	133	386	5.62892553545861	5.20907372985356	1.34951198423244	2.3078603217634
Dhx30	ENSMUSG00000032480	1484	1506	517	590	12.2724755700723	9.74674992488013	5.19455460768498	3.49306683956755
Dhx32	ENSMUSG00000030986	645	1534	372	855	7.21035601176439	13.4201981961904	5.05241983626954	6.84257738376983
Dhx35	ENSMUSG00000027655	0	120	12	14	0	1.05584609385926	0.163916827160523	0.112685345328873
Dhx38	ENSMUSG00000037993	146	418	70	65	1.21414513839051	2.72038647773146	0.707253796146988	0.386979282482155
Dhx40	ENSMUSG00000018425	1163	1615	249	783	11.6219989403573	12.630199766467	3.02315184786591	5.60169537458186
Dhx57	ENSMUSG00000035051	258	733	828	2052	1.8911384804541	4.20478870117548	7.37383576032932	10.7680630816166
Dhx8	ENSMUSG00000034931	1175	1433	80	277	10.1266550752815	9.66520161296908	0.837679014823734	1.70908841017144
Diablo	ENSMUSG00000029433	733	1110	392	919	14.068148845684	16.6721855486003	9.14068083106938	12.6271430451059
Dicer1	ENSMUSG00000041415	5781	5787	5775	11877	21.8390347524234	17.1088385717958	26.5058634519355	32.1213533928324
Dip2b	ENSMUSG00000023026	840	1692	500	1604	3.44919775816613	5.43720545586511	2.4944127124082	4.71519634647834
Diras2	ENSMUSG00000047842	88	456	583	1486	0.753188925625041	3.05437722368026	6.06246586316461	9.10535058245686
Dis3l2	ENSMUSG00000053333	0	49	35	25	0	0.450035945451049	0.499047735376502	0.210044427759703
Disp1	ENSMUSG00000030768	32	93	82	142	0.228659785547946	0.520067049207463	0.711890444635005	0.726414938713475
Dkc1	ENSMUSG00000031403	4940	5159	2915	5017	61.7323833726545	50.4531399544099	44.2572222515778	44.883509296136
Dlat	ENSMUSG00000000168	366	744	1059	2544	3.37557945869683	5.37003061664925	11.8665017570738	16.7973575197401
Dld	ENSMUSG00000020664	575	1143	615	1820	9.39757073180004	14.6194342053892	12.2118756115254	21.2949073759394
Dlg1	ENSMUSG00000022770	722	1758	714	1543	4.39678979392966	8.37826229101232	5.28270324417105	6.72699400096445
Dlg5	ENSMUSG00000021782	236	160	170	236	1.11837434141233	0.59337842364687	0.978776673916832	0.800652019765898
Dlgap4	ENSMUSG00000061689	764	1170	1220	2804	4.83040883364205	5.78912556304332	9.37151618869104	12.6918563962932
Dlgap5	ENSMUSG00000037544	361	567	194	407	4.53252065295279	5.5712445838176	2.9593328664209	3.65833614485005
Dlst	ENSMUSG00000004789	132	68	152	165	1.77531556665216	0.715726535374781	2.48373190221065	1.58870105197387
Dmtf1	ENSMUSG00000042508	799	1437	353	1132	6.62086165625575	9.3188233319579	3.55387327171325	6.71538273562459
Dmxl2	ENSMUSG00000041268	456	886	574	1075	1.59880886797204	2.43109541299015	2.44513642826585	2.69834066876943
Dna2	ENSMUSG00000036875	836	650	137	260	7.54760353271905	4.59253774651908	1.50273660869486	1.68047771868767
Dnah8	ENSMUSG00000033826	107	300	217	321	0.273053464340555	0.599130935108371	0.672795603582877	0.586442659581023
Dnaja1	ENSMUSG00000028410	4717	5827	1782	2351	48.7070563046413	47.0877133632035	22.3559538397192	17.3794186446345
Dnaja2	ENSMUSG00000031701	6845	11442	4562	10194	86.7617274422065	113.499319452922	70.2537509033231	92.5030337202018
Dnaja3	ENSMUSG00000004069	884	1547	488	897	12.4329221491189	17.0273804259036	8.33873685361081	9.03171035135506
Dnajb1	ENSMUSG00000005483	228	1072	1310	3494	2.62933952969557	9.67482649458395	18.3545024855579	28.8463808640657
Dnajb11	ENSMUSG00000004460	772	903	160	520	8.87809067849213	8.12693156499474	2.23553645612416	4.28116758741074
Dnajb4	ENSMUSG00000028035	1312	1936	4833	11088	9.59616090575506	11.0816802686471	42.9477067766827	58.0595295767584
Dnajb6	ENSMUSG00000029131	6841	8477	2329	5892	49.597423387868	48.0970327417442	20.5148578058998	30.581506233938
Dnajc1	ENSMUSG00000026740	665	939	128	264	2.8833231696519	3.1862059554381	0.674281344240267	0.819468402341691
Dnajc10	ENSMUSG00000027006	880	1011	84	163	8.07810914804558	7.26297880067334	0.936840869587895	1.07120171198264
Dnajc11	ENSMUSG00000039768	769	1161	1004	2036	9.72073991009061	11.4852850785572	15.419354525955	18.4249944639588
Dnajc13	ENSMUSG00000032560	856	2129	519	890	4.1306417743551	8.03999920574566	3.04278049588079	3.07461246669686
Dnajc14	ENSMUSG00000025354	412	882	1858	3343	3.51256004589837	5.88479993000115	19.245612995431	20.4041978764186
Dnajc17	ENSMUSG00000034278	148	478	264	420	5.46401612548945	13.8106694178426	11.8416898351481	11.1008480071003
Dnajc2	ENSMUSG00000029014	5117	7353	1555	4859	93.483545881737	105.128605163504	34.5151409440588	63.5511286792345
Dnajc21	ENSMUSG00000044224	9565	8868	2378	5504	173.38312013477	125.801002032547	52.3712798997146	71.4260895443701
Dnajc3	ENSMUSG00000022136	3564	3477	1402	2184	25.5553084140686	19.5112322322319	12.2138038930261	11.2112148196564
Dnajc30	ENSMUSG00000061118	50	261	181	436	1.60406810766932	6.55284482001403	7.05490016667681	10.0137304781291
Dnajc5	ENSMUSG00000000826	1118	846	415	414	9.17839773869042	5.43540624823577	4.13935490898325	2.4332236002327
Dnajc5b	ENSMUSG00000027606	309	1330	1698	2703	10.7670818822657	36.2683462780635	71.884742278126	67.4282969959372
Dnajc7	ENSMUSG00000014195	415	729	332	1013	5.7583772336466	7.91618837317131	5.59692641384671	10.0627821308211
Dnajc8	ENSMUSG00000054405	3289	4986	4111	7873	87.9296667687397	104.318276732407	133.529901405195	150.684441999828
Dnajc9	ENSMUSG00000021811	999	1568	1169	2335	22.7940930213551	27.9988028551863	32.4064036300152	38.1417242377621
Dnal4	ENSMUSG00000022420	310	782	668	1306	7.81602834035076	15.430065188952	20.4625800699012	23.5735081256471
Dnm1l	ENSMUSG00000022789	2041	3524	2025	4451	17.7879507681198	24.035623362716	21.4421060353278	27.7713580213227
Dnm2	ENSMUSG00000033335	104	282	100	237	0.962520649138157	2.04250157699186	1.12443981161679	1.57029652982806
Dnmt1	ENSMUSG00000004099	112	424	259	647	0.658974003315091	1.95232759152285	1.85143948295712	2.72528012417792
Dnmt3a	ENSMUSG00000020661	1460	1422	462	1120	5.46224941620339	4.16346428696981	2.10000410869622	2.9998069209898
Dnmt3b	ENSMUSG00000027478	46	102	57	159	0.395623176451281	0.686531773763122	0.595604879831599	0.978988583200709
Dnmt3l	ENSMUSG00000000730	883	1215	1511	2485	12.3072275754571	13.2529445798037	25.5872427755591	24.7960515035004
Dnttip2	ENSMUSG00000039756	2980	2382	312	938	46.1501675787873	28.8692400448947	5.8704461695525	10.3995959357404
Dock3	ENSMUSG00000039716	177	184	250	229	0.726795241899292	0.591280025933322	1.2472063562041	0.67317952826904
Dock5	ENSMUSG00000044447	424	581	592	963	1.52674379888936	1.63724252665835	2.58989115592315	2.48246540048478
Dock7	ENSMUSG00000028556	2006	3811	2600	4585	10.4204419983869	15.4928293374735	16.4092245317265	17.0510512939882
Dock9	ENSMUSG00000025558	1541	922	863	1108	4.56587259004039	2.13790620100953	3.10664367229863	2.35026871182174
Dok4	ENSMUSG00000040631	278	192	168	374	3.97296377389556	2.14737362253404	2.91701450484587	3.82646742364563
Dot1l	ENSMUSG00000061589	1744	2368	994	1619	9.52897942898058	10.1255397535315	6.59850865895763	6.33291073504461
Dpf3	ENSMUSG00000021221	195	2	34	91	1.92386111322799	0.0154420756922682	0.407546830342995	0.642742631164025
Dph3	ENSMUSG00000021905	2837	4404	2180	3207	31.1161792920195	37.801655155833	29.0497848861604	25.1815522962126
Dph6	ENSMUSG00000057147	1906	2187	7174	18244	25.5237885810187	22.919629957012	116.71941773852	174.903666966423
Dpm2	ENSMUSG00000026810	843	2250	2178	5044	36.4363791202711	76.1073730547507	114.373394505333	156.077149401572
Dpp10	ENSMUSG00000036815	1027	1885	1943	3675	8.25467999148428	11.8570794199438	18.9741398132162	21.1467558148217
Dppa3	ENSMUSG00000046323	352068	420563	568900	659254	16017.1	14973.5619453386	31445.0954193223	21471.7216197738
Dppa5a	ENSMUSG00000060461	16615	17568	5818	7126	967.632121012639	800.698158915017	411.664242617365	297.106639994729
Dpy19l1	ENSMUSG00000043067	254	892	1133	1660	1.99545124443187	5.48414381296415	10.8142601281087	9.33624202243773
Dpy19l4	ENSMUSG00000045205	1206	2374	1316	2401	6.64503144774968	10.2368661222738	8.80978114744539	9.47105812201875
Dpy30	ENSMUSG00000024067	18660	21981	28471	45383	626.733152190739	577.770084190647	1161.80501759543	1091.24141178245
Dpysl3	ENSMUSG00000024501	1905	3411	5384	7730	11.6620158063091	16.3416890066479	40.0445294387889	33.8777648014023
Dram2	ENSMUSG00000027900	824	1599	1413	3777	11.2654846438989	17.1083335246999	23.4706073394129	36.9680260891854
Drg1	ENSMUSG00000020457	3147	5678	2796	4275	72.4713206486262	102.32962840495	78.2286971602788	70.4793939064659
Drosha	ENSMUSG00000022191	1802	2351	1027	1286	14.6708188441187	14.9792053009096	10.1584982269501	7.49544022951527
Dse	ENSMUSG00000039497	1400	410	169	265	13.3146261531049	3.05155621001874	1.95275223497157	1.80427787695267
Dsn1	ENSMUSG00000027635	1689	2507	3978	7913	27.5317950001755	31.9812760281796	78.7823904311396	92.3427177715475
Dstn	ENSMUSG00000015932	2080	2442	1254	2218	40.7399529493108	37.4316890069573	29.8410583845733	31.1010705849454
Dstyk	ENSMUSG00000042046	771	996	1236	1734	4.49370196640605	4.54303206524596	8.75241407734335	7.23528411375858
Dtl	ENSMUSG00000037474	1740	1455	641	858	15.225257787537	9.96356999045946	6.81448333244679	5.37476280654148
Dtwd1	ENSMUSG00000023330	0	16	86	503	0	0.27314189688739	2.2792381799294	7.85518388872887
Dtx2	ENSMUSG00000004947	1488	2232	1321	2584	20.2320049637256	23.7501719453925	21.8221887080642	25.1527289005601
Dtymk	ENSMUSG00000026281	4345	6889	515	1065	123.432428645418	153.155379016375	17.7748612862078	21.6593645085102
Dusp1	ENSMUSG00000024190	246	680	362	452	4.71407698459852	10.1978131997014	8.42809906626684	6.20092683733387
Dusp10	ENSMUSG00000039384	96	392	314	597	1.27957753918378	4.08900854735037	5.08492464007338	5.69673890564946
Dusp12	ENSMUSG00000026659	438	691	931	1409	11.7434427110177	14.4989297810749	30.3270733517135	27.0451207642726
Dusp14	ENSMUSG00000018648	1450	3366	5635	26945	37.3949072363103	67.9352	176.562258759183	497.484157257908
Dusp18	ENSMUSG00000047205	110	258	172	296	0.883761185399848	1.62217804985955	1.67892069730551	1.70251347673662
Dusp19	ENSMUSG00000027001	106	216	118	388	2.69632555733451	4.29988450253826	3.64676659560021	7.06569355038399
Dusp23	ENSMUSG00000026544	42	46	124	236	1.10303737763796	0.94544299136092	3.95659977298078	4.43720558307805
Dusp7	ENSMUSG00000053716	4516	6406	1919	5844	52.3225842223672	58.0843004248096	27.0128075776426	48.4732421570317
Dut	ENSMUSG00000027203	6435	12182	14301	23426	95.3322197174234	141.236297943048	257.405047262704	248.453947848087
Dvl2	ENSMUSG00000020888	76	10	16	76	0.952607910893412	0.0980928082034958	0.243657661570151	0.681978671773355
Dym	ENSMUSG00000035765	336	1062	882	1965	5.04398213509635	12.4765742438347	16.0865289615764	21.1180311421884
Dync1i2	ENSMUSG00000027012	2580	4364	4194	9024	34.4503411024954	45.6031811099808	68.0395988218571	86.2639848577593
Dynll1	ENSMUSG00000009013	12853	18931	12903	17513	236.673145669802	272.806433091837	288.665359435135	230.866879146973
Dynlrb1	ENSMUSG00000047459	11961	13974	4063	7230	441.150842766421	403.345241778994	182.064780936002	190.903780593859
Dynlt3	ENSMUSG00000031176	6320	8916	8604	17790	109.240539813705	120.607244496558	180.686896607179	220.140179522134
Dyrk1a	ENSMUSG00000022897	13641	9909	4751	7975	83.4250384413867	47.4260124689265	35.3016280434022	34.9170469771404
Dzip3	ENSMUSG00000064061	763	1449	880	1511	4.03102953076649	5.99095977298273	5.64850622460218	5.71495105237769
E130311K13Rik	ENSMUSG00000048581	235	470	199	958	4.20855597835087	6.5871822594516	4.32989953811217	12.2825167169995
E2f2	ENSMUSG00000018983	364	284	287	345	2.7081236216805	1.6535678429819	2.59423011291621	1.83756540381428
E2f4	ENSMUSG00000014859	860	1290	714	2050	16.058387799407	18.8507996160297	16.1979927371447	27.404000097809
E2f5	ENSMUSG00000027552	10261	18838	8609	34108	218.328618744906	313.683986327233	222.552862789812	519.557768543638
E330012B07Rik	ENSMUSG00000085600	695	1601	4391	9919	10.9546777501313	19.748890878333	84.0887190627118	111.928143717843
Eapp	ENSMUSG00000054302	3481	4532	938	1417	30.8509781188111	31.4334023701978	10.1001366720539	8.99065584723663
Ebag9	ENSMUSG00000022339	634	170	184	497	9.82670428241835	2.06207343125991	3.46494184415678	5.51482361635536
Ebna1bp2	ENSMUSG00000028729	3816	4609	1588	2388	47.9763765046263	45.3484411042713	24.2565523723907	21.493641925099
Ebpl	ENSMUSG00000021928	3850	6590	3738	9084	68.981879334147	92.4051727681859	81.371643426223	116.522025956474
Ecd	ENSMUSG00000021810	1256	1300	342	290	14.9572036489593	12.1154819783371	4.94819004486015	2.47238086814137
Ece2	ENSMUSG00000022842	559	1679	329	570	6.64839836201401	15.6276076173482	4.75401580935172	4.85329500598056
Echdc3	ENSMUSG00000039063	486	541	726	1236	9.98134035739132	8.69533737460778	18.115432794167	18.1730438897695
Echs1	ENSMUSG00000025465	37	375	736	1744	0.916732399216606	7.27124369730807	22.1553272112395	30.9345601987476
Ect2	ENSMUSG00000027699	1791	2766	615	1146	16.189204458438	19.5667490051103	6.75405410916767	7.41602437666471
Edc4	ENSMUSG00000036270	116	85	237	250	0.903110479363947	0.517891036449272	2.24176836475969	1.39341188373644
Edem2	ENSMUSG00000038312	976	1553	967	1674	15.8331451506442	19.7162995359523	19.0591420688241	19.441485158381
Edf1	ENSMUSG00000015092	1332	1724	85	290	68.4662352077905	69.3499353573001	5.30824117421884	10.6715334432898
Edn1	ENSMUSG00000021367	0	0	116	169	0	0	2.45198320697189	2.10495743416544
Edrf1	ENSMUSG00000039990	518	900	426	1093	3.61128679106909	4.91033707007421	3.60828901751542	5.45517881083279
Eea1	ENSMUSG00000036499	2749	3915	1809	3820	13.0554276275146	14.5507273951307	10.4379311139135	12.9878221706349
Eed	ENSMUSG00000030619	4902	6449	4615	10337	88.5557724466232	91.1743176791165	101.291912654314	133.688698076966
Eef1a1	ENSMUSG00000037742	2924	6002	5231	6706	60.8243976558647	97.7086506669752	132.204021554028	99.8666786838875
Eef1b2	ENSMUSG00000025967	1212	1438	1146	1025	23.3335895906306	21.6657834136464	26.8054467923317	14.1273078621142
Eef1d	ENSMUSG00000055762	334	675	366	282	4.13080855856032	6.53324508475975	5.49957570155887	2.49686072821717
Eef1e1	ENSMUSG00000001707	6239	5965	3177	4991	223.465368076009	167.202307138846	138.252169171682	127.979208631617
Eef2	ENSMUSG00000034994	300	486	144	244	3.60139162238014	4.56585	2.10025044348903	2.09698599772836
Eef2k	ENSMUSG00000035064	338	352	322	750	1.87290954036625	1.52643860541654	2.16778132723135	2.97521239022938
Eefsec	ENSMUSG00000033216	80	239	38	191	1.11129167892283	2.59819984568596	0.641329430143419	1.89945081241313
Efcab11	ENSMUSG00000021176	933	1239	745	758	16.7815450127438	17.4404698609041	16.2804374068186	9.76059095916715
Efcab12	ENSMUSG00000030321	128	485	152	326	1.86728367406304	5.53705255055848	2.69403613226847	3.40466620178568
Efcab14	ENSMUSG00000034210	11595	6743	4077	8634	75.3844754080148	34.308434367074	32.2041153235461	40.1864661187857
Efcab6	ENSMUSG00000022441	1138	2109	2363	3195	8.28604276099437	12.0176088396788	20.9039389085771	16.6545299390423
Efcab7	ENSMUSG00000073791	105	102	206	250	2.07956887189061	1.58095954500959	4.95690650025166	3.54470931573186
Efhc2	ENSMUSG00000025038	150	26	180	927	2.12896911315378	0.28879390680628	3.10391703604881	9.41920924721461
Efhd1	ENSMUSG00000026255	62	563	200	433	1.23649065705871	8.78707070064999	4.84605839497439	6.18220860073881
Efna1	ENSMUSG00000027954	787	494	115	457	17.8366121419424	8.76195788628213	3.16661288361009	7.41498787709354
Efna4	ENSMUSG00000028040	18	22	24	16	0.419711053736032	0.401455266054884	0.679905636467835	0.267088072351285
Efna5	ENSMUSG00000048915	94	27	55	132	0.665174316258841	0.149522985054513	0.472856981437746	0.668710524557781
Efnb1	ENSMUSG00000031217	24	0	2	22	0.265975319341952	0	0.0269289605867249	0.174545793560124
Efnb2	ENSMUSG00000001300	4710	3626	786	1185	36.5852077355962	22.0418982976144	7.41765554425742	6.58960795913029
Efr3a	ENSMUSG00000015002	1472	1387	891	1689	10.3396692155814	7.62450884221254	7.60389369935333	8.49346875832044
Eftud2	ENSMUSG00000020929	202	14	22	45	2.25541697563201	0.122332003173913	0.298440427888522	0.359703445774627
Egf	ENSMUSG00000028017	600	662	239	538	4.66345615262258	4.02671797164141	2.25690898771962	2.99361214427065
Egfr	ENSMUSG00000020122	318	1462	2890	5202	1.83817534500484	6.61368894885265	20.2963132563795	21.5271617270962
Egln1	ENSMUSG00000031987	1121	1090	600	1278	11.8380590493126	9.00819883190225	7.69813703038213	9.66189585907434
Egr1	ENSMUSG00000038418	19	58	49	107	0.230167064407759	0.549862557234974	0.721182459775534	0.927961513093539
Ehbp1	ENSMUSG00000042302	927	1200	1587	3253	6.83394024381525	6.9232380560106	14.2143782284967	17.1684906024234
Ehd4	ENSMUSG00000027293	533	729	250	723	5.85629305940233	6.26844322906568	3.33729885039202	5.68709520576333
Ehf	ENSMUSG00000012350	1366	2468	3773	5775	11.5876095768794	16.384186627961	38.8856584830508	35.0712909456143
Ehmt1	ENSMUSG00000036893	732	804	198	326	5.33403685758438	4.58498116771428	1.75295036525788	1.70066643445374
Eif1	ENSMUSG00000035530	9240	14106	10090	21456	272.689034183074	325.788806171884	361.781509504655	453.316025072819
Eif1ad	ENSMUSG00000024841	504	704	278	417	7.59661707952847	8.30422168811463	5.0908932771895	4.49968760044794
Eif1ax	ENSMUSG00000067194	4700	7348	2578	4320	35.9522274327363	43.9879444900885	23.9590920039335	23.6574701207843
Eif1b	ENSMUSG00000006941	831	1634	2730	4832	33.7242637528662	51.8955	134.605745662544	140.386384044428
Eif2a	ENSMUSG00000027810	2603	4560	1575	2835	42.1352898629434	57.7661251351099	30.9750398432144	32.8534884037887
Eif2ak1	ENSMUSG00000029613	179	598	253	465	2.39015932455297	6.24901519334751	4.10443931853358	4.44511890058267
Eif2ak4	ENSMUSG00000005102	690	445	506	737	4.89289677354619	2.46952569859946	4.35940258412847	3.74145959507602
Eif2b1	ENSMUSG00000029388	5463	8008	14765	29055	101.044810375239	115.916017933891	331.799526363203	384.73376403137
Eif2b2	ENSMUSG00000004788	70	50	54	260	1.6230570759221	0.907282079614265	1.52120943336822	4.3158437111717
Eif2b3	ENSMUSG00000028683	1296	1555	659	962	11.9736436462053	11.2431575583381	7.39718089864652	6.36286938401021
Eif2b4	ENSMUSG00000029145	286	703	335	414	5.06583184579127	9.74488319524007	7.20923265893013	5.24978704419554
Eif2d	ENSMUSG00000026427	734	1091	484	714	11.9281026165412	13.8751163486372	9.55608856565666	8.30673063098997
Eif2s1	ENSMUSG00000021116	6678	12990	3691	7170	78.8444258546841	120.024611128007	52.9453865258518	60.6038681808952
Eif2s2	ENSMUSG00000074656	29316	40293	13543	20182	434.133214067195	466.965161308441	243.664733508348	213.96321319153
Eif3a	ENSMUSG00000024991	3380	3198	508	821	24.3015078692035	17.9941591399664	4.43751395115078	4.22587150563957
Eif3c	ENSMUSG00000030738	2386	1601	168	369	30.8096845640724	16.178740931209	2.63563697800786	3.4111419136322
Eif3d	ENSMUSG00000016554	93	112	6	31	1.81200908330226	1.7077803835755	0.142032643429668	0.432409995669246
Eif3e	ENSMUSG00000022336	1731	2396	1012	1572	41.8027851716506	45.2826193344974	29.6925954075356	27.1779879047294
Eif3h	ENSMUSG00000022312	1080	1603	530	944	32.7292593695134	38.0174095059084	19.514066903346	20.4805221863896
Eif3i	ENSMUSG00000028798	1645	3097	3456	6341	55.2007712002631	81.3311708549582	140.900480609183	152.332863220248
Eif3j1	ENSMUSG00000027236	2162	3505	615	2090	33.3433442899796	42.3036719512809	11.5235974999765	23.0757785344447
Eif3k	ENSMUSG00000053565	1418	2922	1073	1649	48.016370317436	77.4336773393226	44.1440643651903	39.9751738606916
Eif3m	ENSMUSG00000027170	2674	3230	303	492	80.969285908755	76.5416825554482	11.1470778047263	10.6654852130057
Eif4a1	ENSMUSG00000059796	2200	2733	3344	5479	43.5487426677883	42.3378839080339	80.4227105399848	77.6445271032797
Eif4a2	ENSMUSG00000022884	4578	4411	2125	3805	53.440223365218	40.2963871477511	30.1377557256465	31.7982885824466
Eif4a3	ENSMUSG00000025580	3073	4226	774	791	78.168004129141	84.1264440172531	23.9203164830048	14.4045453565818
Eif4b	ENSMUSG00000058655	1132	1395	536	1026	10.9306378492098	10.5416808209878	6.28815685165011	7.09256049109593
Eif4e	ENSMUSG00000028156	27891	41913	25655	45204	202.922047959201	238.643975185184	226.775779157033	235.449962844791
Eif4e1b	ENSMUSG00000074895	1206	1203	1162	1871	21.2401999044493	16.5811059966911	24.8643389714998	23.5907467539437
Eif4enif1	ENSMUSG00000020454	3893	4572	2309	5486	34.249546506202	31.4784413103274	24.6804942366859	34.5527671869232
Eif4g1	ENSMUSG00000045983	1550	1127	232	713	10.6053114822189	6.03465188629921	1.92858690189847	3.49251169511859
Eif4g2	ENSMUSG00000005610	18202	29342	9014	16122	87.2907405338258	110.12232113909	52.5201695326741	55.3508881145786
Eif4g3	ENSMUSG00000028760	681	599	236	360	2.94309520923111	2.02591210064047	1.23916375086822	1.11382332808439
Eif5	ENSMUSG00000021282	17883	23609	5355	12379	167.802511167738	173.369320732573	61.048788814541	83.1572753282265
Eif5a	ENSMUSG00000078812	1201	1872	2435	9937	22.1588847286126	27.0300787816146	54.5837481155902	131.255282078202
Eif5b	ENSMUSG00000026083	3163	3560	1147	2703	15.0967146658647	13.2974947967167	6.65129439199723	9.23604222029767
Eif6	ENSMUSG00000027613	3428	4189	1439	3039	85.3317023248814	81.6049556329655	43.5201003500567	54.1572876418639
Elac2	ENSMUSG00000020549	219	133	168	131	2.38861349397604	1.13524600893821	2.22623264086127	1.02289173898955
Elavl2	ENSMUSG00000008489	4748	6728	3176	7106	37.1439723996138	41.1907971401718	30.1868383528595	39.7978352432817
Elavl3	ENSMUSG00000003410	54	115	98	262	0.399756619313332	0.666248616848232	0.881429288414737	1.38854450504568
Elf1	ENSMUSG00000036461	495	1040	386	723	4.25528254758014	6.99669783918749	4.03153101928687	4.44957067727429
Elf3	ENSMUSG00000003051	106	170	155	308	1.97236214519019	2.47551915422752	3.50406367394611	4.10287342342426
Elk4	ENSMUSG00000026436	2260	2543	1019	3493	15.8867584097691	13.9897446814387	8.70283067563056	17.5785094471332
Ell	ENSMUSG00000070002	325	442	196	306	3.92047764402809	4.17267410112905	2.87257376522586	2.6426135417875
Elmod2	ENSMUSG00000035151	4184	6673	5765	11419	33.0653995178873	41.2705065797915	55.3529674276418	64.6050966539366
Elof1	ENSMUSG00000013822	1794	2741	3271	6105	24.3837099692049	29.1556653707629	54.0153739601674	59.404537983942
Elovl1	ENSMUSG00000006390	52	404	288	1031	0.997498847985703	6.06494686663383	6.71214059259381	14.1587310869943
Elovl5	ENSMUSG00000032349	488	962	220	352	6.53024720884176	10.0744523822022	3.57677794373406	3.37216698899616
Elovl7	ENSMUSG00000021696	1128	1165	3114	4972	7.72076894435589	6.24042197724754	25.8958137034018	24.3634723375255
Elp2	ENSMUSG00000024271	0	308	112	279	0	3.21624828423461	1.8156820295491	2.66515877574555
Elp3	ENSMUSG00000022031	2	72	22	98	0.0244670480591244	0.689319639186223	0.326989462903499	0.858290417905978
Elp4	ENSMUSG00000027167	74	8	140	456	0.407677887083151	0.0344914934189405	0.937072017100747	1.79848527890015
Elp5	ENSMUSG00000018565	3534	8598	6929	9885	91.5846930822271	174.377467540949	218.166	183.395903983598
Emb	ENSMUSG00000021728	848	1087	1771	3311	12.0357720530294	12.0738067960933	30.5390948380136	33.6429361569877
Emc2	ENSMUSG00000022337	1478	1672	1931	2868	44.1789990238858	39.1123838967013	70.1266687849714	61.3729775120262
Emc3	ENSMUSG00000030286	1983	4116	265	705	37.6895381686371	61.2223567794297	6.11932435069174	9.59276548928175
Emc6	ENSMUSG00000047260	1833	3707	1217	4586	47.5027567684556	75.1822833419747	38.3183169304736	85.0838255608277
Emc7	ENSMUSG00000055943	2972	4598	2008	2460	103.172703032689	124.917000341727	84.6913800828573	61.1375061883583
Emc8	ENSMUSG00000031819	962	1352	253	692	7.29426113573897	8.02268060912702	2.33069934408172	3.75637497355178
Emg1	ENSMUSG00000004268	8464	11257	1905	2249	301.418672869726	313.728332329178	82.4231060208962	57.3377389503583
Emilin2	ENSMUSG00000024053	125	336	317	543	1.11313651884207	2.34160842256224	3.42970824827954	3.46174326940729
Emp2	ENSMUSG00000022505	944	824	1978	4871	10.2123182594314	6.97615520890383	25.9978917744389	37.7248120762224
Enoph1	ENSMUSG00000029326	305	429	260	419	6.20578782387539	6.83110486066708	6.42732009542311	6.10334213009297
Enpp2	ENSMUSG00000022425	527	1038	635	1278	5.65186694859024	8.71194738799176	8.27398134407652	9.81225389261613
Enpp5	ENSMUSG00000023960	410	1044	960	2776	3.13754798275767	6.25235450644974	8.92559651081773	15.2083672141692
Entpd1	ENSMUSG00000048120	48	49	266	477	0.407921955857628	0.32588809843007	2.74648339883068	2.90208970050888
Entpd6	ENSMUSG00000033068	402	496	262	552	5.22170359489254	5.04201827531814	4.1347280642859	5.13312510988009
Eny2	ENSMUSG00000022338	26786	29899	37384	50891	410.384679004983	358.48956090499	695.870682940285	558.188478481028
Ep400	ENSMUSG00000029505	1025	1602	542	1443	3.53257451383371	4.32082377463418	2.26947942722821	3.56033124821168
Epc1	ENSMUSG00000024240	2017	3154	1264	2994	16.1387668582071	19.7498005803524	12.2877119283897	17.1503447516276
Epc2	ENSMUSG00000069495	2104	2859	1097	2057	17.9667406438827	19.1061989092041	11.381242802466	12.5751873431511
Epha3	ENSMUSG00000052504	534	1029	1360	3120	3.49744438090349	5.27425970495087	10.8220108697907	14.6292062437816
Epha4	ENSMUSG00000026235	420	818	737	1412	2.46998097995098	3.76473315266995	5.26588419660348	5.94477776966837
Ephb6	ENSMUSG00000029869	44	66	56	72	0.426859417181658	0.501086499966314	0.66005437700892	0.500059055168647
Epn2	ENSMUSG00000001036	4445	5803	2995	6384	27.754684485787	28.3565685984649	22.7206553441623	28.5373746351657
Eps15	ENSMUSG00000028552	2937	2433	1459	2982	20.2030747407791	13.0976146618149	12.1934980628165	14.6851292083577
Eps15l1	ENSMUSG00000006276	164	117	107	197	1.29331602798479	0.722076564188874	1.02518935288978	1.11220193637572
Eps8	ENSMUSG00000015766	606	1607	935	2559	4.56886433130966	9.48174106407577	8.56459333700949	13.8121896516222
Eps8l3	ENSMUSG00000040600	0	0	14	45	0	0	0.278851166322271	0.528146072584507
Epsti1	ENSMUSG00000022014	132	701	405	1296	2.11554615543778	8.79231355886656	7.88611479507751	14.8699731443948
Eral1	ENSMUSG00000020832	63	113	136	206	1.16410424338107	1.63405376732116	3.05316115998764	2.72505424762184
Eras	ENSMUSG00000031160	103	164	420	443	3.55903542255023	4.43481502313959	17.6320932465614	10.9586087290149
Erc2	ENSMUSG00000040640	356	255	263	1568	2.11769810020179	1.18710956884312	1.90076880259019	6.67754335363168
Ercc5	ENSMUSG00000026048	43	193	52	181	0.399056943693494	1.40171687477164	0.586312641123635	1.20254572924797
Ercc6l	ENSMUSG00000051220	684	424	411	943	6.06351500404546	2.94151310537923	4.42659383113879	5.98462105994982
Ercc6l2	ENSMUSG00000021470	382	1314	400	833	2.30740029173974	6.21142894804122	2.93547961857562	3.6021449985059
Ergic1	ENSMUSG00000001576	76	192	268	849	1.03486750363796	2.04601570182168	4.43369127447119	8.27628536380078
Ergic2	ENSMUSG00000030304	12483	17619	8934	15624	118.05517325602	130.401889463591	102.652965079426	105.782759397978
Ergic3	ENSMUSG00000005881	428	836	219	737	11.1538898332726	17.0500412995074	6.93403763074182	13.7501260188788
Erh	ENSMUSG00000021131	28404	24858	8298	17493	942.94134906472	645.814715178546	334.686430507379	415.744087468058
Eri1	ENSMUSG00000031527	1138	200	200	598	8.35799576701051	1.14954627020398	1.78463488553823	3.14425440295842
Eri2	ENSMUSG00000030929	245	669	136	385	2.55464363238789	5.45917397912815	1.72291022029003	2.87396569306827
Erich1	ENSMUSG00000051978	25	86	219	345	0.589208044615709	1.58622096832371	6.2709346020895	5.8210906585681
Erich5	ENSMUSG00000044726	270	184	943	1937	4.22890682931002	2.25537494740475	17.9446727736026	21.7195379694477
Erlin1	ENSMUSG00000025198	1078	996	194	898	11.6891322102467	8.45199875774926	2.55578747554532	6.97102203522801
Ermp1	ENSMUSG00000046324	17616	33630	24902	37113	121.424063679404	181.409867092319	208.540873420062	183.138702168926
Ern1	ENSMUSG00000020715	614	1376	873	1235	5.74688867709454	10.079045911401	9.92746020430632	8.27538065720453
Erp29	ENSMUSG00000029616	614	737	239	360	18.382646323514	17.2680669789947	8.69355	7.71611639431588
Erp44	ENSMUSG00000028343	1319	1510	811	1783	9.23880431943671	8.27721996630586	6.90162447452759	8.9408523982653
Errfi1	ENSMUSG00000028967	2966	3572	1870	3606	32.8701165486763	30.9797653326585	25.1785781485878	28.6096423444457
Esco1	ENSMUSG00000024293	25725	31285	16756	34367	210.86782555489	200.690895931609	166.872505103427	201.675511961242
Esco2	ENSMUSG00000022034	9517	10289	6359	15748	122.169456844423	103.364716343757	99.1769838436982	144.725343428064
Espl1	ENSMUSG00000058290	1588	2156	818	1356	8.84147749783212	9.39419737479237	5.53333735890797	5.40493712661687
Esr1	ENSMUSG00000019768	700	485	666	1155	2.97205545562461	1.61152550558753	3.43552090513679	3.51073025392835
Esr2	ENSMUSG00000021055	591	1167	1767	3669	6.54184968407958	10.1092866745408	23.7634300315203	29.0748445006907
Esrp1	ENSMUSG00000040728	2053	2283	969	1867	19.2494639307247	16.7522126750002	11.0385737857225	12.5322952255518
Esrrg	ENSMUSG00000026610	342	788	625	1195	2.14517410980809	3.86811372786565	4.76294926945802	5.36612710001072
Esyt1	ENSMUSG00000025366	455	582	120	246	4.59499130110103	4.59973548650465	1.47236010285301	1.77854563457042
Esyt2	ENSMUSG00000021171	1102	2445	959	1835	7.4012356736901	12.8510341774925	7.82529545339857	8.82298044094381
Etf1	ENSMUSG00000024360	7663	8860	1307	2594	76.9699850716393	69.645470211815	15.9498888924211	18.653020068287
Etfa	ENSMUSG00000032314	1297	3146	971	1632	32.9692971222765	62.5842434844084	29.9880647576385	29.699317946865
Etfb	ENSMUSG00000004610	792	1580	976	1330	32.603748935353	50.9021377365888	48.8148179527748	39.1967996002921
Ethe1	ENSMUSG00000064254	982	2397	2394	5477	24.6256881780091	47.0415364886901	72.9391221235282	98.3277809189567
Etl4	ENSMUSG00000036617	733	1050	440	856	3.39238162066675	3.80300242425057	2.47407522982824	2.83616243574018
Ets2	ENSMUSG00000022895	46	488	76	108	0.481400867408519	3.99673574824003	0.966322577814522	0.809150675883125
Etv1	ENSMUSG00000004151	432	942	1406	2054	3.65460609281768	6.23654852916392	14.4511245974326	12.4398136703345
Evi5	ENSMUSG00000011831	16618	17621	5230	17274	98.3662427974185	81.6271166770707	37.6121808231797	73.2009728549643
Ewsr1	ENSMUSG00000009079	430	592	292	480	3.46442594546636	3.73268300829742	2.85828266917784	2.7686029236154
Exo1	ENSMUSG00000039748	653	1164	604	670	4.41354707663405	6.15692890220473	4.95987827721887	3.24194761994501
Exo5	ENSMUSG00000028629	330	595	299	476	6.17122886046045	8.70785632140335	6.79341895613478	6.37266772025697
Exoc1	ENSMUSG00000036435	382	168	232	797	2.12685415879841	0.732015379853951	1.56936	3.17679564152924
Exoc2	ENSMUSG00000021357	575	1802	1441	2022	4.83249064053945	11.8520790581806	14.713861217928	12.1658074094075
Exoc4	ENSMUSG00000029763	778	609	430	463	4.88242625905364	2.99095558957358	3.27856689288326	2.08014541407923
Exoc5	ENSMUSG00000061244	1280	1815	364	440	10.224169677044	11.345699695524	3.53247388631475	2.51609690824166
Exoc6	ENSMUSG00000053799	152	138	153	342	2.06973500727592	1.47057378568433	2.53117449624661	3.33391000520597
Exosc1	ENSMUSG00000034321	5323	7431	2266	4635	122.128326301647	133.427017009246	63.165413350001	76.1318330647247
Exosc10	ENSMUSG00000017264	835	652	93	231	9.74106814475549	5.95256680271564	1.31814307483866	1.92925082606157
Exosc2	ENSMUSG00000039356	774	469	491	367	17.0538367056225	8.08705801088502	13.1438359319891	5.789
Exosc3	ENSMUSG00000028322	2450	2426	812	1935	85.6910068044398	66.4043505988055	34.5052110507426	48.4514456249753
Exosc4	ENSMUSG00000034259	158	207	110	230	3.28668085828544	3.36983	2.78005015693807	3.42519178307398
Exosc5	ENSMUSG00000061286	106	135	4	36	3.55380566700935	3.54207828108867	0.162932341712112	0.864066007039157
Exosc7	ENSMUSG00000025785	3014	3449	1391	2086	108.162142348269	96.8638670705171	60.6483	53.5923678522149
Exosc8	ENSMUSG00000027752	11418	13478	5935	10156	331.446015567975	306.185621369905	209.316268983646	211.058119862921
Exosc9	ENSMUSG00000027714	793	478	261	612	18.2504659354713	8.60924846826553	7.29794816286579	10.0834419003271
Ext1	ENSMUSG00000061731	255	849	410	573	2.74109385470008	7.14213396519919	5.35460057143141	4.40955695533342
Ext2	ENSMUSG00000027198	10	32	14	203	0.077384861921248	0.193794999413552	0.131626564265243	1.12462739635252
Extl3	ENSMUSG00000021978	12	106	85	74	0.0747026699858043	0.516413182351204	0.642885013404891	0.329794346948981
Eya1	ENSMUSG00000025932	397	1092	794	1722	3.40025521263003	7.31947990636013	8.26230092316183	10.5587076280193
Eya3	ENSMUSG00000028886	233	697	430	705	1.66781122577751	3.90445413823152	3.7395463886897	3.61273991690973
Ezh1	ENSMUSG00000006920	222	856	482	979	1.96377285042549	5.92582221792463	5.18017954972748	6.19979854468334
Ezh2	ENSMUSG00000029687	3298	3937	1853	3834	46.0191321945883	42.9922094011503	31.4139602928124	38.2997986584679
F8a	ENSMUSG00000078317	94	112	66	128	1.40488021253223	1.30998414965028	1.19843607970174	1.36955040473141
Fa2h	ENSMUSG00000033579	648	502	318	424	9.67693350861053	5.86682379105947	5.76964867350936	4.53299475602939
Fabp5	ENSMUSG00000027533	590	1246	3058	4417	23.0393329042787	38.0778577392444	145.082445451406	123.481500056315
Faim	ENSMUSG00000032463	2738	3873	390	1746	94.8724140671576	105.024489914812	16.4183916962694	43.3119120008873
Fam107b	ENSMUSG00000026655	1802	3540	3654	5117	21.3025136392842	32.7503468344623	52.481242220761	43.3060019712824
Fam110b	ENSMUSG00000049119	26	26	60	46	0.281271477484341	0.220121402222694	0.788611479507751	0.356259773251125
Fam110c	ENSMUSG00000036136	299	109	234	360	4.16745305216499	1.18894729152148	3.96255116444793	3.59218452364593
Fam114a2	ENSMUSG00000020523	244	427	163	481	3.47771303864208	4.76286605922974	2.82261093316473	4.90801184963484
Fam117a	ENSMUSG00000038893	516	1075	497	912	8.28770829975439	13.5123160821274	9.6984122736643	10.4866362183604
Fam117b	ENSMUSG00000041040	1700	3808	2114	4348	11.4319563004116	20.0403429904939	17.2717409252412	20.9323399211588
Fam118a	ENSMUSG00000022434	3145	2509	1339	2821	25.8193746763697	16.1198986723683	13.3556535497074	16.5800091213924
Fam118b	ENSMUSG00000050471	1296	2401	1406	1921	23.5842721794205	34.193709128723	31.0858176548196	25.026576846912
Fam120b	ENSMUSG00000014763	0	22	18	101	0	0.109882113638071	0.139572465589436	0.461472398717391
Fam131a	ENSMUSG00000050821	200	211	131	183	3.27735623935959	2.70590587998035	2.60810125587387	2.1468482803692
Fam133b	ENSMUSG00000058503	1058	1841	1393	2585	17.103742025894	23.2914129040367	27.3599994271849	29.9173158279975
Fam135a	ENSMUSG00000026153	1876	1661	759	1814	10.7954502959198	7.48021596552982	5.3065126244409	7.4731176563649
Fam13b	ENSMUSG00000036501	193	428	63	162	2.14783952120219	3.72756191250134	0.851813595688396	1.29067275872027
Fam13c	ENSMUSG00000043259	1296	857	844	1913	13.7406941900042	7.11084268534603	10.8719042029612	14.5202887094583
Fam151a	ENSMUSG00000034871	84	4	94	171	1.64786922942855	0.0614101312717299	2.24042706039032	2.40157513026566
Fam161a	ENSMUSG00000049811	374	527	632	1047	6.27510286592657	6.91984614797594	12.8832615371822	12.5762898432108
Fam167a	ENSMUSG00000035095	224	459	92	256	1.96836390600612	3.15650612345422	0.982210787227914	1.61047485609502
Fam168a	ENSMUSG00000029461	376	396	274	531	2.09564279119679	1.72727375815856	1.8554082075903	2.11875403628105
Fam184a	ENSMUSG00000019856	1511	1151	525	900	14.2392829394706	8.48858995282761	6.01094087950957	6.07187432143241
Fam185a	ENSMUSG00000047221	682	550	599	743	8.23497963231246	5.19729562478581	8.78748253414715	6.42278785407567
Fam187b	ENSMUSG00000046826	154	68	650	1218	2.14403835955142	0.740896117988035	10.9947329353992	12.139917281839
Fam193a	ENSMUSG00000037210	310	196	377	881	2.08201729477671	1.03018515287874	3.07626317615356	4.23599224439863
Fam199x	ENSMUSG00000042595	14217	16825	8689	13086	63.7672462157701	59.0583552806161	47.349892130335	42.0197267506562
Fam204a	ENSMUSG00000057858	954	1881	601	1440	17.1178971135118	26.4135885705484	13.1019520828793	18.4978450880128
Fam216a	ENSMUSG00000029463	1142	2264	102	271	31.2032467487768	48.4112927802636	3.38604987677043	5.30102169149635
Fam217a	ENSMUSG00000021414	208	462	132	454	3.2319795659161	5.61802701340103	2.49194642042366	5.05030646702984
Fam220a	ENSMUSG00000083012	6484	9483	3858	22511	103.873456975879	118.889610997643	75.0902067909076	258.174281003359
Fam221a	ENSMUSG00000047115	182	953	330	428	3.23294376029734	13.2481805642501	7.1219709748385	5.44285970066511
Fam221b	ENSMUSG00000043633	110	16	38	47	2.32194090230975	0.264310876965336	0.974544267359172	0.71025278230341
Fam222b	ENSMUSG00000037750	870	2000	914	2206	7.93736471811657	14.279850333718	10.131244052501	14.4085142654552
Fam229b	ENSMUSG00000051736	6994	9611	10308	12073	326.981626136821	351.643727331965	585.50637625282	404.082024089613
Fam32a	ENSMUSG00000003039	1344	2724	782	1547	15.8028836813951	25.0657529081527	11.1712899883845	13.0221890934477
Fam3c	ENSMUSG00000029672	2626	2204	786	2288	35.6790661325883	23.4351060538086	12.9748038380932	22.2551940768854
Fam50a	ENSMUSG00000001962	603	699	184	269	16.2257926240424	14.7198153103232	6.01541964412179	5.18200106535354
Fam53a	ENSMUSG00000037339	507	749	191	444	3.15935879264058	3.65266113730037	1.44605181540459	1.98075412531247
Fam53b	ENSMUSG00000030956	182	348	12	115	1.20345010266932	1.80082918531539	0.0964045305439468	0.544391266872722
Fam53c	ENSMUSG00000034300	1586	2245	1381	2854	12.2911301198072	13.6157495681721	13.0029475184253	15.8343124759338
Fam72a	ENSMUSG00000055184	1857	2367	479	880	51.0392199718261	50.9127972721917	15.995106492783	17.3153552370722
Fam76b	ENSMUSG00000037808	1140	1534	328	914	11.4567629791083	12.0647690508015	4.0048883993077	6.57597088532951
Fam83d	ENSMUSG00000027654	602	850	20	240	9.91285699953661	10.953624576228	0.400121458629301	2.82924267791582
Fam83g	ENSMUSG00000042377	61	7	20	79	0.474316169238115	0.0425963817988561	0.188941599770627	0.439766147544131
Fancb	ENSMUSG00000047757	124	66	182	547	1.56109036946654	0.650259747588221	2.78379496555149	4.93003831654981
Fancc	ENSMUSG00000021461	618	896	926	1478	5.00947220660414	5.68392164256886	9.11956201003111	8.57698280348206
Fancd2	ENSMUSG00000034023	89	363	93	313	0.600558445823319	1.91693979624466	0.762443591792444	1.51205023081301
Fancm	ENSMUSG00000055884	2460	2714	430	1303	12.0409542339739	10.3961423657434	2.55713556159381	4.56590449662028
Fank1	ENSMUSG00000053111	316	1094	441	1670	5.95731717879701	16.1405206193749	10.1009385247589	22.5391078077294
Far1	ENSMUSG00000030759	6771	8236	2525	4200	48.2810054882298	45.9596175833051	21.8748141757818	21.4402276128704
Fars2	ENSMUSG00000021420	7107	9348	10396	15184	139.495041854417	143.591170598901	247.912385697181	213.361109037735
Farsa	ENSMUSG00000003808	10	129	19	25	0.203468453241816	2.05410845460618	0.469688776203997	0.364161224945881
Farsb	ENSMUSG00000026245	844	3127	5431	10563	12.3705934630372	35.8684447108378	96.7135642084199	110.838841275148
Fastkd1	ENSMUSG00000027086	675	1972	1823	3333	8.79541546432126	20.1092592360219	28.8601611891378	31.0917028635842
Fastkd2	ENSMUSG00000025962	1548	1505	2253	3584	17.9743714170336	13.6758973189407	31.783626218713	29.7925286171213
Fastkd3	ENSMUSG00000021532	1173	2193	634	1378	15.567927195032	22.7776013477425	10.2230747286449	13.092983070286
Fastkd5	ENSMUSG00000079043	379	182	163	201	4.50471097320817	1.69291707618092	2.3538285360885	1.71033186797355
Fat1	ENSMUSG00000070047	1076	930	512	2588	2.73758617524924	1.85171887076808	1.58265038015019	4.71385705487805
Fau	ENSMUSG00000038274	15492	17663	2243	3454	456.834529696595	407.617179277717	80.3600513333788	72.917265958525
Fbp1	ENSMUSG00000069805	111	219	499	823	2.79296564629481	4.3124423877487	15.2546644271335	14.8251487380828
Fbxl12	ENSMUSG00000066892	1228	1266	788	989	16.9319224750855	13.6608645871109	13.2005984298583	9.76249456452509
Fbxl20	ENSMUSG00000020883	546	1695	497	758	2.36075886295675	5.73542050781601	2.61080762612759	2.3463068077747
Fbxl3	ENSMUSG00000022124	804	1573	357	743	6.56580241359101	10.0530318697799	3.54208904159856	4.34387363753812
Fbxl4	ENSMUSG00000040410	666	424	238	696	6.52574437736181	3.25130911437125	2.83329818545983	4.88226869696164
Fbxl5	ENSMUSG00000039753	1894	3962	1736	5048	21.1790973273666	34.6719700546148	23.5850439592526	40.4113563027708
Fbxl6	ENSMUSG00000022559	204	304	583	1504	4.42924943989343	5.16547342223328	15.378997417176	23.3778418707288
Fbxl7	ENSMUSG00000043556	36	0	13	25	0.290233466968244	0	0.127335013588918	0.144291785187612
Fbxo10	ENSMUSG00000048232	62	2	36	35	0.386480999341967	0.00975670176067602	0.272645576834841	0.156192836280808
Fbxo11	ENSMUSG00000005371	6000	8668	3943	8617	40.4650744087657	45.7493124722175	32.3083937994587	41.6046425272272
Fbxo15	ENSMUSG00000034391	9931	9867	4595	8014	204.185640194765	158.764689598719	114.782909155461	117.960922778654
Fbxo21	ENSMUSG00000032898	8	120	76	100	0.0760447102895084	0.892682138103231	0.877712154970227	0.680511755224538
Fbxo22	ENSMUSG00000032309	55	119	57	78	0.973734969260727	1.64877584011348	1.22606199573327	0.98861976542777
Fbxo25	ENSMUSG00000038365	52	115	116	348	0.910657771808124	1.57610908089226	2.46813744927665	4.36302506142595
Fbxo28	ENSMUSG00000047539	756	953	740	1786	5.72645458050757	5.64928521923547	6.81012749248569	9.68505493540294
Fbxo3	ENSMUSG00000027180	517	504	705	955	3.07345599211324	2.34478792281652	5.09196102263631	4.0643999412578
Fbxo30	ENSMUSG00000047648	3430	4044	456	1332	24.9599772655247	23.0302041907937	4.03157186551636	6.93922387741458
Fbxo33	ENSMUSG00000035329	4164	3857	801	1783	44.9682758931436	32.597307629837	10.5096324970731	13.7848951804943
Fbxo34	ENSMUSG00000037536	2729	2095	1298	3365	27.9466272116802	16.7898366023719	16.1495362749021	24.6699087796758
Fbxo38	ENSMUSG00000042211	451	470	106	94	3.23073829146595	2.63487290378064	0.922551459376664	0.482069549644239
Fbxo42	ENSMUSG00000028920	622	1184	466	1469	3.90672479677828	5.81983554947707	3.55604991873447	6.60542611541481
Fbxo43	ENSMUSG00000048230	108	716	1121	1488	1.00178291390235	5.19755942298665	12.6332466423104	9.88119352017859
Fbxo5	ENSMUSG00000019773	1992	3076	810	1416	41.0243747399407	49.5764635463645	20.2673586653791	20.8772118800939
Fbxo7	ENSMUSG00000001786	193	88	172	207	1.28073740351286	0.457006137392007	1.38672622502124	0.983398946135417
Fbxo8	ENSMUSG00000038206	14052	16119	15711	34603	144.337971056055	129.573779438533	196.067576794734	254.456070829494
Fbxo9	ENSMUSG00000001366	1051	867	377	901	17.6260989107357	11.3791326602617	7.68164680444654	10.8176988420701
Fbxw11	ENSMUSG00000020271	827	887	253	370	6.84830715197743	5.74828003298467	2.54540996456455	2.19349199606254
Fbxw13	ENSMUSG00000049314	386	1171	957	1248	9.67323280659951	22.9656005513997	29.1377337761827	22.3900740409877
Fbxw15	ENSMUSG00000074060	3454	6409	10398	21306	85.9789089352802	124.852270387127	314.469773064552	379.68909855135
Fbxw16	ENSMUSG00000074062	8878	10761	12705	24694	218.656	207.412789493848	380.172318929872	435.40596800106
Fbxw18	ENSMUSG00000074059	2738	6218	10660	20434	67.0789813746723	119.217582008184	317.299741037317	358.395883887432
Fbxw19	ENSMUSG00000074061	3616	7170	8487	18042	92.0432273831109	142.829905333639	262.468455944403	328.779479744082
Fbxw20	ENSMUSG00000061701	2406	1698	7631	18303	59.2573120553376	32.7280844308665	228.342775738201	322.719504022168
Fbxw21	ENSMUSG00000047237	1063	2945	2101	4389	16.4760041832976	35.7223897356496	39.5643631226815	48.7013296824621
Fbxw22	ENSMUSG00000070324	2274	5443	13055	26142	46.3955593984038	86.9082221133927	323.61029473236	381.839958686336
Fbxw24	ENSMUSG00000062275	17288	31024	48722	118379	431.786713512068	606.399575529054	1478.45845699937	2116.68287715306
Fbxw26	ENSMUSG00000059547	621	1203	2622	4595	12.6700274346565	19.2082658832283	64.9947294360971	67.1163113060866
Fbxw28	ENSMUSG00000054087	4217	9658	13924	40882	85.3360744279299	152.951181854137	342.336000252771	592.267364732494
Fbxw4	ENSMUSG00000040913	159	644	1656	4721	3.04064051159845	9.63807711336996	38.4758110536402	64.633632199203
Fcgbp	ENSMUSG00000047730	190	346	1176	1288	0.891643407138253	1.27072120371296	6.70508706107574	4.32723094067445
Fcho1	ENSMUSG00000070000	11	0	20	96	0.120293323854602	0	0.265728620776439	0.75158253918187
Fcho2	ENSMUSG00000041685	2070	1926	1033	2526	15.0485967577088	10.9576776048682	9.12400424777099	13.1466655515227
Fchsd2	ENSMUSG00000030691	1466	2522	1390	2828	12.3682342379421	16.6515777587097	14.2478071881443	17.0808604837431
Fdft1	ENSMUSG00000021273	888	3077	1119	1820	8.93869881713827	24.2395978855927	13.6851928805246	13.1156354057382
Fdx1	ENSMUSG00000032051	463	729	1381	2587	5.01025239469053	6.17366013865817	18.1564856014767	20.041565893133
Fermt2	ENSMUSG00000037712	1774	2340	1733	3268	20.0237519847512	20.6701808092648	23.7656612441363	26.4076952045159
Fetub	ENSMUSG00000022871	129	67	106	302	2.69095013039951	1.09377330079955	2.68646571270279	4.51003062530621
Fgd6	ENSMUSG00000020021	1856	3578	4235	5971	8.58651037565324	12.9543503873199	23.8040930674223	19.7761800448719
Fgf7	ENSMUSG00000027208	828	2320	526	1030	11.532	25.2870924524826	8.90060600973369	10.2699462101616
Fgfr1	ENSMUSG00000031565	185	168	181	370	1.37008165534661	0.973689711232599	1.62859386932241	1.96170209558309
Fgfr1op2	ENSMUSG00000040242	3646	4998	3493	6415	47.8433109439514	51.3259965686101	55.6881314577267	60.263983045598
Fgfr2	ENSMUSG00000030849	5	446	96	137	0.0348058175251853	2.42970344575488	0.811918739844867	0.682745758461387
Fh1	ENSMUSG00000026526	22	495	142	230	0.50166443759462	8.83349179168558	3.93403733159667	3.75469859063686
Fhod3	ENSMUSG00000034295	3928	4222	2800	4798	23.4372430695305	19.7146853580598	20.2979684961217	20.4951875855958
Fibp	ENSMUSG00000024911	2	0	0	75	0.0600231937063357	0	0	1.61141342038552
Fignl1	ENSMUSG00000035455	685	904	231	944	8.57157039915292	8.85268133795514	3.51189321943532	8.4566513937076
Fip1l1	ENSMUSG00000029227	819	1118	465	1197	6.33913837358635	6.77212101014576	4.37279160642193	6.63280286081483
Fis1	ENSMUSG00000019054	1669	3454	1667	3134	56.3618878252651	91.2826215298587	68.3949902753722	75.7678206626184
Fitm2	ENSMUSG00000048486	30	8	62	51	0.679507853279272	0.141807692054135	1.70617829528721	0.826989528952571
Fiz1	ENSMUSG00000061374	1364	1644	792	1316	16.7914040534482	15.8383899497968	11.8456070332411	11.5980543650763
Fkbp14	ENSMUSG00000038074	58	439	708	1712	0.665977798728736	3.94487144020866	9.87698771248955	14.0731762701554
Fkbp15	ENSMUSG00000066151	402	747	323	410	3.40778605908135	4.95568218734546	3.32665902471774	2.48820830045255
Fkbp1a	ENSMUSG00000032966	2792	3815	2223	5447	52.3966461086311	56.0298156291893	50.6858851670307	73.181626740908
Fkbp3	ENSMUSG00000020949	18818	18877	2585	3959	741.058417653769	581.766262986031	123.679871611547	111.614621612978
Fkbp5	ENSMUSG00000024222	3646	5998	1894	3249	34.933993263915	44.9753555675068	22.048093413687	22.2862956797542
Fkbp8	ENSMUSG00000019428	120	169	90	160	2.35782767251921	2.59868772634605	2.14848745209081	2.25064711442793
Fkbpl	ENSMUSG00000033739	205	138	181	626	4.45355978988632	2.34622192427044	4.77739882857274	9.73608525736571
Flcn	ENSMUSG00000032633	1002	2610	973	1526	9.67535258384121	19.7231447618481	11.4148817474917	10.5489739857821
Flii	ENSMUSG00000002812	197	149	66	62	1.80750317536781	1.06988152332028	0.735726291532872	0.407250045230898
Flnb	ENSMUSG00000025278	86	255	78	164	0.351734991583891	0.816194907427472	0.387588804963036	0.480194941817196
Flot1	ENSMUSG00000059714	1534	1847	832	1388	33.6994445514887	31.7541765251631	22.2065047547181	21.8294834009755
Flot2	ENSMUSG00000061981	4	16	19	53	0.0519391208624259	0.1625890007292	0.299742069671008	0.492682437719175
Fmn2	ENSMUSG00000028354	4708	4923	3433	6908	27.1973457778711	22.2564800779117	24.094802440951	28.569260987165
Fmnl3	ENSMUSG00000023008	1956	2110	624	828	16.4092262108989	13.8528229338038	6.36009113860895	4.97285959416359
Fmr1nb	ENSMUSG00000062170	7836	8585	2789	4566	313.561163921898	268.846703846215	135.592557566919	130.803798710761
Fnbp1l	ENSMUSG00000039735	4392	3057	2179	3740	30.3971652204018	16.5578051493256	18.3226160301129	18.5310045958215
Fnbp4	ENSMUSG00000008200	3126	4127	1729	4373	25.8401048836347	26.6978533710429	17.3644003159967	25.8786361626208
Fndc3a	ENSMUSG00000033487	1242	1654	1131	2194	7.53263691030423	7.85050364501174	8.33388571988276	9.52617752056506
Fndc3b	ENSMUSG00000039286	1308	2269	717	1279	6.96172900001288	9.45105828668436	4.63647607259792	4.87345009190432
Fnta	ENSMUSG00000015994	1048	1968	692	6356	20.2811598245599	29.8052778778243	16.2703575553702	88.0586457823768
Fntb	ENSMUSG00000033373	380	341	214	214	5.52400954578621	3.87937514518192	3.77958480959913	2.22710763142449
Foxj3	ENSMUSG00000032998	5682	8339	4294	7331	36.1889624707218	41.5647768110727	33.227406195281	33.4267944850462
Foxk2	ENSMUSG00000039275	3063	2927	1640	2887	22.6345604130171	16.9271704070083	14.7240883068273	15.2731444939628
Foxn2	ENSMUSG00000034998	78785	41043	20575	41564	548.948686765637	223.801959639548	174.175695239966	207.330004074345
Foxn3	ENSMUSG00000033713	651	687	617	1402	9.27865241047538	7.66297185641881	10.6843616304456	14.3056811084991
Foxo1	ENSMUSG00000044167	1242	2414	998	2024	8.3249747985639	12.6629582096653	8.12739506042162	9.71244223330157
Foxo3	ENSMUSG00000048756	14339	6390	2213	6669	78.6233971156906	27.420184601208	14.7425921670798	26.178832011558
Foxr1	ENSMUSG00000074397	1795	3013	547	1108	40.0959257357629	52.6709922441037	14.8450825206097	17.7187124972876
Foxred2	ENSMUSG00000016552	38	256	140	108	0.28913237450854	1.5243674539845	1.2941978073023	0.588292742474012
Fpgs	ENSMUSG00000009566	130	447	105	470	2.13781237858182	5.7526815624221	2.09785289732066	5.53325521520509
Fpgt	ENSMUSG00000053870	1577	2822	1094	2400	16.8061504623232	23.5358636656225	14.1648954635371	18.3106771251139
Fra10ac1	ENSMUSG00000054237	393	293	402	858	9.07836832928974	5.29687159739047	11.2823819861543	14.189240357679
Frg1	ENSMUSG00000031590	3765	8313	1575	3933	128.779541423437	222.523688679643	65.4518534922334	96.3080188498354
Frmd5	ENSMUSG00000027238	126	138	239	484	0.925767402238686	0.793500129570636	2.13348079628856	2.54585292103607
Frmd8	ENSMUSG00000024816	491	443	285	424	5.77140259888905	4.07511792695475	4.07009209575384	3.56797944789174
Fryl	ENSMUSG00000070733	548	877	592	1322	1.77798433249038	2.22681193728657	2.3336116038767	3.07068618630582
Fsd1	ENSMUSG00000011589	306	281	236	350	6.51464548625058	4.68179352764796	6.10437	5.33450361897267
Fstl3	ENSMUSG00000020325	20	0	8	15	0.381099642579909	0	0.185207270148944	0.204623926398162
Fstl4	ENSMUSG00000036264	65	122	26	92	0.776045783242005	1.13990955411787	0.377143678361529	0.786354584526064
Fth1	ENSMUSG00000024661	12310	20844	17020	26901	303.182673067833	401.75747460364	509.290269042614	474.31991354971
Ftl1	ENSMUSG00000050708	7348	23234	19192	30649	281.908520576883	697.588987620646	894.579182312919	841.805914811422
Ftsj1	ENSMUSG00000031171	368	443	171	211	3.99850857694527	3.76695572459525	2.25738596937051	1.64130494329798
Ftsj3	ENSMUSG00000020706	286	420	138	81	3.37561456010385	3.87947256497289	1.97890708083264	0.684429068373071
Fubp1	ENSMUSG00000028034	2398	1353	485	867	12.8126465864798	5.65749320665485	3.14840725630709	3.31638830339903
Fubp3	ENSMUSG00000026843	966	647	125	391	9.40829394781434	4.93144970606773	1.47911949833522	2.72625903424834
Fundc1	ENSMUSG00000025040	9364	9674	12017	16088	112.921404807842	91.2972143570472	176.063944012754	138.890817424417
Furin	ENSMUSG00000030530	116	122	70	216	0.969211515796961	0.797731944361335	0.710588400933492	1.29202505767418
Fut10	ENSMUSG00000046152	3062	2388	2686	4495	22.373931250708	13.6555127344229	23.8452905714212	23.5138323778908
Fut11	ENSMUSG00000039357	235	648	236	639	2.61524501286277	5.64359840958146	3.19092077115018	5.09098699272996
Fut8	ENSMUSG00000021065	374	1135	697	1255	3.49527326886618	8.30122090598351	7.91410502338081	8.39672380647565
Fxr1	ENSMUSG00000027680	2891	4858	2074	3988	46.2738808013378	60.8529895065771	40.3325872203356	45.6982522346487
Fyco1	ENSMUSG00000025241	348	2036	812	1482	1.6045848437714	7.34679279921176	4.54882227208403	4.89202034340903
Fyn	ENSMUSG00000019843	557	1261	324	743	5.6250772631061	9.9660935540934	3.97537227770312	5.37178620522693
Fzr1	ENSMUSG00000020235	69	284	80	244	1.13921571728351	3.66954141552595	1.60474622271911	2.88405350175596
G3bp1	ENSMUSG00000018583	1525	1548	230	468	21.1366590872776	16.7909021831272	3.8730565027097	4.64375138978586
G3bp2	ENSMUSG00000029405	2479	3652	1653	3012	18.7394776077115	21.6047028981346	15.1814517846656	16.3001848616142
G6pdx	ENSMUSG00000031400	1104	1899	2093	4212	17.5725729803733	23.6552653040712	40.475759648827	47.9966861993906
Gaa	ENSMUSG00000025579	10	345	10	58	0.104505420100893	2.82159376318118	0.126969179514493	0.433933738440988
Gab2	ENSMUSG00000004508	80	68	144	276	0.495531026603571	0.329629714277966	1.08368448315845	1.22390175098256
Gabarapl2	ENSMUSG00000031950	12690	16244	1876	3099	481.888248410927	482.741094132916	86.5519875223554	84.2486399363358
Gabpb1	ENSMUSG00000027361	3296	7078	2213	4588	21.5115	36.151865338524	17.5478732090443	21.436979581863
Gabra3	ENSMUSG00000031343	833	2048	1334	2144	7.61660408392485	14.6549016558982	14.8194370802698	14.0345266597875
Gabrr3	ENSMUSG00000074991	3484	3475	3825	5581	89.0486952343281	69.508961384459	118.779187813221	102.121702298286
Gadd45gip1	ENSMUSG00000033751	306	212	158	236	6.5672435466932	3.56068973944118	4.11982037045418	3.62602094072757
Gak	ENSMUSG00000062234	661	1036	65	109	4.37232585224502	5.36299501009957	0.522376842096022	0.516171674130365
Galm	ENSMUSG00000035473	336	636	1712	2752	5.5697245937211	8.25064945415278	34.4792413811092	32.6587442838735
Galnt1	ENSMUSG00000000420	274	682	76	586	2.33441853178395	4.54725291742935	0.786685688349002	3.57422908360482
Galnt11	ENSMUSG00000038072	212	292	164	478	3.02277723400796	3.25828980407679	2.84101565950889	4.87926928495994
Galnt3	ENSMUSG00000026994	116	294	118	370	1.17178829841468	2.32420844140925	1.44821377018542	2.67577443819355
Galnt6	ENSMUSG00000037280	4	25	98	257	0.025803002321323	0.126207985593768	0.768061194810346	1.18686133658857
Galnt9	ENSMUSG00000033316	40	32	10	6	0.492090976501529	0.308086000720586	0.149466858925987	0.0528437062156179
Ganab	ENSMUSG00000071650	56	459	239	510	0.524409986281826	3.36381565999714	2.71919482466068	3.41908353313808
Ganc	ENSMUSG00000062646	493	174	442	886	3.81904441887564	1.0548570623392	4.15996385776417	4.91358101629851
Gapdh	ENSMUSG00000057666	20	30	68	80	0.497518450507061	0.584032515152766	2.05516931023232	1.42470776561715
Gapvd1	ENSMUSG00000026867	455	475	207	159	2.45684024152021	2.00722337622149	1.35798622153192	0.614637782865564
Gas2l3	ENSMUSG00000074802	566	544	302	686	3.12141955178236	2.34785456239718	2.02349509442554	2.70842266729252
Gas6	ENSMUSG00000031451	12	44	25	42	0.172222352940662	0.494194064499494	0.435920987515533	0.431533158162633
Gata3	ENSMUSG00000015619	382	213	777	1134	4.42173971925616	1.92950536950128	10.9272361396925	9.39722175307127
Gatad2a	ENSMUSG00000036180	4536	6473	2976	6052	30.6026882023572	34.1765889291361	24.393771769313	29.2308914310243
Gatad2b	ENSMUSG00000042390	231	693	113	644	1.11037481304849	2.60691837324247	0.659926492539079	2.2161548281806
Gatc	ENSMUSG00000029536	438	130	93	316	9.17270595548257	2.13060670693885	2.36627822663778	4.73769450117324
Gbf1	ENSMUSG00000025224	332	381	271	511	1.93019437470897	1.73350266550389	1.91421956375646	2.12686767628617
Gbx2	ENSMUSG00000034486	362	328	212	443	6.33659717565851	4.49322274686862	4.50861225913619	5.55146829781233
Gcc2	ENSMUSG00000038039	969	1337	1194	2254	5.53843254721124	5.98041162774707	8.29138188314892	9.22302985397169
Gch1	ENSMUSG00000037580	854	1664	1224	6784	11.452641658966	17.463757806612	19.9429186255625	65.1313754639293
Gckr	ENSMUSG00000059434	1071	1388	3608	5327	18.6245799462061	18.889612897569	76.2294949387854	66.3187484117643
Gcm2	ENSMUSG00000021362	0	224	142	270	0	2.2659677197841	2.23006214837297	2.49855835658249
Gcnt4	ENSMUSG00000091387	232	76	396	591	1.61650181290383	0.414417779709223	3.35230013681782	2.94803273043831
Gda	ENSMUSG00000058624	3210	2996	2460	4979	22.0524571006737	16.1075815484274	20.5327234760519	24.487851826776
Gdap1	ENSMUSG00000025777	10463	13609	10312	14972	98.9012087794316	100.671876674931	118.426195173113	101.316878656219
Gdap2	ENSMUSG00000027865	2365	3337	750	2377	29.9972763911384	33.1240523583834	11.5577006199159	21.584225532006
Gde1	ENSMUSG00000033917	1138	2314	788	1710	27.6978185424737	44.076107589601	23.301775776447	29.7958667240939
Gdf9	ENSMUSG00000018238	2948	3866	3604	5247	60.8137430868582	62.4126584729595	90.3271974887474	77.4893341373683
Gdi1	ENSMUSG00000015291	142	110	122	219	1.98887541358893	1.20572563911102	2.0760536050672	2.19593741533004
Gdi2	ENSMUSG00000021218	7837	14039	5450	9143	108.783698928558	152.505928017203	91.9115256608934	90.8571905965695
Gdpd1	ENSMUSG00000061666	663	1947	4236	7822	9.93282367348082	22.8276773386425	77.103598373257	83.8945247454477
Gemin6	ENSMUSG00000055760	6908	9175	3351	4643	227.905086628092	236.888696704605	134.318432525662	109.662207014823
Gemin7	ENSMUSG00000044709	1222	2699	2989	9645	59.6015366706005	103.020988316399	177.121655966261	336.779069027991
Gemin8	ENSMUSG00000040621	10	116	28	153	0.188809640273608	1.71403122864114	0.642305578438919	2.06810319036389
Gen1	ENSMUSG00000051235	399	494	281	439	2.80637642394128	2.71917120568423	2.40125811299494	2.2105185145116
Get4	ENSMUSG00000025858	56	170	58	151	0.942562318174571	2.23927558048623	1.18606786063159	1.81951484295484
Gfer	ENSMUSG00000040888	1163	1861	904	1862	24.3695518321455	30.5176281532685	23.0141932668358	27.9321337692172
Gfm1	ENSMUSG00000027774	253	483	166	270	3.62403316581056	5.41446248920841	2.8889446962927	2.76880273618206
Gfm2	ENSMUSG00000021666	985	1254	320	471	6.84011278157478	6.81492600551313	2.69983055496091	2.34155599686997
Gfra1	ENSMUSG00000025089	186	795	549	1121	1.4572367785715	4.87439684857184	5.22575472189178	6.2875203112216
Gfra4	ENSMUSG00000027316	36	234	248	876	0.893740949650042	4.54633663296504	7.48032271956474	15.569328118831
Gga3	ENSMUSG00000020740	758	1382	531	1212	7.66327088134462	10.9342648933072	6.52227326328008	8.77211265499954
Ggct	ENSMUSG00000002797	12243	24284	27190	38562	334.519570880275	519.266711075936	902.614668131255	754.309957444583
Ggnbp2	ENSMUSG00000020530	2703	3043	975	1590	31.8223566607718	28.0365661883408	13.946023949536	13.4010869962337
Ggta1	ENSMUSG00000035778	594	978	767	1140	6.12336337345411	7.89003660692363	9.60635095314686	8.41327427906548
Ghdc	ENSMUSG00000017747	66	160	38	187	1.13605	2.15531950087829	0.794690815612498	2.30437584902248
Ghitm	ENSMUSG00000041028	2171	3111	1484	2212	24.3864833059469	27.3480232552754	20.2526917115801	17.7881623604268
Gid4	ENSMUSG00000018415	11252	8416	5256	10392	95.1673192867926	55.705800005291	54.0098494729054	62.923643176247
Gid8	ENSMUSG00000027573	12	280	244	465	0.0859951013239241	1.5703160661608	2.12442689338092	2.38562418176852
Gigyf2	ENSMUSG00000048000	9154	9845	1589	3480	59.3175057315748	49.9257122704263	12.509944061832	16.1438764679264
Ginm1	ENSMUSG00000040006	887	723	414	797	21.1597148377322	13.4977401848152	11.9990269728179	13.6113474794753
Gins1	ENSMUSG00000027454	1368	1333	366	280	43.9251699516529	33.496087221086	14.2780183658245	6.43638469436703
Gins2	ENSMUSG00000031821	87	557	277	655	3.11912434346797	15.6280649314828	12.0657049870479	16.8116888893657
Gins3	ENSMUSG00000031669	226	320	80	84	3.48692	3.86384806044682	1.49962603068362	0.927832072235247
Gins4	ENSMUSG00000031546	3006	4289	2021	4842	82.0135092187478	91.5775543598572	66.9918899351536	94.5753185637177
Gipc2	ENSMUSG00000039131	5470	5142	7240	9564	161.04640754404	118.476540311224	258.977347890668	201.585779126406
Git2	ENSMUSG00000041890	164	292	108	210	1.17662586004631	1.63950961801435	0.94140780434008	1.0786249075725
Gja4	ENSMUSG00000050234	22	48	82	60	0.485596893330023	0.829146042864567	2.19900678271596	0.948115132279027
Gk5	ENSMUSG00000041440	477	1045	169	322	2.47059976433009	4.23581401804046	1.06348218447373	1.19397847458415
Gkap1	ENSMUSG00000021552	3646	4565	3086	8449	89.265545945425	87.4670660917077	91.7957597436136	148.091
Glcci1	ENSMUSG00000029638	2	6	10	20	0.0119124136036902	0.0279677542467522	0.0723651165574761	0.085281802871449
Glce	ENSMUSG00000032252	984	1627	944	1634	3.53123915297602	4.56936827265095	4.11588777578639	4.19798317691846
Gle1	ENSMUSG00000019715	4036	6014	2963	3474	48.3260096767175	56.3546528636699	43.1043329011596	29.7794177425995
Glg1	ENSMUSG00000003316	186	269	46	70	0.841974783872356	0.952960713935193	0.252990067139656	0.226851047949501
Glis1	ENSMUSG00000034762	91	126	115	291	1.16615309535519	1.26363398733053	1.79048841421755	2.66970807443486
Glis3	ENSMUSG00000052942	718	892	734	1365	3.55601875303599	3.45733154671429	4.41667208166509	4.83981608614061
Glmn	ENSMUSG00000029276	1466	2978	1177	2429	26.0163477460957	41.3593427096949	25.3774697754677	30.8600398389088
Glod4	ENSMUSG00000017286	342	819	1399	1421	4.12688650891421	7.73422670066507	20.5103764689787	12.275723749486
Glrx	ENSMUSG00000021591	451	695	2588	4719	12.6383173374741	15.2417240626163	88.1122890417074	94.6715091786257
Glt8d1	ENSMUSG00000021916	1272	2189	1886	4060	18.7769502120447	25.2883376279443	33.8251031416737	42.9062526700457
Gltp	ENSMUSG00000011884	288	345	172	844	6.66111961976588	6.24468	4.83328817272784	13.9750638428728
Glyr1	ENSMUSG00000022536	463	492	44	266	4.56793689961313	3.79875062029799	0.527413545149758	1.8787861526333
Gm10509	ENSMUSG00000073448	0	31	69	330	0	0.305528391683301	1.05575195023102	2.97525266383195
Gm11413	ENSMUSG00000086321	805	2318	1394	1945	20.5048432435538	46.2072987840673	43.1402685874092	35.4680071849036
Gm11426	ENSMUSG00000069796	3818	4538	3980	6242	64.0020284747251	59.5331527391865	81.0588400017757	74.9097224435891
Gm12633	ENSMUSG00000080756	0	105	734	1101	0	1.80946405286383	19.6372035630956	17.3567341857762
Gm14164	ENSMUSG00000068062	223	382	401	786	4.15563683617325	5.57099364879622	9.07897028285906	10.4860489136675
Gm14635	ENSMUSG00000087591	537	1191	1462	3034	14.1530609862517	24.5654333668137	46.8147774039039	57.2464127822248
Gm1587	ENSMUSG00000075512	87	122	358	859	2.39117508753305	2.62414924681343	11.9545889862554	16.9021478961875
Gm15941	ENSMUSG00000086992	164	130	122	117	3.34236491569563	2.07343270439777	3.02085127528124	1.70707454567019
Gm16551	ENSMUSG00000066477	875	1324	1401	2085	12.0290293999583	14.2444962306753	23.400232168445	20.5203706788067
Gm1965	ENSMUSG00000090254	0	0	1	0	0	0	0.0185835284936749	0
Gm5083	ENSMUSG00000089815	172	390	728	2062	5.31634001398974	9.43377438097258	27.338531289602	45.6278044996162
Gm5134	ENSMUSG00000033255	75	244	452	496	0.984160263520667	2.50571091691494	7.20613667875536	4.65953789409456
Gm527	ENSMUSG00000047227	682	1105	516	1604	17.348056887756	21.9970943301147	15.9468776553365	29.2097228216905
Gm5617	ENSMUSG00000042293	530	444	192	223	31.1589596396555	20.4280365110495	13.7141155867635	9.38574068467626
Gm7073	ENSMUSG00000079583	516	427	978	1741	12.3648552031751	8.00762606609714	28.4732922594711	29.8672139812413
Gm815	ENSMUSG00000074913	158	558	1286	2201	9.51435607681658	26.2962057502181	94.0855180017683	94.8853066548649
Gmcl1	ENSMUSG00000001157	1416	1398	373	840	17.8993078188404	13.8298264770224	5.72850521731196	7.60166765703606
Gmds	ENSMUSG00000038372	453	398	532	1890	11.1643140293784	7.6763274124079	15.9296037132179	33.3466533511304
Gmfb	ENSMUSG00000062014	9504	10202	1513	2846	84.7963242509492	71.2348468033599	16.4009507696938	18.1786699179328
Gmnn	ENSMUSG00000006715	37333	48213	18386	26107	1422.0311690849	1437.19916891771	850.86954414994	711.917720994146
Gmps	ENSMUSG00000027823	1392	1610	923	777	11.3427670453943	10.2669685037322	9.13778585802003	4.53270448076212
Gna12	ENSMUSG00000000149	3016	4195	1611	2327	59.7013672209315	64.9862506382006	38.7443141985393	32.9766042287519
Gna14	ENSMUSG00000024697	4388	8798	11106	17872	48.2697900885926	75.740701844495	148.431459623909	140.746808571963
Gnai1	ENSMUSG00000057614	1717	3082	1559	2488	20.0116162318016	28.1113097891683	22.0758524905569	20.759593993109
Gnai2	ENSMUSG00000032562	156	572	228	496	2.64967745106198	7.60328056604904	4.70503389325665	6.03124119929355
Gnai3	ENSMUSG00000000001	1770	2520	1009	1960	20.1251001446174	22.4234225432805	13.9384810108576	15.9542893447601
Gnas	ENSMUSG00000027523	51	38	18	76	0.231737898045706	0.135128532443648	0.0993708237914529	0.247227677227728
Gnb1	ENSMUSG00000029064	8551	9791	2625	21714	101.247268284246	90.7256388203166	37.7620196200816	184.061454884767
Gnb1l	ENSMUSG00000000884	953	1135	141	306	9.02884527324988	8.41534155998634	1.62299775976086	2.07547423024808
Gnb2	ENSMUSG00000029713	198	210	98	314	4.44954544649141	3.69322976973416	2.6756914449643	5.0516902525065
Gnb4	ENSMUSG00000027669	886	1388	1116	2568	4.00728497408415	4.91295230928508	6.13253730005152	8.31511259569281
Gng12	ENSMUSG00000036402	8089	16152	8576	21549	68.9954436424801	107.817301584401	88.8730011689554	131.585885146003
Gng3	ENSMUSG00000071658	3546	7446	16476	26944	77.6705072555934	127.637126492249	438.458699363467	422.509121181839
Gng5	ENSMUSG00000068523	6726	9838	7570	11640	467.857795399373	535.550465954708	639.753078366525	579.651009208137
Gnl2	ENSMUSG00000028869	372	186	28	187	5.8909571899699	2.30511420618933	0.538716721320472	2.12002578110068
Gnl3	ENSMUSG00000042354	3779	5403	1041	1859	72.4913105103456	81.1111582188678	24.2615915169797	25.5297
Gnpat	ENSMUSG00000031985	779	889	468	1032	9.71514815559183	8.67661460380172	7.09116059589543	9.21400145575937
Gnpda2	ENSMUSG00000029209	622	706	3377	7862	9.05962599644278	8.04750327102397	59.7599799351859	81.9803056267608
Gnpnat1	ENSMUSG00000037722	1375	3045	3005	5776	20.1773551398467	34.969177141505	53.5754113168213	60.6799666457519
Gnptg	ENSMUSG00000035521	178	366	103	303	5.09550742879324	8.19945710812012	3.58231819768188	6.20964359289486
Gnrh1	ENSMUSG00000015812	8977	11467	13418	19620	586.094	585.898413653808	1064.34694684797	917.046896418137
Golga2	ENSMUSG00000002546	292	410	160	190	2.49176771121188	2.73807371011313	1.65883879202425	1.16073989709648
Golga4	ENSMUSG00000038708	962	1384	460	1080	4.7530846593477	5.35147060299724	2.76132679494836	3.82015374859319
Golga5	ENSMUSG00000021192	878	1644	1074	1737	11.2592094162581	16.4987776768559	16.7331290358957	15.9466627057201
Golga7	ENSMUSG00000015341	364	1024	966	3924	6.66963779204621	14.6837640914588	21.5049030925934	51.4738287502056
Golgb1	ENSMUSG00000034243	1534	1065	714	1655	5.17794640092715	2.81331508523656	2.92812694105481	3.9993259214696
Golm1	ENSMUSG00000021556	446	582	392	453	4.49434430643811	4.58977126124279	4.79929058528122	3.26803193970198
Golph3	ENSMUSG00000022200	5666	12352	6612	16190	80.8499530808516	137.935820069552	114.629274748326	165.389014633393
Golph3l	ENSMUSG00000046519	340	416	685	1850	4.45367449253628	4.2645131919525	10.9015844791274	17.3487381737153
Golt1b	ENSMUSG00000030245	8966	10515	776	3726	119.33624175895	109.526566972576	12.5485874335787	35.5036563729233
Gon4l	ENSMUSG00000054199	58	254	97	246	0.284603645263691	0.975400014230874	0.578287356017375	0.86417993979325
Gorasp2	ENSMUSG00000014959	5793	8624	6436	10643	86.7886086583324	101.112423918055	117.147960134628	114.151038975428
Gosr2	ENSMUSG00000020946	342	327	487	1090	2.90511709506766	2.17381141408059	5.02604062767155	6.6285821471295
Got1	ENSMUSG00000025190	710	2318	1220	2272	12.8450218130914	32.8190877605845	26.8161129249565	29.4266913043833
Gpank1	ENSMUSG00000092417	7	10	0	2	0.162103709200683	0.181230583420149	0	0.0331574800460992
Gpatch1	ENSMUSG00000063808	0	8	50	110	0	0.0762152561481659	0.739511364493148	0.958660083046933
Gpatch11	ENSMUSG00000050668	424	1530	181	216	3.75062922783968	10.5917149455896	1.94525414626696	1.36788200781573
Gpatch2	ENSMUSG00000039210	202	788	286	651	0.805886018415683	2.46028288458693	1.38626986492086	1.85934443892512
Gpatch2l	ENSMUSG00000021254	137	182	145	240	1.1704247184151	1.21683272854051	1.50504823224084	1.46788072821161
Gpatch4	ENSMUSG00000028069	241	293	8	69	3.9860736016003	3.79256006373158	0.160759910489284	0.817022413322581
Gpatch8	ENSMUSG00000034621	1190	1727	394	704	6.48486049444055	7.36516685648735	2.60861144839563	2.74652112941816
Gpbp1	ENSMUSG00000032745	21202	27860	13483	30531	212.67366222002	218.702913070489	164.317156823982	219.247433210638
Gpbp1l1	ENSMUSG00000034042	2178	1893	1004	2311	22.0312367092383	14.9853948769733	12.3388365654829	16.7354562072794
Gpcpd1	ENSMUSG00000027346	3369	5660	2113	5484	24.709350916421	32.4872786592033	18.8286560022585	28.7948208770696
Gpd1l	ENSMUSG00000050627	4448	6335	1878	4032	37.6803010870896	41.9984034547779	19.3287901710809	24.4526942852511
Gpd2	ENSMUSG00000026827	330	673	353	514	2.07060283802332	3.30472	2.69102088404387	2.30888654553345
Gphn	ENSMUSG00000047454	452	560	806	1283	4.94877899507606	4.79826497886026	10.7214657867136	10.0564081151701
Gpi1	ENSMUSG00000036427	190	184	88	438	2.44916252809364	1.8561728004966	1.37818073592302	4.04198525287974
Gpm6a	ENSMUSG00000031517	997	1642	1160	2157	10.4397121433974	13.4556008184369	14.7574341016119	16.1696313908713
Gpn2	ENSMUSG00000028848	1041	1793	1905	4365	28.5694466680997	38.509507578778	63.5192815574016	85.7614186743234
Gpr108	ENSMUSG00000005823	4	172	34	58	0.0644963259929431	2.17040113430081	0.666060071080492	0.66951388327052
Gpr137	ENSMUSG00000024958	0	26	20	116	0	0.272380440160455	0.325278595864108	1.1116820450276
Gpr137b	ENSMUSG00000021306	737	1691	1253	2873	9.20369064838022	16.5262648630033	19.0110057737799	25.685425227704
Gpr137c	ENSMUSG00000049092	190	208	221	415	2.8930982891188	2.47861742601004	4.0884751171643	4.52391350862188
Gpr149	ENSMUSG00000043441	140	362	510	1304	1.20713929882065	2.44272456476684	5.34267832734167	8.04940081626993
Gpr180	ENSMUSG00000022131	298	228	92	378	3.85466988848891	2.30803478772363	1.44583339725764	3.50041338618053
Gpr3	ENSMUSG00000049649	48	194	166	497	0.833546544423962	2.63649483088655	3.50232306158116	6.1787641170645
Gpr35	ENSMUSG00000026271	94	263	147	497	0.777712701023843	1.70287850171799	1.47763840580065	2.94377312202517
Gpr50	ENSMUSG00000056380	764	514	482	1398	9.26418585689707	4.87768326633679	7.10101510775612	12.1360590529237
Gpr68	ENSMUSG00000047415	512	402	222	834	5.66907545675073	3.48341249977935	2.98644656684756	6.61096619191072
Gprc5c	ENSMUSG00000051043	738	505	213	229	5.87847014389362	3.14800859408969	2.06132777991195	1.30587030494484
Gps1	ENSMUSG00000025156	553	901	530	816	9.52316158915052	12.1427593867708	11.0889746216145	10.0601114007891
Gps2	ENSMUSG00000023170	17	170	24	199	0.453508574670092	3.54913140391043	0.777870534625566	3.80054839296853
Gpt2	ENSMUSG00000031700	662	798	426	801	4.94597864381217	4.66588160911124	3.86690358873666	4.28433451291901
Gpx1	ENSMUSG00000063856	2296	5419	3159	4105	81.7648006744909	151.025480402578	136.679575811029	104.656033077466
Gpx3	ENSMUSG00000018339	482	738	390	1949	11.086113230656	13.2838881394598	10.8982402236053	32.0922908763982
Gpx6	ENSMUSG00000004341	280	1394	2038	3662	8.25675628163224	32.1699795002626	73.0155080773188	77.3083462478629
Gramd1c	ENSMUSG00000036292	557	1053	773	1332	5.06559377188318	7.49445595250872	8.54110686456765	8.67233404425664
Grcc10	ENSMUSG00000072772	33	69	144	222	2.20085043589898	3.60132451279146	11.6680580193835	10.5995193874248
Grhl1	ENSMUSG00000020656	392	466	144	327	4.13258838481242	3.84466564195976	1.8444125707694	2.46797323398649
Grina	ENSMUSG00000022564	118	250	174	1010	2.59379613204697	4.30061351973094	4.64689197848158	15.8939489481459
Grip1	ENSMUSG00000034813	185	171	117	348	1.07606444484475	0.778393570367406	0.826821788768051	1.44911351289937
Grm2	ENSMUSG00000023192	1538	3222	7495	22996	17.2292945787518	28.2470613553886	102.009893908551	184.425117956372
Grm4	ENSMUSG00000063239	30	65	392	1675	0.212047749845744	0.359552527847135	3.36634000597218	8.47586115641845
Grm8	ENSMUSG00000024211	100	277	224	573	0.951287834814114	2.06218815626436	2.58892493886116	3.90232264298679
Grn	ENSMUSG00000034708	204	208	279	415	3.53432660147921	2.82017736925909	5.87273241443482	5.1473205842979
Grpel1	ENSMUSG00000029198	2518	4830	1524	2735	28.0724413081435	42.1413227889858	20.6428150489722	21.8292289750168
Grsf1	ENSMUSG00000044221	1537	2020	1225	2204	20.1474118388572	20.722079819073	19.5092683729345	20.6830030357019
Gsdmc2	ENSMUSG00000056293	607	329	439	833	9.77038439422249	4.1443405339958	8.58513200615214	9.59896857084554
Gsdmc3	ENSMUSG00000055827	171	91	158	387	2.97089589017073	1.23728369876808	3.33509268084386	4.81347695097794
Gsdmc4	ENSMUSG00000055748	793	96	413	963	14.1607502004112	1.3415933092799	8.9603015128459	12.3110748147841
Gse1	ENSMUSG00000031822	86	184	68	236	0.460295798708733	0.770713486988882	0.442188017849497	0.904288840963843
Gspt2	ENSMUSG00000071723	430	492	390	386	6.41884614605259	5.74764835128922	7.07314588118464	4.12508046280694
Gsta4	ENSMUSG00000032348	698	759	835	782	27.1144439544403	23.0740395193257	39.4086223684423	21.7474650727827
Gstcd	ENSMUSG00000028018	130	358	229	368	1.31893931644784	2.84250387200415	2.82277616819805	2.67291956375981
Gstm5	ENSMUSG00000004032	10273	20984	22010	35467	419.652389402871	670.837398234782	1092.37550318408	1037.22619433895
Gstp1	ENSMUSG00000060803	226	756	1263	1601	11.3043681480266	29.5934927355472	76.7539441587571	57.330508578605
Gtdc1	ENSMUSG00000036890	785	1102	1033	2483	4.34980470173818	4.77879358854838	6.9544040715217	9.84993648658606
Gtf2a1	ENSMUSG00000020962	11781	8824	3423	7901	75.5119896544422	44.2624891428819	26.6563176156313	36.2553772390352
Gtf2a1l	ENSMUSG00000024154	448	130	433	343	10.2977407559431	2.33853	12.0923674177104	5.64435953023159
Gtf2a2	ENSMUSG00000033543	23700	28599	16678	30914	665.645893072375	628.611518683711	569.112832176002	621.593869207242
Gtf2b	ENSMUSG00000028271	1088	3028	3622	6442	32.3396529924487	70.4367	130.802005843892	137.083059798863
Gtf2e1	ENSMUSG00000022828	436	919	255	403	4.98631521902172	8.2251784328251	3.54317757541589	3.29955138059846
Gtf2e2	ENSMUSG00000031585	721	1143	699	2227	14.8898823810245	18.4730586490962	17.5385092412612	32.9255340889842
Gtf2f1	ENSMUSG00000002658	1009	948	562	816	21.8309939062846	16.051929946701	14.7733217161119	12.6394771727356
Gtf2f2	ENSMUSG00000067995	808	1816	1360	1901	20.4970818807948	36.0523099087949	41.9159275815617	34.5238643132886
Gtf2h1	ENSMUSG00000006599	3575	4037	803	2071	45.7658785174039	40.4446501370587	12.4893777208683	18.9802734552773
Gtf2h2	ENSMUSG00000021639	738	1705	426	957	12.6855485045132	22.935797625094	8.89655740207728	11.7766409712277
Gtf2h3	ENSMUSG00000029387	934	1299	317	922	13.0473840133126	14.2011101454759	5.38016170028536	9.22070438067249
Gtf2h5	ENSMUSG00000034345	8303	11398	1303	1952	233.200753172149	250.530231475119	44.4630063751847	39.2492473537082
Gtf2ird1	ENSMUSG00000023079	221	380	639	799	1.69854977316029	2.28563131084982	5.96686703082321	4.39632097034603
Gtf3a	ENSMUSG00000016503	60	46	62	171	1.72023328649899	1.03212073864285	2.15966944465091	3.50985209716021
Gtf3c1	ENSMUSG00000032777	285	429	95	57	1.54405274827624	1.81890970886011	0.625317201686643	0.2210796342075
Gtf3c3	ENSMUSG00000041303	632	919	262	799	4.93692028167309	5.61812145684569	2.48656505125506	4.46830103661115
Gtpbp1	ENSMUSG00000042535	140	185	109	246	1.53325874447026	1.58560760146831	1.45035197349532	1.9287641740412
Gtpbp10	ENSMUSG00000040464	1611	530	487	494	19.7862595174133	5.09425413217079	7.26702441908551	4.34361894297627
Gtpbp4	ENSMUSG00000021149	3643	5687	1184	2991	52.8545757102348	64.5718492378944	20.8705848705386	31.066794282327
Gtse1	ENSMUSG00000022385	200	148	32	41	2.67729353222505	1.55047327475951	0.520445753382573	0.392922102121823
Gtsf1	ENSMUSG00000022487	3615	5627	3225	6472	186.329617803338	226.979734085681	201.958812411334	238.818908482946
Gucy2c	ENSMUSG00000042638	126	124	36	66	1.19131399703733	0.917516664048938	0.413540166083333	0.446741444188182
Gxylt1	ENSMUSG00000036197	651	1962	200	423	3.59764797204503	8.48541829975087	1.34284897015477	1.67353443671045
Gys1	ENSMUSG00000003865	52	866	95	213	0.525712514287494	6.85171736440237	1.16688504710284	1.54163365966576
Gzf1	ENSMUSG00000027439	892	1200	724	1182	7.58748046796615	7.98822987582663	7.48222554820123	7.19791671463819
H13	ENSMUSG00000019188	160	256	192	1108	0.599265379998843	0.750370492898368	0.873695165702629	2.97095159223843
H2-T10	ENSMUSG00000079491	5	53	6	16	0.0642291682739526	0.532812910613652	0.0936425091303646	0.147142755772403
H3f3a	ENSMUSG00000060743	2667	4428	1993	3400	91.3911157653539	118.747685136166	82.9751	83.4096866831844
H3f3b	ENSMUSG00000016559	121261	156616	122893	215060	2264.25135226034	2288.63320361558	2787.98308325759	2874.88012733405
Hadh	ENSMUSG00000027984	206	168	42	144	4.28756280770313	2.73646017838021	1.06206736166368	2.14566726580193
Hadha	ENSMUSG00000025745	101	126	171	191	1.38389263250764	1.35110202474516	2.84666676918041	1.87357464155183
Hamp	ENSMUSG00000050440	51	169	128	549	4.67471277092201	12.1229422504912	14.2545733438774	36.0258062417619
Hat1	ENSMUSG00000027018	1670	2924	2071	3610	39.4340195200127	54.0341744323774	59.4147361121859	61.0264892979168
Haus3	ENSMUSG00000079555	6693	8903	870	2541	127.665733467675	132.900455453237	20.161937774396	34.6988270048695
Haus4	ENSMUSG00000022177	1164	1602	1538	2489	27.2952353081212	29.3990265396975	43.8177118973036	41.7845152206769
Haus5	ENSMUSG00000078762	70	100	64	36	1.1867911648542	1.32682254011927	1.3183045051513	0.436953652762398
Haus6	ENSMUSG00000038047	3380	3269	475	694	20.4262105766478	15.460466758057	3.48758026825719	3.00252881465187
Haus7	ENSMUSG00000031371	238	798	218	296	6.48866114527978	17.0261950878997	7.22094652884557	5.77732045732164
Haus8	ENSMUSG00000035439	68	199	235	183	1.11725291243228	2.55877580413597	4.69104871253912	2.15253529568143
Hax1	ENSMUSG00000027944	3965	6833	3611	4798	117.293336318192	158.189679050189	129.782798365243	101.612468180732
Hbp1	ENSMUSG00000002996	11203	14938	3287	6743	103.221762871277	107.712465595301	36.7956210696063	44.4781489152031
Hbs1l	ENSMUSG00000019977	494	780	1128	2121	2.53921322767631	3.13764208693121	7.04434828766924	7.80493877007504
Hcfc1	ENSMUSG00000031386	499	588	325	580	2.28188445181447	2.1042968538097	1.80565993710507	1.8987933676436
Hcfc1r1	ENSMUSG00000023904	875	1456	1326	2408	26.1967679691771	34.1143901240384	48.2328231038594	51.6122452153129
Hcfc2	ENSMUSG00000020246	886	1011	1092	2449	6.06436284104549	5.41550782746546	9.08099825437213	12.0004311654465
Hdac2	ENSMUSG00000019777	2398	3083	1191	3227	44.5309797778601	44.804658638508	26.8710310712112	42.9011215795361
Hdgf	ENSMUSG00000004897	2032	2618	390	643	28.7417789277803	28.9798517484636	6.70214849174964	6.51114733734593
Hdlbp	ENSMUSG00000034088	1577	2990	1674	3083	8.83841527325794	13.1144618553159	11.3987613489813	12.3700895442976
Heatr5a	ENSMUSG00000035181	495	478	152	238	2.37354956171556	1.79373209292428	0.885515548694354	0.817008682084226
Heatr6	ENSMUSG00000000976	28	60	50	160	0.183677532653268	0.308024904871686	0.398499249295884	0.751405893658824
Hectd1	ENSMUSG00000035247	561	544	222	490	2.32279341732729	1.76271946896486	1.11676089354413	1.45244740279817
Hectd2	ENSMUSG00000041180	237	318	210	836	1.85134510562741	1.94402896983344	1.99304832352505	4.67521860651679
Hectd3	ENSMUSG00000046861	210	344	202	344	1.71156807283507	2.19416812000275	2.00025677062471	2.0072
Hells	ENSMUSG00000025001	2244	2254	715	1833	27.6611689101526	21.7439361441414	10.7081196588123	16.1758365527776
Helq	ENSMUSG00000035266	493	985	646	1800	4.97469885799311	7.7784431763242	7.91975765645926	13.003162524586
Helz	ENSMUSG00000020721	319	642	24	160	0.900370667519081	1.41808498696297	0.0823002954723296	0.323301147874593
Henmt1	ENSMUSG00000045662	468	449	303	639	8.17284368175991	6.13635189360509	6.4287933467896	7.98885992664899
Herc2	ENSMUSG00000030451	1902	2316	1092	2005	4.58312295689325	4.36743175433897	3.19693003813917	3.45877237828066
Herpud2	ENSMUSG00000008429	2576	4801	1940	3114	34.9359486633611	50.9559572090822	31.9659716329138	30.2344379248778
Hes6	ENSMUSG00000067071	18	4	34	194	0.477447499474488	0.0830328004436719	1.09569967502051	3.6839307427697
Hey1	ENSMUSG00000040289	668	1014	104	132	11.2740162836354	13.3929647719712	2.13252942485785	1.59489734632624
Hgs	ENSMUSG00000025793	152	255	128	280	1.94518080291784	2.55383681660336	1.99015019862937	2.56525786133817
Hhat	ENSMUSG00000037375	360	346	553	1369	4.72563556799088	3.5544335610031	8.81946731156487	12.8652367591283
Hhex	ENSMUSG00000024986	2216	2772	388	700	46.5652548260919	45.5850074435759	9.90566077478435	10.5304487023876
Hibadh	ENSMUSG00000029776	116	363	326	802	2.48954330528239	6.09684139347711	8.50038886562065	12.3223254002691
Hif1a	ENSMUSG00000021109	1448	806	563	1194	10.8576309453556	4.7297494122563	5.12902016452499	6.40954866998722
Higd1a	ENSMUSG00000038412	8775	10181	4367	6992	165.596442879979	150.35950667695	100.125931192322	94.4630376458156
Higd2a	ENSMUSG00000025868	1919	3718	5824	9462	116.499829376711	176.642936674368	429.567264896324	411.234807868905
Hilpda	ENSMUSG00000043421	418	1758	848	1224	14.0647476319475	46.2925505066693	34.666581059398	29.4844946705767
Hint1	ENSMUSG00000020267	882	1539	1003	1208	51.2060581066656	69.9242723383713	70.7478408729897	50.2083908614433
Hipk2	ENSMUSG00000061436	636	453	198	651	5.1734089054169	2.88372915940872	1.95679071374251	3.79103058498218
Hirip3	ENSMUSG00000042606	5539	8071	13458	19036	82.090980231949	93.6112403952976	242.328279050715	201.974425484503
Hivep1	ENSMUSG00000021366	556	583	990	1963	2.36389755905953	1.93980909659834	5.11385668649148	5.97490176294423
Hmces	ENSMUSG00000030060	1979	2504	3420	6581	52.3434671029139	51.8307618394224	109.901164820099	124.613527905718
Hmg20a	ENSMUSG00000032329	813	1380	1295	2370	8.02953583323131	10.6663433022168	15.5392180595857	16.7573310680431
Hmg20b	ENSMUSG00000020232	6	69	30	82	0.13459088643012	1.21129540574903	0.817608043853726	1.31684562254209
Hmga1	ENSMUSG00000046711	94	100	71	205	1.70975157830168	1.42344842402825	1.56900022609134	2.66941213073966
Hmgb1	ENSMUSG00000066551	15049	19353	2645	5120	175.395930502261	176.521148069362	37.4538998316376	42.7207078957871
Hmgb2	ENSMUSG00000054717	8757	10604	4537	6517	118.203237764801	112.016066531945	74.4050306606924	62.9764757016518
Hmgb3	ENSMUSG00000015217	2948	3060	1296	3038	61.0166810504406	49.5654558132318	32.5900930886229	45.0158526081032
Hmgcll1	ENSMUSG00000007908	1733	1841	1275	2636	17.8402546914826	14.8317655615747	15.946749419645	19.4269446285254
Hmgcr	ENSMUSG00000021670	1504	1031	84	140	11.5689184926176	6.20640577780944	0.785025400022598	0.770955959153719
Hmgn1	ENSMUSG00000040681	9472	14484	5981	12039	293.745506906313	351.523719900308	225.352740149158	267.286218314961
Hmgxb3	ENSMUSG00000024622	0	0	16	34	0	0	0.139145912137291	0.174231428616923
Hmgxb4	ENSMUSG00000034518	1922	1673	794	1722	17.0178535684554	11.5926818239707	8.54144599360889	10.915437697774
Hmox2	ENSMUSG00000004070	1031	1891	709	790	17.8538975714118	25.6272779166466	14.9169524899971	9.79395431431463
Hnmt	ENSMUSG00000026986	5435	8413	5507	10195	123.404610025772	149.492464160472	151.917011965764	165.720286173111
Hnrnpa1	ENSMUSG00000046434	1396	2666	3566	6055	23.7220432039761	35.453849396565	73.6219829800667	73.6609695156079
Hnrnpa2b1	ENSMUSG00000004980	5117	4389	920	2142	78.171585780418	52.4729719303806	17.0757909848531	23.4266171736047
Hnrnpc	ENSMUSG00000060373	7189	14131	8147	15015	66.2705421164245	101.94396295557	91.2450374412137	99.0909484230532
Hnrnpdl	ENSMUSG00000029328	6522	6600	2681	5164	85.0130252184544	67.3263682616736	42.4581422963652	48.1889561684056
Hnrnpf	ENSMUSG00000042079	4263	4864	1158	2335	53.0584957717283	47.3772	17.5108673402938	20.8057365323712
Hnrnph1	ENSMUSG00000007850	2213	2955	908	1263	30.5812934113312	31.9571835510029	15.2447315786115	12.4949463346166
Hnrnph2	ENSMUSG00000045427	1591	376	162	352	23.9321256005674	4.42624567021517	2.96064002492643	3.79062101713756
Hnrnph3	ENSMUSG00000020069	154	338	43	143	2.54259739799509	4.36727112129497	0.862551094711524	1.6902444702914
Hnrnpk	ENSMUSG00000021546	3377	3922	916	2191	41.4488659599945	37.672614166073	13.6595553891167	19.2522094856649
Hnrnpm	ENSMUSG00000059208	946	1123	231	292	13.9039508580727	12.9170523659395	4.12494882883122	3.07246219722586
Hnrnpu	ENSMUSG00000039630	3857	4058	813	1769	18.9586400789472	15.6101171309335	4.85520516217346	6.22503768312574
Hnrnpul2	ENSMUSG00000071659	1470	2985	715	1213	9.5538139615708	15.1823974756408	5.64579344218554	5.6438680961003
Homer2	ENSMUSG00000025813	940	932	620	855	3.13763721338707	2.43459856778508	2.51435190524431	2.04313751103864
Hook1	ENSMUSG00000028572	3581	3452	1399	3288	31.4377671928947	23.7167259769741	14.9219157891791	20.6650181159778
Hook2	ENSMUSG00000052566	185	622	1000	1461	2.08436582443739	5.48440068361924	13.6886844762673	11.7844424620334
Hoxa7	ENSMUSG00000038236	114	196	216	532	2.17449478788509	2.92581031886269	5.00572248191901	7.26476818834733
Hp1bp3	ENSMUSG00000028759	318	219	183	290	2.3364605866024	1.25925020562297	1.63359	1.5254077419431
Hpcal1	ENSMUSG00000071379	1153	813	1147	2262	25.9421	14.315364338765	31.3543787027826	36.4354798433773
Hps5	ENSMUSG00000014418	749	905	188	368	5.79853769364431	5.48304515369965	1.76829212962781	2.03958164340981
Hpse	ENSMUSG00000035273	371	679	1125	1608	4.42943054742744	6.3442507151314	16.3187168521816	13.7441105643251
Hs2st1	ENSMUSG00000040151	938	1889	990	1243	5.61207211123097	8.84481876742158	7.19639671653697	5.32412375800347
Hsbp1	ENSMUSG00000031839	11541	15776	19115	34186	368.661940523767	394.383137360196	741.854377709869	781.789369896783
Hscb	ENSMUSG00000043510	3660	5393	2011	3085	168.361719602493	194.146365138501	112.391595331642	101.595400055093
Hsd17b12	ENSMUSG00000027195	758	1605	916	1585	15.3390430202444	25.4179588813305	22.5208112777606	22.9622761386675
Hsd17b13	ENSMUSG00000034528	2952	5596	6629	9725	51.6002113898938	76.5507428898252	140.780545733049	121.697413098037
Hsd17b4	ENSMUSG00000024507	20	51	86	30	0.277202086390526	0.553188637816206	1.44818634449145	0.297676371140119
Hsd17b7	ENSMUSG00000026675	634	797	636	1150	5.15826781418593	5.0746901049907	6.28682312828392	6.69837
Hsd3b7	ENSMUSG00000042289	0	299	322	612	0	4.77674310034545	7.98618727026098	8.94400743435485
Hsdl1	ENSMUSG00000034189	202	300	146	166	2.05671813400314	2.39045866667179	1.80607491777461	1.21000761861252
Hsdl2	ENSMUSG00000028383	1871	2272	1436	4291	25.6551603401708	24.3806819472232	23.9229583083491	42.1226872204575
Hsf1	ENSMUSG00000022556	1588	1967	824	1563	22.817156600583	22.1183110441314	14.3845981682979	16.0777996309786
Hsf2bp	ENSMUSG00000002076	808	2267	3367	6017	10.4880429435389	23.0287938719867	53.0989227367105	55.9138911408907
Hsf5	ENSMUSG00000070345	1034	1305	837	1986	9.25436965398213	9.14057238000995	9.1014640881717	12.7251279319487
Hsp90aa1	ENSMUSG00000021270	10591	14846	9556	13099	138.293859514792	151.709215123475	151.600826115355	122.450533090532
Hsp90ab1	ENSMUSG00000023944	1783	1500	722	1498	26.467187760114	17.4254615609999	13.0212641897607	15.9193333686186
Hsp90b1	ENSMUSG00000020048	3472	3920	1251	2198	46.8315794490781	41.3791658724256	20.5010401436078	21.2247892015424
Hspa4l	ENSMUSG00000025757	578	1250	678	1422	6.04550637903386	10.2317856786179	8.61576881153044	10.6478285774682
Hspa5	ENSMUSG00000026864	2924	5140	1709	3066	41.5958896813234	57.2232796039282	29.5375595283313	31.2249541190545
Hspa8	ENSMUSG00000015656	2169	3887	968	1303	38.3640638937292	53.8041990185774	20.8017517256214	16.4993212394506
Hspa9	ENSMUSG00000024359	1954	2878	946	1724	23.9043059537645	27.5536377996937	14.0605469048504	15.0989049027541
Hspbap1	ENSMUSG00000022849	663	524	144	240	5.26528681283106	3.25668960562181	1.38941023790354	1.36450884594318
Hspd1	ENSMUSG00000025980	845	631	572	1031	12.1507539346017	7.10088456367655	9.99314165377261	10.6135773990606
Hspe1	ENSMUSG00000073676	6809	9027	4290	6676	329.938429800511	342.317883045525	252.561041015269	231.59144154813
Hsph1	ENSMUSG00000029657	2751	2190	279	321	29.2588624319521	18.2283575063742	3.60520983886996	2.44415355949416
Htatsf1	ENSMUSG00000067873	4608	4216	952	1452	57.661016641309	41.2863988062156	14.4732569043395	13.007476508118
Htra2	ENSMUSG00000068329	0	122	131	175	0	2.0621579107286	3.43760763324988	2.70595250318173
Hus1	ENSMUSG00000020413	1256	1999	993	1802	9.21191592491087	11.4738639646197	8.84848812600222	9.46175551066364
Huwe1	ENSMUSG00000025261	1028	1736	763	1509	2.6158210420971	3.45701458158993	2.35884253275622	2.74891153111209
Hvcn1	ENSMUSG00000064267	357	192	138	204	4.48987282695517	1.88974684456865	2.10864955250602	1.83676079225289
Hyls1	ENSMUSG00000050555	498	1832	321	991	11.2798303644359	32.4739614803968	8.83360052882571	16.0695416312156
Hyou1	ENSMUSG00000032115	224	174	20	112	1.88087119628518	1.14339650890738	0.204033054264942	0.673264427867454
Hypk	ENSMUSG00000027245	1346	1158	441	807	82.9313834632637	55.8366026606052	33.0120076951556	35.5962291724368
I830077J02Rik	ENSMUSG00000074342	0	121	300	377	0	3.30579205012173	12.7243128025641	9.42218318651438
Ibtk	ENSMUSG00000035941	2059	3823	2365	3906	13.5618422339175	19.7062149434916	18.925744993166	18.418369833232
Ica1	ENSMUSG00000062995	886	1286	2790	7283	15.8901	18.0497101762528	60.7933938612337	93.5103337280517
Ice1	ENSMUSG00000034525	5463	10089	3849	6668	26.4888805830595	38.2839819842904	22.6746093618049	23.1464613455671
Ice2	ENSMUSG00000032235	861	909	363	754	7.95273796582679	6.57073543630099	4.07361184202415	4.98587603714288
Icosl	ENSMUSG00000000732	20	100	197	420	0.270847016724368	1.05981640304286	3.24130414503161	4.07192677989705
Ide	ENSMUSG00000056999	166	562	130	512	1.24497926163968	3.29857923673061	1.18455949763491	2.74903708809448
Idh1	ENSMUSG00000025950	920	558	159	595	14.043162301105	6.66573222052289	2.94872118424637	6.50205535444594
Idh3a	ENSMUSG00000032279	634	1020	851	1307	9.81444134030218	12.3570007698545	16.005357664796	14.4846672332247
Idi1	ENSMUSG00000058258	1098	1215	1226	1501	14.2523157821852	12.3422957893532	19.3345052792418	13.9482716640314
Ifitm3	ENSMUSG00000025492	9388	9043	11621	19285	539.149074628626	406.429188665205	810.846753383666	792.888347470107
Ifitm6	ENSMUSG00000059108	3889	5282	9667	18177	267.517050278822	284.346899480913	807.913267808408	895.142835748888
Ifrd1	ENSMUSG00000001627	2547	5630	3263	6395	52.1943976373475	90.2900546663705	81.2402996169259	93.8192815049422
Ift122	ENSMUSG00000030323	4	28	118	520	0.0366013081858157	0.200507778007696	1.31183170134328	3.40640725666613
Ift20	ENSMUSG00000001105	8070	6988	980	1105	264.366238899895	179.152111119945	39.0047978244796	25.9150078475616
Ift22	ENSMUSG00000007987	34	198	126	241	1.38890112330358	6.32986107751081	6.25348993190339	7.04800273030384
Ift43	ENSMUSG00000007867	3886	6123	12359	17795	178.757825785598	220.426143842582	690.724876530961	586.025978599801
Ift46	ENSMUSG00000002031	400	1318	772	2276	4.46081871116909	11.5028794629621	10.4599926775504	18.1711933335285
Ift74	ENSMUSG00000028576	840	1113	997	1494	11.9040667487661	12.3437696279523	17.1660638425879	15.1573498150262
Ift80	ENSMUSG00000027778	888	1142	1486	2111	8.07979695035702	8.13186501978378	16.4272848631088	13.7509379812159
Ift81	ENSMUSG00000029469	232	282	383	773	2.68128452879482	2.55058970220008	5.37790577888743	6.39574323688585
Igf2bp2	ENSMUSG00000033581	1171	2496	607	1270	11.1767220042764	18.6439835521986	7.03891535492239	8.67796479241899
Igf2bp3	ENSMUSG00000029814	1021	1501	1006	1004	8.74071361398313	10.0563045521469	10.4635397225815	6.15334790842163
Igsf23	ENSMUSG00000040498	484	361	1031	1030	8.48011297900058	4.94994136853958	21.9469634155789	12.9196310139133
Igsf3	ENSMUSG00000042035	3999	4080	1726	2889	20.3029066864413	16.210766630685	10.6465060092963	10.5005238392947
Ik	ENSMUSG00000024474	4345	3680	1220	2320	81.0102612853195	53.6950989482334	27.6356434301781	30.9666942402477
Ikzf4	ENSMUSG00000002578	196	152	94	227	1.39625162695136	0.847398683547841	0.813570086822442	1.15768414897937
Il17c	ENSMUSG00000046108	0	42	417	595	0	1.70124853927114	26.222702714981	22.0473031351032
Il17f	ENSMUSG00000041872	655	341	840	1899	20.7450374162919	8.45208542269422	32.3230032792283	43.0580637252428
Il17rd	ENSMUSG00000040717	330	928	201	562	1.4940079601358	3.28793727654665	1.10559108148994	1.82151141021616
Il1rap	ENSMUSG00000022514	661	610	178	164	2.21629923819538	1.60063883241075	0.725114246226666	0.393665535236929
Il20	ENSMUSG00000026416	0	187	379	1018	0	5.28238810795398	16.6207582043813	26.3061026682322
Il23a	ENSMUSG00000025383	0	0	32	112	0	0	1.0646351688032	2.19566441818142
Il2rb	ENSMUSG00000068227	12	98	164	197	0.165642641385437	1.05865280639857	2.75038978906462	1.94676592646773
Il31ra	ENSMUSG00000050377	103	310	238	447	1.04529074177437	2.46205726049674	2.93451500092076	3.24761105590869
Il6st	ENSMUSG00000021756	691	930	466	876	4.71664281872127	4.96791854782184	3.8645626868125	4.28070851983265
Il7	ENSMUSG00000040329	7209	13641	10545	20530	74.7293777509649	110.662155604842	132.807445203564	152.356819778787
Ilf2	ENSMUSG00000001016	1122	1860	312	895	21.1629672933986	27.4557444731117	7.14986423995674	12.0854645307914
Ilf3	ENSMUSG00000032178	222	379	136	128	1.61992007485099	2.16429471615278	1.20569932866963	0.668662844662982
Immp1l	ENSMUSG00000042670	33366	40680	48733	62235	1300.20419512824	1240.58046435449	2307.22560408601	1736.19587615971
Immt	ENSMUSG00000052337	729	930	378	896	9.82589029025339	9.80988479635084	6.19007170731328	8.64587597047028
Imp3	ENSMUSG00000032288	1792	2916	984	1698	74.1803883598301	94.4659275499242	49.4886598753162	50.320551500039
Imp4	ENSMUSG00000026127	1342	1941	1338	2270	22.2061796760425	25.1352636641416	26.8990501627384	26.8908047766484
Ina	ENSMUSG00000034336	584	1036	526	1402	6.6727657283359	9.26380409174705	7.30194020816961	11.4682632404946
Incenp	ENSMUSG00000024660	432	1018	115	257	5.04443432767649	9.30278705403798	1.63149618917094	2.14841639497316
Ing1	ENSMUSG00000045969	3320	4455	1301	2730	42.0959938416087	44.2065851571645	20.0419270860203	24.781177561336
Ing3	ENSMUSG00000029670	1200	1944	1203	3814	11.7519095046089	14.8990998012951	14.3137134117391	26.7401900836298
Ing5	ENSMUSG00000026283	744	938	343	398	6.10125579393093	6.0198505863309	3.41743226421619	2.33660864177659
Inip	ENSMUSG00000038544	2060	4089	1163	2837	23.8375693413346	37.0295501230478	16.3506100657973	23.502317758316
Ino80d	ENSMUSG00000040865	1117	2817	1526	2212	3.07254509345744	6.06413017566529	5.09987021088916	4.3559894966438
Ino80e	ENSMUSG00000030689	0	14	27	38	0	0.25904229134603	0.775584860405336	0.643200341961592
Inpp4a	ENSMUSG00000026113	2238	2558	677	6274	11.897968951309	10.6426520949815	4.37281310094288	23.8788755645305
[truncated: 3,120 more rows]
